# Supplementary material for: Benchmarking plant single cell RNA-sequencing sample processing strategies
Source: EMBO J. 2026 May 9;45(12):4337–59. doi: 10.1038/s44318-026-00800-5 (PMC13270049; doi:10.1038/s44318-026-00800-5)
Supplement: Supplementary file 3 — Dataset EV1 [file 44318_2026_800_MOESM3_ESM.xlsx]

## Sheet: Legend
Dataset EV1: Broad tissue compatibility of magnetic cell purification in plants.
Species	Plant species used for compatibility test
Tissue	Tissue used for compatibility test

## Sheet: Sheet1
Species	Tissue
Arabidopsis thaliana	Root
Arabidopsis thaliana	Cotyledon
Arabidopsis thaliana	Leaf
Atrichum	Gametophyte
Azolla	Root
Ceratopteris	Root
Zea mays	Leaf
Physcomitrium patens	Gametophyte
Physcomitrium patens	Protonema
Populus	Leaf
Oryza sativa	Root
Selaginella	Root
Glycine max	Leaf
Glycine max	Root
Solanum lycopersicum	Root
Triticum aestivum	Root
Triticum aestivum	Leaf
