# Supplementary material for: Benchmarking plant single cell RNA-sequencing sample processing strategies
Source: EMBO J. 2026 May 9;45(12):4337–59. doi: 10.1038/s44318-026-00800-5 (PMC13270049; doi:10.1038/s44318-026-00800-5)
Supplement: Supplementary file 4 — Dataset EV2 [file 44318_2026_800_MOESM4_ESM.xlsx]

## Sheet: Legend
Dataset EV2: Summary of cell morphology measurements for purified and unsorted samples.
Sheet1	Raw-data
screen_name	Experiment ID
well_name	Well ID used for imaging
pp_cell_area_µm2	protoplast cell area [µm2]
pp_cell_roundness	protoplast cell roundness
pp_cell_width_µm	protoplast cell width [µm]
pp_cell_length_µm	protoplast cell length [µm]
pp_cell_ratio_width_to_length	protoplast cell ratio width to length
pp_object_no_in_cells	number of cells
pp_intensity_cell_calcein_mean	mean value of calcein intensity
pp_intensity_cell_propidium_iodide_mean	mean value of propidium iodide intensity
pp_pi_pp	viability determination with "1" indicating alive cell, and "0" indicating dead cell
sorting_instrument	Instrument used for sorting with "unsorted" meaning no purification; "S8" meaning image-based flow cytometer; "AriaII" meaning flow cytometer; "Levitas" meaning magnetic levitation
Sheet 2	Summary
Purification	purification method
sorting_instrument	Instrument used for sorting with "unsorted" meaning no purification; "S8" meaning image-based flow cytometer; "AriaII" meaning flow cytometer; "Levitas" meaning magnetic levitation
pp_pi_pp	viability determination with "1" indicating alive cells, and "0" indicating dead cells
viability	viability determination with "1" indicating alive cells, and "0" indicating dead cells
mean_diameter	Mean of protoplast diameter found in category
sd_diameter	SD protoplast diameter found in category
mean_roundness	Mean of protoplast roundness found in category
sd_roundness	SD protoplast roundness found in category
n cells	total number of cells analyzed
n large cells (<20um)	number of cells with diameter <20µm
percentage large cell	percent of large cells within alive cell fraction

## Sheet: data
screen_name	well_name	pp_cell_area_µm2	pp_cell_roundness	pp_cell_width_µm	pp_cell_length_µm	pp_cell_ratio_width_to_length	pp_intensity_cell_calcein_mean	pp_intensity_cell_propidium_iodide_mean	pp_pi_pp	sorting_instrument
PSB_BR_LiVe01_test06	F5	66.0239	1.1137	7.11137	9.77364	0.727607	160.596	156.426	1	S8
PSB_BR_LiVe01_test06	F5	53.381	1.11321	6.70466	8.62859	0.777029	179	167.605	1	S8
PSB_BR_LiVe01_test06	F4	53.381	1.11321	6.70466	8.62859	0.777029	184.763	164.895	1	S8
PSB_BR_LiVe01_test06	F4	53.381	1.11321	6.70466	8.38082	0.8	157.474	147.947	1	S8
PSB_BR_LiVe01_test06	F4	53.381	1.11321	7.11137	8.38082	0.848528	155	141.711	1	S8
PSB_BR_LiVe01_test06	F4	53.381	1.11321	7.11137	8.38082	0.848528	132.658	130.711	1	S8
PSB_BR_LiVe01_test06	F2	53.381	1.11321	6.70466	8.62859	0.777029	168.947	156.079	1	S8
PSB_BR_LiVe01_test06	F2	53.381	1.11321	6.70466	8.62859	0.777029	173.026	164.553	1	S8
PSB_BR_LiVe01_test06	F3	59.0001	1.10661	7.11137	8.62859	0.824163	158.548	151.5	1	S8
PSB_BR_LiVe01_test06	F5	85.6906	1.09928	7.11137	11.9114	0.597022	156.77	153.557	1	S8
PSB_BR_LiVe01_test06	F3	85.6906	1.09928	8.5468	10.7327	0.796333	138.852	126.918	1	S8
PSB_BR_LiVe01_test06	F5	64.6192	1.09763	7.11137	9.77364	0.727607	171.935	158.761	1	S8
PSB_BR_LiVe01_test06	F2	64.6192	1.09763	7.11137	9.02642	0.787839	142.565	136.261	1	S8
PSB_BR_LiVe01_test06	F5	51.9763	1.09281	7.11137	7.49604	0.948683	2458.16	157.081	1	S8
PSB_BR_LiVe01_test06	F5	51.9763	1.09281	7.11137	7.49604	0.948683	8044.38	181.027	1	S8
PSB_BR_LiVe01_test06	F5	51.9763	1.09281	6.70466	8.62859	0.777029	152	149.595	1	S8
PSB_BR_LiVe01_test06	F4	51.9763	1.09281	6.70466	8.62859	0.777029	139.027	124.811	1	S8
PSB_BR_LiVe01_test06	F4	51.9763	1.09281	7.11137	7.49604	0.948683	176.135	169.486	1	S8
PSB_BR_LiVe01_test06	F4	51.9763	1.09281	7.11137	7.49604	0.948683	172.838	123.946	1	S8
PSB_BR_LiVe01_test06	F3	51.9763	1.09281	7.11137	7.49604	0.948683	1312.54	132.946	1	S8
PSB_BR_LiVe01_test06	F3	51.9763	1.09281	6.70466	8.62859	0.777029	183.541	175.568	1	S8
PSB_BR_LiVe01_test06	F3	51.9763	1.09281	7.11137	7.49604	0.948683	1064.86	164.162	1	S8
PSB_BR_LiVe01_test06	F2	51.9763	1.09281	6.70466	8.62859	0.777029	180.27	174.216	1	S8
PSB_BR_LiVe01_test06	F2	51.9763	1.09281	7.11137	7.49604	0.948683	180.595	175.108	1	S8
PSB_BR_LiVe01_test06	F2	51.9763	1.09281	6.70466	8.38082	0.8	153.351	135.73	1	S8
PSB_BR_LiVe01_test06	F2	51.9763	1.09281	7.11137	7.49604	0.948683	151.649	142.784	1	S8
PSB_BR_LiVe01_test06	F2	51.9763	1.09281	7.11137	7.49604	0.948683	180.865	174.541	1	S8
PSB_BR_LiVe01_test06	F2	51.9763	1.09281	7.11137	7.49604	0.948683	148.351	142.486	1	S8
PSB_BR_LiVe01_test06	D5	51.9763	1.09281	7.11137	7.49604	0.948683	1989.05	165.622	1	AriaII
PSB_BR_LiVe01_test06	C4	51.9763	1.09281	7.11137	7.49604	0.948683	9758.95	196.973	0	Levitas
PSB_BR_LiVe01_test06	C4	51.9763	1.09281	7.11137	7.49604	0.948683	14408.9	156.811	1	Levitas
PSB_BR_LiVe01_test06	C4	51.9763	1.09281	7.11137	7.49604	0.948683	2225.05	168.73	1	Levitas
PSB_BR_LiVe01_test06	C4	51.9763	1.09281	6.70466	8.62859	0.777029	166.622	184.135	1	Levitas
PSB_BR_LiVe01_test06	C4	51.9763	1.09281	7.11137	7.49604	0.948683	2502.46	134.973	1	Levitas
PSB_BR_LiVe01_test06	C3	51.9763	1.09281	7.11137	7.49604	0.948683	511.432	225.405	0	Levitas
PSB_BR_LiVe01_test06	C3	51.9763	1.09281	7.11137	7.49604	0.948683	1683.81	168.189	1	Levitas
PSB_BR_LiVe01_test06	C3	51.9763	1.09281	7.11137	7.49604	0.948683	736.838	213.27	0	Levitas
PSB_BR_LiVe01_test06	C3	51.9763	1.09281	7.11137	7.49604	0.948683	323.649	260.108	0	Levitas
PSB_BR_LiVe01_test06	B4	51.9763	1.09281	7.11137	7.49604	0.948683	4765.95	152.919	1	Unsorted
PSB_BR_LiVe01_test06	B3	51.9763	1.09281	7.11137	7.49604	0.948683	523.486	135.973	1	Unsorted
PSB_BR_LiVe01_test06	B3	51.9763	1.09281	7.11137	7.49604	0.948683	1847.32	174.649	1	Unsorted
PSB_BR_LiVe01_test06	B3	51.9763	1.09281	7.11137	7.49604	0.948683	2457.41	168.865	1	Unsorted
PSB_BR_LiVe01_test06	B2	51.9763	1.09281	7.11137	7.49604	0.948683	180.027	166.027	1	Unsorted
PSB_BR_LiVe01_test06	B2	51.9763	1.09281	7.11137	7.49604	0.948683	1973.59	163.703	1	Unsorted
PSB_BR_LiVe01_test06	B2	51.9763	1.09281	7.11137	7.49604	0.948683	7060.86	152.541	1	Unsorted
PSB_BR_LiVe01_test06	F4	134.857	1.09222	10.601	14.272	0.742781	182.698	166.531	1	S8
PSB_BR_LiVe01_test06	F4	77.262	1.08869	7.11137	10.9273	0.650791	161.927	151.018	1	S8
PSB_BR_LiVe01_test06	F3	77.262	1.08869	8.5468	9.55561	0.894427	184.691	175.218	1	S8
PSB_BR_LiVe01_test06	F2	77.262	1.08869	8.5468	9.77364	0.874475	173.109	161.218	1	S8
PSB_BR_LiVe01_test06	F2	77.262	1.08869	7.11137	9.77364	0.727607	144.8	134.982	1	S8
PSB_BR_LiVe01_test06	F2	77.262	1.08869	8.5468	10.667	0.801234	173.964	159.473	1	S8
PSB_BR_LiVe01_test06	C2	77.262	1.08869	8.5468	9.77364	0.874475	11668.3	179.545	1	Levitas
PSB_BR_LiVe01_test06	E3	99.7383	1.08857	9.48182	11.2441	0.843274	3400.7	159.268	1	AriaII
PSB_BR_LiVe01_test06	F5	57.5953	1.08847	7.11137	8.62859	0.824163	160.829	156.244	1	S8
PSB_BR_LiVe01_test06	F4	57.5953	1.08847	7.11137	8.62859	0.824163	145.537	135.024	1	S8
PSB_BR_LiVe01_test06	F4	57.5953	1.08847	7.11137	8.62859	0.824163	179.732	147.78	1	S8
PSB_BR_LiVe01_test06	F4	57.5953	1.08847	6.70466	8.62859	0.777029	155.512	149.805	1	S8
PSB_BR_LiVe01_test06	F4	57.5953	1.08847	7.11137	8.62859	0.824163	165.902	155.585	1	S8
PSB_BR_LiVe01_test06	F4	57.5953	1.08847	6.70466	8.62859	0.777029	135.561	127.341	1	S8
PSB_BR_LiVe01_test06	F3	57.5953	1.08847	7.11137	8.62859	0.824163	157.122	147.61	1	S8
PSB_BR_LiVe01_test06	F3	57.5953	1.08847	6.70466	8.62859	0.777029	159.634	160.634	1	S8
PSB_BR_LiVe01_test06	F2	57.5953	1.08847	7.11137	8.62859	0.824163	152.683	141.634	1	S8
PSB_BR_LiVe01_test06	F2	57.5953	1.08847	7.11137	8.38082	0.848528	122.073	117.341	1	S8
PSB_BR_LiVe01_test06	C4	57.5953	1.08847	7.11137	8.62859	0.824163	742.512	182.537	1	Levitas
PSB_BR_LiVe01_test06	C4	57.5953	1.08847	7.11137	8.62859	0.824163	404.098	161.488	1	Levitas
PSB_BR_LiVe01_test06	B2	57.5953	1.08847	6.70466	9.55561	0.701646	168.488	177.415	1	Unsorted
PSB_BR_LiVe01_test06	B2	125.024	1.0883	10.601	12.3741	0.856706	1751.02	122.056	1	Unsorted
PSB_BR_LiVe01_test06	C4	84.2859	1.08735	9.48182	10.1266	0.936329	11672.7	179.25	1	Levitas
PSB_BR_LiVe01_test06	F8	70.2382	1.08705	7.11137	9.77364	0.727607	2093.08	143.12	1	S8
PSB_BR_LiVe01_test06	F5	70.2382	1.08705	7.11137	9.55561	0.744208	154.24	144.72	1	S8
PSB_BR_LiVe01_test06	F4	70.2382	1.08705	7.11137	9.77364	0.727607	138.28	131.18	1	S8
PSB_BR_LiVe01_test06	B4	115.191	1.08181	9.77364	11.6731	0.837276	164.61	142.183	1	Unsorted
PSB_BR_LiVe01_test06	F5	63.2144	1.08133	7.11137	8.62859	0.824163	179.689	172.978	1	S8
PSB_BR_LiVe01_test06	F5	63.2144	1.08133	7.11137	9.02642	0.787839	178.022	172.356	1	S8
PSB_BR_LiVe01_test06	F4	63.2144	1.08133	7.11137	8.62859	0.824163	154.8	148.444	1	S8
PSB_BR_LiVe01_test06	F3	63.2144	1.08133	7.11137	8.62859	0.824163	146.867	140.933	1	S8
PSB_BR_LiVe01_test06	F3	63.2144	1.08133	6.70466	10.1266	0.662085	169.467	159.489	1	S8
PSB_BR_LiVe01_test06	F3	63.2144	1.08133	7.11137	8.62859	0.824163	171.711	170.644	1	S8
PSB_BR_LiVe01_test06	F2	63.2144	1.08133	7.11137	9.55561	0.744208	175.978	158.889	1	S8
PSB_BR_LiVe01_test06	F2	63.2144	1.08133	7.11137	9.02642	0.787839	140.444	132.622	1	S8
PSB_BR_LiVe01_test06	F2	63.2144	1.08133	7.11137	8.62859	0.824163	150.356	135.689	1	S8
PSB_BR_LiVe01_test06	F2	63.2144	1.08133	7.11137	9.55561	0.744208	176.8	165.022	1	S8
PSB_BR_LiVe01_test06	D11	106.762	1.08133	9.48182	11.2441	0.843274	5903.03	160.197	1	AriaII
PSB_BR_LiVe01_test06	D3	106.762	1.08133	9.48182	11.2441	0.843274	2112.89	170.908	1	AriaII
PSB_BR_LiVe01_test06	C3	63.2144	1.08133	7.11137	8.62859	0.824163	629.822	220.978	0	Levitas
PSB_BR_LiVe01_test06	C2	63.2144	1.08133	7.11137	9.02642	0.787839	14629.5	159.578	1	Levitas
PSB_BR_LiVe01_test06	B4	63.2144	1.08133	7.11137	9.02642	0.787839	159.956	154.778	1	Unsorted
PSB_BR_LiVe01_test06	B3	63.2144	1.08133	7.11137	9.02642	0.787839	606	148.044	1	Unsorted
PSB_BR_LiVe01_test06	B2	63.2144	1.08133	7.11137	9.02642	0.787839	1201.24	179.956	1	Unsorted
PSB_BR_LiVe01_test06	B2	63.2144	1.08133	7.11137	9.02642	0.787839	298.044	195.8	0	Unsorted
PSB_BR_LiVe01_test06	F5	98.3335	1.07854	7.11137	12.3741	0.574696	146.571	138.357	1	S8
PSB_BR_LiVe01_test06	F3	98.3335	1.07854	9.48182	11.2441	0.843274	154.186	152.614	1	S8
PSB_BR_LiVe01_test06	F5	75.8573	1.07541	7.11137	10.1266	0.702247	147.296	142.407	1	S8
PSB_BR_LiVe01_test06	F4	75.8573	1.07541	7.11137	10.667	0.666667	156.333	152.537	1	S8
PSB_BR_LiVe01_test06	F4	75.8573	1.07541	7.11137	9.77364	0.727607	151.352	136.63	1	S8
PSB_BR_LiVe01_test06	F4	75.8573	1.07541	7.11137	9.77364	0.727607	170.481	156.833	1	S8
PSB_BR_LiVe01_test06	F4	75.8573	1.07541	8.5468	9.55561	0.894427	172.074	154.963	1	S8
PSB_BR_LiVe01_test06	F4	75.8573	1.07541	7.11137	10.9273	0.650791	154.87	151.815	1	S8
PSB_BR_LiVe01_test06	F4	75.8573	1.07541	7.11137	9.77364	0.727607	157.463	152.722	1	S8
PSB_BR_LiVe01_test06	F2	75.8573	1.07541	7.11137	10.9273	0.650791	175.87	173.019	1	S8
PSB_BR_LiVe01_test06	D11	75.8573	1.07541	7.49604	9.77364	0.766965	661.407	128.444	1	AriaII
PSB_BR_LiVe01_test06	C3	75.8573	1.07541	8.5468	9.55561	0.894427	1798.22	158.463	1	Levitas
PSB_BR_LiVe01_test06	C2	75.8573	1.07541	7.49604	9.77364	0.766965	374.185	200.963	0	Levitas
PSB_BR_LiVe01_test06	C2	75.8573	1.07541	8.5468	9.77364	0.874475	1563.91	246.981	0	Levitas
PSB_BR_LiVe01_test06	F4	82.8811	1.07529	8.5468	10.7327	0.796333	152.305	146.525	1	S8
PSB_BR_LiVe01_test06	F3	82.8811	1.07529	7.11137	10.601	0.67082	145.797	141.119	1	S8
PSB_BR_LiVe01_test06	F2	82.8811	1.07529	7.49604	10.1266	0.740233	159.966	151.22	1	S8
PSB_BR_LiVe01_test06	E3	82.8811	1.07529	8.5468	9.77364	0.874475	1965.56	136.508	1	AriaII
PSB_BR_LiVe01_test06	C4	82.8811	1.07529	8.5468	10.1266	0.843996	826.78	193.508	0	Levitas
PSB_BR_LiVe01_test06	C4	82.8811	1.07529	8.5468	10.1266	0.843996	170.051	121.119	1	Levitas
PSB_BR_LiVe01_test06	C4	82.8811	1.07529	8.5468	10.9273	0.782154	150.831	150.356	1	Levitas
PSB_BR_LiVe01_test06	C2	82.8811	1.07529	8.5468	10.1266	0.843996	2877.34	159.678	1	Levitas
PSB_BR_LiVe01_test06	B2	82.8811	1.07529	8.5468	10.1266	0.843996	149.746	159.339	1	Unsorted
PSB_BR_LiVe01_test06	F2	140.476	1.07378	10.601	13.5137	0.784465	253.53	163.38	1	S8
PSB_BR_LiVe01_test06	F4	89.9049	1.07276	9.48182	10.9273	0.867722	141.688	134.188	1	S8
PSB_BR_LiVe01_test06	F2	89.9049	1.07276	8.5468	12.087	0.707107	132.25	123.563	1	S8
PSB_BR_LiVe01_test06	C2	89.9049	1.07276	8.5468	11.8523	0.72111	1032.55	160.781	1	Levitas
PSB_BR_LiVe01_test06	B4	89.9049	1.07276	9.48182	10.9273	0.867722	249.922	308.859	0	Unsorted
PSB_BR_LiVe01_test06	F5	68.8335	1.0723	7.11137	9.02642	0.787839	172.918	173.837	1	S8
PSB_BR_LiVe01_test06	F4	68.8335	1.0723	7.11137	9.02642	0.787839	128.184	124.714	1	S8
PSB_BR_LiVe01_test06	F4	68.8335	1.0723	7.11137	10.1266	0.702247	126.163	125.204	1	S8
PSB_BR_LiVe01_test06	F3	68.8335	1.0723	7.11137	10.1266	0.702247	181.571	171.633	1	S8
PSB_BR_LiVe01_test06	F3	68.8335	1.0723	7.11137	9.55561	0.744208	199.469	170.224	1	S8
PSB_BR_LiVe01_test06	F3	68.8335	1.0723	7.11137	9.55561	0.744208	151.388	140.918	1	S8
PSB_BR_LiVe01_test06	F2	68.8335	1.0723	7.11137	9.02642	0.787839	138.918	124.51	1	S8
PSB_BR_LiVe01_test06	F2	68.8335	1.0723	6.70466	11.2441	0.596285	187.388	176.796	1	S8
PSB_BR_LiVe01_test06	F2	68.8335	1.0723	7.11137	9.02642	0.787839	183.816	164.98	1	S8
PSB_BR_LiVe01_test06	F2	68.8335	1.0723	7.11137	9.77364	0.727607	167.755	152.306	1	S8
PSB_BR_LiVe01_test06	D11	68.8335	1.0723	7.11137	9.02642	0.787839	4952.31	164.061	1	AriaII
PSB_BR_LiVe01_test06	C3	68.8335	1.0723	7.11137	9.02642	0.787839	1356.39	151.02	1	Levitas
PSB_BR_LiVe01_test06	C3	68.8335	1.0723	7.11137	9.02642	0.787839	626.041	140.224	1	Levitas
PSB_BR_LiVe01_test06	C3	68.8335	1.0723	7.11137	9.02642	0.787839	214.204	187.755	1	Levitas
PSB_BR_LiVe01_test06	C3	68.8335	1.0723	7.11137	9.55561	0.744208	203.939	154.245	1	Levitas
PSB_BR_LiVe01_test06	C2	68.8335	1.0723	7.11137	9.02642	0.787839	535.898	202.429	0	Levitas
PSB_BR_LiVe01_test06	C2	68.8335	1.0723	7.11137	9.02642	0.787839	261.571	159.327	1	Levitas
PSB_BR_LiVe01_test06	B4	68.8335	1.0723	7.11137	9.02642	0.787839	1083.92	171.143	1	Unsorted
PSB_BR_LiVe01_test06	B3	68.8335	1.0723	7.11137	9.02642	0.787839	1849.71	147.755	1	Unsorted
PSB_BR_LiVe01_test06	B3	68.8335	1.0723	7.11137	9.02642	0.787839	10628.3	151.204	1	Unsorted
PSB_BR_LiVe01_test06	B2	68.8335	1.0723	7.11137	9.02642	0.787839	182.02	152.367	1	Unsorted
PSB_BR_LiVe01_test06	F5	50.5715	1.07207	6.70466	8.38082	0.8	146.222	146.194	1	S8
PSB_BR_LiVe01_test06	F5	50.5715	1.07207	6.70466	8.38082	0.8	172.833	180.444	1	S8
PSB_BR_LiVe01_test06	F5	50.5715	1.07207	5.3005	8.38082	0.632456	130.861	120.722	1	S8
PSB_BR_LiVe01_test06	F4	50.5715	1.07207	6.70466	7.49604	0.894427	139.528	120.861	1	S8
PSB_BR_LiVe01_test06	F4	50.5715	1.07207	6.70466	8.62859	0.777029	162.611	154.528	1	S8
PSB_BR_LiVe01_test06	F4	50.5715	1.07207	6.70466	8.38082	0.8	178.25	165.639	1	S8
PSB_BR_LiVe01_test06	F4	50.5715	1.07207	6.70466	7.95075	0.843274	119.917	117.667	1	S8
PSB_BR_LiVe01_test06	F4	50.5715	1.07207	6.70466	7.49604	0.894427	176.833	167.75	1	S8
PSB_BR_LiVe01_test06	F4	50.5715	1.07207	6.70466	7.49604	0.894427	125.778	125.694	1	S8
PSB_BR_LiVe01_test06	F4	50.5715	1.07207	6.70466	7.95075	0.843274	183.194	174.111	1	S8
PSB_BR_LiVe01_test06	F4	50.5715	1.07207	6.70466	7.49604	0.894427	142.056	128.25	1	S8
PSB_BR_LiVe01_test06	F3	50.5715	1.07207	6.70466	8.38082	0.8	158.639	155.028	1	S8
PSB_BR_LiVe01_test06	F3	50.5715	1.07207	6.70466	7.49604	0.894427	120.833	114.472	1	S8
PSB_BR_LiVe01_test06	F3	50.5715	1.07207	6.70466	8.62859	0.777029	138.278	135.056	1	S8
PSB_BR_LiVe01_test06	F3	50.5715	1.07207	6.70466	7.49604	0.894427	149.833	148.583	1	S8
PSB_BR_LiVe01_test06	F3	50.5715	1.07207	5.3005	8.38082	0.632456	135.639	129.25	1	S8
PSB_BR_LiVe01_test06	F3	50.5715	1.07207	6.70466	7.49604	0.894427	172.944	166.972	1	S8
PSB_BR_LiVe01_test06	F3	50.5715	1.07207	6.70466	7.95075	0.843274	150.056	142.111	1	S8
PSB_BR_LiVe01_test06	F3	50.5715	1.07207	5.3005	8.62859	0.614295	134.028	125.25	1	S8
PSB_BR_LiVe01_test06	F3	50.5715	1.07207	6.70466	8.62859	0.777029	176.278	168.444	1	S8
PSB_BR_LiVe01_test06	F3	50.5715	1.07207	5.3005	8.38082	0.632456	174.556	161.528	1	S8
PSB_BR_LiVe01_test06	F3	50.5715	1.07207	5.3005	8.38082	0.632456	163.528	150.417	1	S8
PSB_BR_LiVe01_test06	F3	50.5715	1.07207	6.70466	8.38082	0.8	156.111	149.444	1	S8
PSB_BR_LiVe01_test06	F3	50.5715	1.07207	6.70466	7.95075	0.843274	124.806	113.472	1	S8
PSB_BR_LiVe01_test06	F3	50.5715	1.07207	6.70466	8.38082	0.8	183.083	180.306	1	S8
PSB_BR_LiVe01_test06	F2	50.5715	1.07207	6.70466	8.62859	0.777029	184.611	165.972	1	S8
PSB_BR_LiVe01_test06	F2	50.5715	1.07207	5.3005	8.38082	0.632456	151.444	142.389	1	S8
PSB_BR_LiVe01_test06	F2	50.5715	1.07207	6.70466	7.49604	0.894427	182.611	175.806	1	S8
PSB_BR_LiVe01_test06	F2	50.5715	1.07207	5.3005	8.38082	0.632456	190.944	162	1	S8
PSB_BR_LiVe01_test06	F2	50.5715	1.07207	6.70466	8.62859	0.777029	125.389	114.083	1	S8
PSB_BR_LiVe01_test06	F2	50.5715	1.07207	6.70466	7.95075	0.843274	158.111	152.222	1	S8
PSB_BR_LiVe01_test06	F2	50.5715	1.07207	6.70466	7.49604	0.894427	179.028	174.222	1	S8
PSB_BR_LiVe01_test06	F2	50.5715	1.07207	6.70466	7.95075	0.843274	190.806	170.889	1	S8
PSB_BR_LiVe01_test06	F2	50.5715	1.07207	6.70466	7.49604	0.894427	3429.14	152.5	1	S8
PSB_BR_LiVe01_test06	F2	50.5715	1.07207	6.70466	7.49604	0.894427	176.972	161.917	1	S8
PSB_BR_LiVe01_test06	F2	50.5715	1.07207	6.70466	7.20946	0.929981	161.333	155.139	1	S8
PSB_BR_LiVe01_test06	F2	50.5715	1.07207	5.3005	9.48182	0.559017	172.444	159.833	1	S8
PSB_BR_LiVe01_test06	F2	50.5715	1.07207	6.70466	7.49604	0.894427	3476.39	160.028	1	S8
PSB_BR_LiVe01_test06	E3	50.5715	1.07207	5.3005	8.38082	0.632456	845.611	173.278	1	AriaII
PSB_BR_LiVe01_test06	E3	50.5715	1.07207	6.70466	7.95075	0.843274	1368.08	124.083	1	AriaII
PSB_BR_LiVe01_test06	D6	105.357	1.07207	9.48182	11.2441	0.843274	5583.23	131.227	1	AriaII
PSB_BR_LiVe01_test06	D5	105.357	1.07207	9.48182	11.2441	0.843274	11336.6	185.92	1	AriaII
PSB_BR_LiVe01_test06	D3	105.357	1.07207	9.48182	11.2441	0.843274	6754.01	176.24	1	AriaII
PSB_BR_LiVe01_test06	D2	105.357	1.07207	9.48182	11.2441	0.843274	859.867	148.027	1	AriaII
PSB_BR_LiVe01_test06	C4	105.357	1.07207	9.48182	11.2441	0.843274	3056.75	169.493	1	Levitas
PSB_BR_LiVe01_test06	C4	50.5715	1.07207	6.70466	7.49604	0.894427	352.944	188.5	1	Levitas
PSB_BR_LiVe01_test06	C4	105.357	1.07207	9.48182	11.2441	0.843274	21863.2	211.107	0	Levitas
PSB_BR_LiVe01_test06	C4	50.5715	1.07207	6.70466	7.49604	0.894427	6159.06	169.972	1	Levitas
PSB_BR_LiVe01_test06	C4	50.5715	1.07207	6.70466	7.49604	0.894427	4107.28	143.167	1	Levitas
PSB_BR_LiVe01_test06	C4	50.5715	1.07207	6.70466	7.49604	0.894427	3571.56	145.25	1	Levitas
PSB_BR_LiVe01_test06	C4	50.5715	1.07207	6.70466	7.49604	0.894427	358.556	152	1	Levitas
PSB_BR_LiVe01_test06	C3	50.5715	1.07207	6.70466	7.49604	0.894427	858.472	165.806	1	Levitas
PSB_BR_LiVe01_test06	C3	50.5715	1.07207	5.3005	8.62859	0.614295	237.611	131.917	1	Levitas
PSB_BR_LiVe01_test06	C3	50.5715	1.07207	6.70466	7.49604	0.894427	205.25	208.028	0	Levitas
PSB_BR_LiVe01_test06	C3	50.5715	1.07207	5.3005	8.38082	0.632456	217.528	282.889	0	Levitas
PSB_BR_LiVe01_test06	C3	50.5715	1.07207	6.70466	7.49604	0.894427	1480.39	160.556	1	Levitas
PSB_BR_LiVe01_test06	C2	50.5715	1.07207	6.70466	7.49604	0.894427	248.472	562.778	0	Levitas
PSB_BR_LiVe01_test06	C2	50.5715	1.07207	6.70466	7.49604	0.894427	178.417	192.25	0	Levitas
PSB_BR_LiVe01_test06	C2	50.5715	1.07207	6.70466	7.20946	0.929981	2435.72	176.833	1	Levitas
PSB_BR_LiVe01_test06	C2	50.5715	1.07207	6.70466	7.20946	0.929981	1016.92	177.417	1	Levitas
PSB_BR_LiVe01_test06	B3	50.5715	1.07207	6.70466	7.49604	0.894427	486.833	174.944	1	Unsorted
PSB_BR_LiVe01_test06	B3	50.5715	1.07207	5.3005	8.38082	0.632456	4770.94	130.722	1	Unsorted
PSB_BR_LiVe01_test06	B3	50.5715	1.07207	6.70466	7.49604	0.894427	4306.72	164.889	1	Unsorted
PSB_BR_LiVe01_test06	B3	50.5715	1.07207	5.3005	8.38082	0.632456	2217.75	182.278	1	Unsorted
PSB_BR_LiVe01_test06	B2	50.5715	1.07207	6.70466	8.38082	0.8	549.361	159.917	1	Unsorted
PSB_BR_LiVe01_test06	E3	130.643	1.07034	10.057	13.5137	0.744208	660.849	169.301	1	AriaII
PSB_BR_LiVe01_test06	F5	56.1906	1.07004	6.70466	8.38082	0.8	182.125	177.675	1	S8
PSB_BR_LiVe01_test06	F5	56.1906	1.07004	6.70466	8.62859	0.777029	177.825	165.6	1	S8
PSB_BR_LiVe01_test06	F5	56.1906	1.07004	6.70466	8.62859	0.777029	145.75	139.775	1	S8
PSB_BR_LiVe01_test06	F5	56.1906	1.07004	6.70466	8.62859	0.777029	167.025	165.1	1	S8
PSB_BR_LiVe01_test06	F5	56.1906	1.07004	6.70466	9.02642	0.742781	150.05	144.775	1	S8
PSB_BR_LiVe01_test06	F5	56.1906	1.07004	6.70466	8.62859	0.777029	174.15	175.8	1	S8
PSB_BR_LiVe01_test06	F5	56.1906	1.07004	7.11137	8.62859	0.824163	176.075	170.75	1	S8
PSB_BR_LiVe01_test06	F5	56.1906	1.07004	6.70466	9.77364	0.685994	152.225	141.825	1	S8
PSB_BR_LiVe01_test06	F4	56.1906	1.07004	7.11137	8.38082	0.848528	150.35	142.225	1	S8
PSB_BR_LiVe01_test06	F4	56.1906	1.07004	7.11137	8.62859	0.824163	179.65	166.475	1	S8
PSB_BR_LiVe01_test06	F4	56.1906	1.07004	7.11137	8.62859	0.824163	154.75	151.225	1	S8
PSB_BR_LiVe01_test06	F4	56.1906	1.07004	7.11137	8.62859	0.824163	157.65	155.4	1	S8
PSB_BR_LiVe01_test06	F4	56.1906	1.07004	6.70466	8.38082	0.8	159.775	151	1	S8
PSB_BR_LiVe01_test06	F4	56.1906	1.07004	6.70466	8.38082	0.8	179.85	174.525	1	S8
PSB_BR_LiVe01_test06	F4	56.1906	1.07004	7.11137	8.38082	0.848528	169.25	152.8	1	S8
PSB_BR_LiVe01_test06	F4	56.1906	1.07004	6.70466	9.55561	0.701646	154.15	145.35	1	S8
PSB_BR_LiVe01_test06	F4	56.1906	1.07004	6.70466	8.38082	0.8	176.65	164.925	1	S8
PSB_BR_LiVe01_test06	F4	56.1906	1.07004	6.70466	8.62859	0.777029	134.675	131.675	1	S8
PSB_BR_LiVe01_test06	F4	56.1906	1.07004	6.70466	9.77364	0.685994	167.7	162.075	1	S8
PSB_BR_LiVe01_test06	F4	56.1906	1.07004	6.70466	9.02642	0.742781	123.925	116.35	1	S8
PSB_BR_LiVe01_test06	F4	56.1906	1.07004	6.70466	9.02642	0.742781	155.925	138.25	1	S8
PSB_BR_LiVe01_test06	F3	56.1906	1.07004	7.11137	8.62859	0.824163	177.925	157.375	1	S8
PSB_BR_LiVe01_test06	F3	56.1906	1.07004	6.70466	8.38082	0.8	176.925	174.025	1	S8
PSB_BR_LiVe01_test06	F3	56.1906	1.07004	7.11137	8.62859	0.824163	175.85	166.925	1	S8
PSB_BR_LiVe01_test06	F3	56.1906	1.07004	6.70466	9.02642	0.742781	174.175	159.85	1	S8
PSB_BR_LiVe01_test06	F3	56.1906	1.07004	6.70466	9.02642	0.742781	159.45	141.525	1	S8
PSB_BR_LiVe01_test06	F3	56.1906	1.07004	6.70466	9.55561	0.701646	119.9	114.45	1	S8
PSB_BR_LiVe01_test06	F3	56.1906	1.07004	7.11137	8.38082	0.848528	176.875	156.275	1	S8
PSB_BR_LiVe01_test06	F2	56.1906	1.07004	6.70466	8.62859	0.777029	162.925	145.4	1	S8
PSB_BR_LiVe01_test06	D2	56.1906	1.07004	7.11137	8.62859	0.824163	121.2	116.95	1	AriaII
PSB_BR_LiVe01_test06	C2	56.1906	1.07004	7.11137	8.38082	0.848528	226.925	163.3	1	Levitas
PSB_BR_LiVe01_test06	B4	56.1906	1.07004	7.11137	8.62859	0.824163	227.875	277.975	0	Unsorted
PSB_BR_LiVe01_test06	F5	96.9287	1.06842	9.48182	10.9273	0.867722	143.275	135.536	1	S8
PSB_BR_LiVe01_test06	F5	96.9287	1.06842	7.11137	12.2027	0.582772	129.362	123.174	1	S8
PSB_BR_LiVe01_test06	F3	96.9287	1.06842	9.48182	11.2441	0.843274	6612.22	166.42	1	S8
PSB_BR_LiVe01_test06	D4	96.9287	1.06842	7.11137	12.2027	0.582772	222.435	172.275	1	AriaII
PSB_BR_LiVe01_test06	C4	96.9287	1.06842	9.48182	11.2441	0.843274	3038.94	165.116	1	Levitas
PSB_BR_LiVe01_test06	C4	96.9287	1.06842	9.48182	11.2441	0.843274	384.826	161.623	1	Levitas
PSB_BR_LiVe01_test06	B3	96.9287	1.06842	9.48182	10.9273	0.867722	35578.8	224.565	0	Unsorted
PSB_BR_LiVe01_test06	F2	325.905	1.06721	17.0936	21.6284	0.790332	292.181	150.401	1	S8
PSB_BR_LiVe01_test06	F10	61.8096	1.06481	7.11137	9.77364	0.727607	402.477	160.409	1	S8
PSB_BR_LiVe01_test06	F5	61.8096	1.06481	7.11137	8.62859	0.824163	3376.84	147.659	1	S8
PSB_BR_LiVe01_test06	F5	61.8096	1.06481	7.11137	9.02642	0.787839	148.341	144.523	1	S8
PSB_BR_LiVe01_test06	F5	61.8096	1.06481	7.11137	9.55561	0.744208	116.932	109.091	1	S8
PSB_BR_LiVe01_test06	F5	61.8096	1.06481	7.11137	8.62859	0.824163	167.523	164.386	1	S8
PSB_BR_LiVe01_test06	F5	61.8096	1.06481	7.11137	9.55561	0.744208	179.136	169.318	1	S8
PSB_BR_LiVe01_test06	F5	61.8096	1.06481	7.11137	8.5468	0.83205	151.477	146.591	1	S8
PSB_BR_LiVe01_test06	F4	61.8096	1.06481	7.11137	8.62859	0.824163	1682.52	157.909	1	S8
PSB_BR_LiVe01_test06	F4	61.8096	1.06481	6.70466	9.55561	0.701646	179.318	173.841	1	S8
PSB_BR_LiVe01_test06	F4	61.8096	1.06481	7.11137	8.62859	0.824163	139.318	134.636	1	S8
PSB_BR_LiVe01_test06	F4	61.8096	1.06481	7.11137	8.62859	0.824163	168.614	162.727	1	S8
PSB_BR_LiVe01_test06	F4	61.8096	1.06481	7.11137	9.02642	0.787839	171.795	162.955	1	S8
PSB_BR_LiVe01_test06	F4	61.8096	1.06481	7.11137	9.02642	0.787839	154.614	146.136	1	S8
PSB_BR_LiVe01_test06	F4	61.8096	1.06481	7.11137	9.77364	0.727607	173.75	162.227	1	S8
PSB_BR_LiVe01_test06	F3	61.8096	1.06481	7.11137	9.77364	0.727607	168.455	167.977	1	S8
PSB_BR_LiVe01_test06	F3	61.8096	1.06481	7.11137	9.77364	0.727607	143.159	144.114	1	S8
PSB_BR_LiVe01_test06	F3	61.8096	1.06481	6.70466	9.02642	0.742781	155.955	149.409	1	S8
PSB_BR_LiVe01_test06	F3	61.8096	1.06481	7.11137	8.62859	0.824163	331.318	132.5	1	S8
PSB_BR_LiVe01_test06	F3	61.8096	1.06481	7.11137	8.62859	0.824163	177.659	166.636	1	S8
PSB_BR_LiVe01_test06	F3	61.8096	1.06481	6.70466	8.62859	0.777029	174.045	169.795	1	S8
PSB_BR_LiVe01_test06	F3	61.8096	1.06481	7.11137	8.62859	0.824163	3765.52	158.386	1	S8
PSB_BR_LiVe01_test06	F3	61.8096	1.06481	7.11137	8.62859	0.824163	157.545	154	1	S8
PSB_BR_LiVe01_test06	F3	61.8096	1.06481	6.70466	9.55561	0.701646	142.182	138.159	1	S8
PSB_BR_LiVe01_test06	F3	61.8096	1.06481	6.70466	9.55561	0.701646	169.909	152.977	1	S8
PSB_BR_LiVe01_test06	F3	61.8096	1.06481	7.11137	8.62859	0.824163	428.818	127.886	1	S8
PSB_BR_LiVe01_test06	F3	61.8096	1.06481	6.70466	9.02642	0.742781	133.955	124.659	1	S8
PSB_BR_LiVe01_test06	F2	61.8096	1.06481	6.70466	9.55561	0.701646	318.614	164.727	1	S8
PSB_BR_LiVe01_test06	F2	61.8096	1.06481	7.11137	8.62859	0.824163	171.045	159.25	1	S8
PSB_BR_LiVe01_test06	F2	61.8096	1.06481	6.70466	9.55561	0.701646	172.341	161.659	1	S8
PSB_BR_LiVe01_test06	F2	61.8096	1.06481	6.70466	8.62859	0.777029	154.886	141.364	1	S8
PSB_BR_LiVe01_test06	F2	61.8096	1.06481	7.11137	8.62859	0.824163	141.591	136.386	1	S8
PSB_BR_LiVe01_test06	F2	61.8096	1.06481	7.11137	9.48182	0.75	160.773	149.045	1	S8
PSB_BR_LiVe01_test06	E3	61.8096	1.06481	7.11137	8.62859	0.824163	5902.59	142.091	1	AriaII
PSB_BR_LiVe01_test06	D6	61.8096	1.06481	7.11137	8.62859	0.824163	1720.43	174.705	1	AriaII
PSB_BR_LiVe01_test06	D6	61.8096	1.06481	7.11137	8.62859	0.824163	1981.2	169.523	1	AriaII
PSB_BR_LiVe01_test06	D5	61.8096	1.06481	7.11137	8.62859	0.824163	191.955	144.795	1	AriaII
PSB_BR_LiVe01_test06	D4	61.8096	1.06481	7.11137	8.62859	0.824163	10592.6	163.068	1	AriaII
PSB_BR_LiVe01_test06	D2	61.8096	1.06481	7.11137	8.62859	0.824163	535.318	167.773	1	AriaII
PSB_BR_LiVe01_test06	C4	61.8096	1.06481	7.11137	8.62859	0.824163	5533.89	164.727	1	Levitas
PSB_BR_LiVe01_test06	C4	61.8096	1.06481	7.11137	9.02642	0.787839	204.864	461.818	0	Levitas
PSB_BR_LiVe01_test06	C4	61.8096	1.06481	7.11137	8.62859	0.824163	2182.3	171.273	1	Levitas
PSB_BR_LiVe01_test06	C4	61.8096	1.06481	7.11137	9.55561	0.744208	165.682	165.932	1	Levitas
PSB_BR_LiVe01_test06	C4	61.8096	1.06481	7.11137	8.62859	0.824163	286.364	202.568	0	Levitas
PSB_BR_LiVe01_test06	C3	61.8096	1.06481	7.11137	8.62859	0.824163	800.818	149.227	1	Levitas
PSB_BR_LiVe01_test06	C3	61.8096	1.06481	7.11137	8.62859	0.824163	12976.9	162.864	1	Levitas
PSB_BR_LiVe01_test06	C3	61.8096	1.06481	7.11137	8.62859	0.824163	14869.7	202.795	0	Levitas
PSB_BR_LiVe01_test06	C3	61.8096	1.06481	7.11137	8.62859	0.824163	660.886	158.136	1	Levitas
PSB_BR_LiVe01_test06	C3	61.8096	1.06481	7.11137	8.62859	0.824163	634.159	203.409	0	Levitas
PSB_BR_LiVe01_test06	C3	61.8096	1.06481	7.11137	8.62859	0.824163	507.773	160.932	1	Levitas
PSB_BR_LiVe01_test06	C3	61.8096	1.06481	7.11137	8.62859	0.824163	1321.98	127.409	1	Levitas
PSB_BR_LiVe01_test06	C3	61.8096	1.06481	7.11137	8.62859	0.824163	18658.2	201.023	0	Levitas
PSB_BR_LiVe01_test06	C2	61.8096	1.06481	7.11137	8.62859	0.824163	494.886	149.682	1	Levitas
PSB_BR_LiVe01_test06	C2	61.8096	1.06481	7.11137	8.62859	0.824163	341.159	234.682	0	Levitas
PSB_BR_LiVe01_test06	C2	61.8096	1.06481	7.11137	8.62859	0.824163	6814.73	159.773	1	Levitas
PSB_BR_LiVe01_test06	C2	61.8096	1.06481	7.11137	8.62859	0.824163	2407.98	170.386	1	Levitas
PSB_BR_LiVe01_test06	C2	61.8096	1.06481	7.11137	8.62859	0.824163	2167.41	149.068	1	Levitas
PSB_BR_LiVe01_test06	C2	61.8096	1.06481	7.11137	8.62859	0.824163	7981.57	134.205	1	Levitas
PSB_BR_LiVe01_test06	C2	61.8096	1.06481	7.11137	8.62859	0.824163	4314.55	177.386	1	Levitas
PSB_BR_LiVe01_test06	B4	61.8096	1.06481	7.11137	8.62859	0.824163	10168.4	178.818	1	Unsorted
PSB_BR_LiVe01_test06	B4	61.8096	1.06481	7.11137	8.62859	0.824163	260.386	174.25	1	Unsorted
PSB_BR_LiVe01_test06	B4	61.8096	1.06481	7.11137	8.62859	0.824163	229.273	287.455	0	Unsorted
PSB_BR_LiVe01_test06	B3	61.8096	1.06481	7.11137	8.62859	0.824163	1767.45	172.614	1	Unsorted
PSB_BR_LiVe01_test06	B3	61.8096	1.06481	7.11137	8.62859	0.824163	471.455	169.864	1	Unsorted
PSB_BR_LiVe01_test06	B3	61.8096	1.06481	7.11137	8.62859	0.824163	203.614	200.023	0	Unsorted
PSB_BR_LiVe01_test06	B3	61.8096	1.06481	7.11137	8.62859	0.824163	172.341	211.364	0	Unsorted
PSB_BR_LiVe01_test06	B2	61.8096	1.06481	6.70466	8.62859	0.777029	1817.95	158.068	1	Unsorted
PSB_BR_LiVe01_test06	B2	61.8096	1.06481	7.11137	8.62859	0.824163	455.864	155.659	1	Unsorted
PSB_BR_LiVe01_test06	F9	112.381	1.06468	9.77364	11.6731	0.837276	3932.5	130.438	1	S8
PSB_BR_LiVe01_test06	F2	112.381	1.06468	9.48182	13.2512	0.715542	161	151.575	1	S8
PSB_BR_LiVe01_test06	E3	112.381	1.06468	9.77364	12.087	0.808608	7912.76	172.637	1	AriaII
PSB_BR_LiVe01_test06	E3	112.381	1.06468	9.48182	12.3741	0.766261	184.863	144.45	1	AriaII
PSB_BR_LiVe01_test06	D4	112.381	1.06468	9.77364	12.3741	0.789844	440.95	147.15	1	AriaII
PSB_BR_LiVe01_test06	F10	120.81	1.06461	10.057	12.3741	0.812743	5955.53	130.453	1	S8
PSB_BR_LiVe01_test06	F8	120.81	1.06461	9.77364	12.3741	0.789844	5126.15	126.93	1	S8
PSB_BR_LiVe01_test06	F5	120.81	1.06461	10.057	12.3741	0.812743	158.442	155.581	1	S8
PSB_BR_LiVe01_test06	D11	120.81	1.06461	9.77364	13.2512	0.737564	1210.51	159.186	1	AriaII
PSB_BR_LiVe01_test06	C3	120.81	1.06461	10.057	12.7653	0.787839	606.744	222.174	0	Levitas
PSB_BR_LiVe01_test06	B2	120.81	1.06461	10.057	13.5137	0.744208	120.314	108.616	1	Unsorted
PSB_BR_LiVe01_test06	B3	188.238	1.06412	12.7653	15.5892	0.818853	5296.15	147.672	1	Unsorted
PSB_BR_LiVe01_test06	F10	81.4763	1.06311	8.5468	10.1266	0.843996	1361.33	131.017	1	S8
PSB_BR_LiVe01_test06	F10	81.4763	1.06311	8.5468	9.77364	0.874475	11654.1	157.948	1	S8
PSB_BR_LiVe01_test06	F6	81.4763	1.06311	7.11137	10.601	0.67082	181.259	133.328	1	S8
PSB_BR_LiVe01_test06	F5	81.4763	1.06311	7.49604	10.9273	0.685994	116	106.586	1	S8
PSB_BR_LiVe01_test06	F4	81.4763	1.06311	8.5468	9.77364	0.874475	10079.5	130.224	1	S8
PSB_BR_LiVe01_test06	F4	81.4763	1.06311	7.11137	10.7327	0.662589	157.379	151.034	1	S8
PSB_BR_LiVe01_test06	F3	81.4763	1.06311	7.49604	10.1266	0.740233	224.138	170.603	1	S8
PSB_BR_LiVe01_test06	E2	81.4763	1.06311	8.5468	10.1266	0.843996	8374.29	180.121	1	AriaII
PSB_BR_LiVe01_test06	D4	81.4763	1.06311	7.49604	10.9273	0.685994	247.207	156.862	1	AriaII
PSB_BR_LiVe01_test06	D3	81.4763	1.06311	8.5468	10.1266	0.843996	216.259	125.103	1	AriaII
PSB_BR_LiVe01_test06	C4	81.4763	1.06311	8.5468	10.1266	0.843996	3689.03	128.431	1	Levitas
PSB_BR_LiVe01_test06	C4	81.4763	1.06311	7.11137	9.77364	0.727607	918.241	225.345	0	Levitas
PSB_BR_LiVe01_test06	C2	81.4763	1.06311	8.5468	10.1266	0.843996	285.397	151.017	1	Levitas
PSB_BR_LiVe01_test06	C2	81.4763	1.06311	9.48182	9.55561	0.992278	14447.4	162.845	1	Levitas
PSB_BR_LiVe01_test06	B3	81.4763	1.06311	8.5468	10.1266	0.843996	166.569	165.552	1	Unsorted
PSB_BR_LiVe01_test06	B2	81.4763	1.06311	8.5468	9.77364	0.874475	172.948	177	1	Unsorted
PSB_BR_LiVe01_test06	E2	129.238	1.06296	10.601	12.7653	0.830455	238.315	166.283	1	AriaII
PSB_BR_LiVe01_test06	C4	129.238	1.06296	10.601	12.7653	0.830455	500.239	150.054	1	Levitas
PSB_BR_LiVe01_test06	B3	129.238	1.06296	10.057	13.5137	0.744208	3601.05	166.935	1	Unsorted
PSB_BR_LiVe01_test06	F10	103.953	1.06273	9.48182	11.2441	0.843274	1574.23	140.459	1	S8
PSB_BR_LiVe01_test06	F10	103.953	1.06273	9.48182	11.6731	0.812277	6400	170.446	1	S8
PSB_BR_LiVe01_test06	F5	103.953	1.06273	9.48182	11.6731	0.812277	167.649	170.392	1	S8
PSB_BR_LiVe01_test06	F5	103.953	1.06273	9.48182	11.2441	0.843274	142.757	134.041	1	S8
PSB_BR_LiVe01_test06	F4	103.953	1.06273	9.48182	12.087	0.784465	146.149	136.351	1	S8
PSB_BR_LiVe01_test06	D9	103.953	1.06273	9.48182	11.2441	0.843274	6958.18	148.459	1	AriaII
PSB_BR_LiVe01_test06	D3	103.953	1.06273	9.48182	11.6731	0.812277	9466.34	152.203	1	AriaII
PSB_BR_LiVe01_test06	C4	103.953	1.06273	9.48182	11.6731	0.812277	156.919	494.581	0	Levitas
PSB_BR_LiVe01_test06	C4	103.953	1.06273	9.48182	11.2441	0.843274	9572.92	183.635	1	Levitas
PSB_BR_LiVe01_test06	C4	103.953	1.06273	9.48182	11.2441	0.843274	4231.34	148.622	1	Levitas
PSB_BR_LiVe01_test06	C3	103.953	1.06273	9.48182	11.2441	0.843274	211.068	155.068	1	Levitas
PSB_BR_LiVe01_test06	C2	103.953	1.06273	9.48182	11.2441	0.843274	10690.5	165.216	1	Levitas
PSB_BR_LiVe01_test06	C2	103.953	1.06273	9.48182	11.2441	0.843274	4204.04	152.595	1	Levitas
PSB_BR_LiVe01_test06	B2	103.953	1.06273	9.48182	11.2441	0.843274	282.378	134.27	1	Unsorted
PSB_BR_LiVe01_test06	F2	147.5	1.06257	12.087	14.6605	0.824463	392.971	165.524	1	S8
PSB_BR_LiVe01_test06	F5	74.4525	1.06198	7.11137	10.1266	0.702247	150.491	145.642	1	S8
PSB_BR_LiVe01_test06	F5	74.4525	1.06198	7.11137	9.55561	0.744208	131.34	130.623	1	S8
PSB_BR_LiVe01_test06	F5	74.4525	1.06198	7.49604	9.77364	0.766965	231.679	148.585	1	S8
PSB_BR_LiVe01_test06	F5	74.4525	1.06198	7.11137	10.1266	0.702247	253.962	162.981	1	S8
PSB_BR_LiVe01_test06	F4	74.4525	1.06198	7.11137	11.2441	0.632456	176.887	167.094	1	S8
PSB_BR_LiVe01_test06	F4	74.4525	1.06198	7.11137	10.601	0.67082	165.887	155.906	1	S8
PSB_BR_LiVe01_test06	F4	74.4525	1.06198	7.11137	9.77364	0.727607	128.264	123.453	1	S8
PSB_BR_LiVe01_test06	F4	74.4525	1.06198	7.11137	10.7327	0.662589	176.283	162.189	1	S8
PSB_BR_LiVe01_test06	F4	74.4525	1.06198	7.11137	9.77364	0.727607	160.585	146.679	1	S8
PSB_BR_LiVe01_test06	F3	74.4525	1.06198	7.11137	9.77364	0.727607	165.264	153.755	1	S8
PSB_BR_LiVe01_test06	F3	74.4525	1.06198	7.11137	10.1266	0.702247	134.434	129.962	1	S8
PSB_BR_LiVe01_test06	F2	74.4525	1.06198	7.49604	9.02642	0.830455	129.038	126.509	1	S8
PSB_BR_LiVe01_test06	F2	74.4525	1.06198	7.11137	10.1266	0.702247	185.943	175.358	1	S8
PSB_BR_LiVe01_test06	F2	74.4525	1.06198	7.11137	9.77364	0.727607	189.491	178.151	1	S8
PSB_BR_LiVe01_test06	D11	74.4525	1.06198	7.49604	9.77364	0.766965	3010.58	146.547	1	AriaII
PSB_BR_LiVe01_test06	C4	74.4525	1.06198	7.49604	9.55561	0.784465	284.566	170.868	1	Levitas
PSB_BR_LiVe01_test06	C4	74.4525	1.06198	7.11137	10.1266	0.702247	208.509	296.094	0	Levitas
PSB_BR_LiVe01_test06	C3	74.4525	1.06198	7.49604	9.02642	0.830455	4317.77	134.925	1	Levitas
PSB_BR_LiVe01_test06	C3	74.4525	1.06198	8.5468	9.77364	0.874475	136.736	126.094	1	Levitas
PSB_BR_LiVe01_test06	C2	74.4525	1.06198	7.11137	9.77364	0.727607	10010.3	160.113	1	Levitas
PSB_BR_LiVe01_test06	B3	74.4525	1.06198	7.11137	10.1266	0.702247	3755.87	168.849	1	Unsorted
PSB_BR_LiVe01_test06	B2	74.4525	1.06198	8.5468	9.55561	0.894427	169.585	158.755	1	Unsorted
PSB_BR_LiVe01_test06	F3	88.5002	1.06164	8.5468	12.087	0.707107	165.46	154.698	1	S8
PSB_BR_LiVe01_test06	F3	88.5002	1.06164	7.49604	12.087	0.620174	178.349	165.127	1	S8
PSB_BR_LiVe01_test06	F3	88.5002	1.06164	9.48182	10.1266	0.936329	1232.54	111.619	1	S8
PSB_BR_LiVe01_test06	F3	88.5002	1.06164	8.5468	10.9273	0.782154	149.794	142.19	1	S8
PSB_BR_LiVe01_test06	F2	88.5002	1.06164	8.5468	10.7327	0.796333	150.349	142.286	1	S8
PSB_BR_LiVe01_test06	F2	88.5002	1.06164	8.5468	10.9273	0.782154	147.333	136.683	1	S8
PSB_BR_LiVe01_test06	D7	88.5002	1.06164	8.5468	11.2441	0.760117	160.937	156.984	1	AriaII
PSB_BR_LiVe01_test06	C4	88.5002	1.06164	9.48182	10.1266	0.936329	348.952	233.762	0	Levitas
PSB_BR_LiVe01_test06	B4	88.5002	1.06164	9.48182	10.1266	0.936329	10340.4	153.206	1	Unsorted
PSB_BR_LiVe01_test06	B3	88.5002	1.06164	8.5468	10.9273	0.782154	265.524	167.381	1	Unsorted
PSB_BR_LiVe01_test06	F5	177	1.06156	13.4093	14.9921	0.894427	8098.91	144.397	1	S8
PSB_BR_LiVe01_test06	B4	309.048	1.0612	17.0936	20.2878	0.842554	166.882	128.777	1	Unsorted
PSB_BR_LiVe01_test06	F7	209.31	1.06115	13.4093	16.1208	0.8318	436.859	146	1	S8
PSB_BR_LiVe01_test06	D5	209.31	1.06115	13.822	16.5083	0.837276	1990.8	152.49	1	AriaII
PSB_BR_LiVe01_test06	B2	186.834	1.05916	12.087	17.2572	0.700404	168.759	147.128	1	Unsorted
PSB_BR_LiVe01_test06	F6	95.524	1.05822	9.48182	10.9273	0.867722	4397.51	123.662	1	S8
PSB_BR_LiVe01_test06	F3	95.524	1.05822	8.5468	10.9273	0.782154	176.309	170.721	1	S8
PSB_BR_LiVe01_test06	D10	95.524	1.05822	8.5468	12.3741	0.690698	265.471	125.824	1	AriaII
PSB_BR_LiVe01_test06	D4	95.524	1.05822	9.48182	10.9273	0.867722	2855.53	120.235	1	AriaII
PSB_BR_LiVe01_test06	D2	95.524	1.05822	9.48182	11.2441	0.843274	282.529	151.426	1	AriaII
PSB_BR_LiVe01_test06	C3	95.524	1.05822	8.5468	10.9273	0.782154	4943.51	169.471	1	Levitas
PSB_BR_LiVe01_test06	C2	95.524	1.05822	9.48182	11.2441	0.843274	1108.03	230.471	0	Levitas
PSB_BR_LiVe01_test06	C2	95.524	1.05822	9.48182	11.2441	0.843274	291.279	167.412	1	Levitas
PSB_BR_LiVe01_test06	C2	155.929	1.05747	11.8523	14.6605	0.808452	1029.59	423.595	0	Levitas
PSB_BR_LiVe01_test06	B4	165.762	1.05743	12.087	14.9921	0.806226	5097.19	124.093	1	Unsorted
PSB_BR_LiVe01_test06	F10	67.4287	1.05737	7.11137	9.02642	0.787839	4899.21	165.5	1	S8
PSB_BR_LiVe01_test06	F9	67.4287	1.05737	7.11137	10.7327	0.662589	197.625	158.479	1	S8
PSB_BR_LiVe01_test06	F5	67.4287	1.05737	7.11137	9.55561	0.744208	160.438	162.021	1	S8
PSB_BR_LiVe01_test06	F5	67.4287	1.05737	7.11137	9.02642	0.787839	128	123.167	1	S8
PSB_BR_LiVe01_test06	F5	67.4287	1.05737	7.11137	9.77364	0.727607	166.5	160.438	1	S8
PSB_BR_LiVe01_test06	F4	67.4287	1.05737	7.11137	10.1266	0.702247	114.438	109.542	1	S8
PSB_BR_LiVe01_test06	F4	67.4287	1.05737	7.11137	9.02642	0.787839	170.771	156.063	1	S8
PSB_BR_LiVe01_test06	F4	67.4287	1.05737	7.11137	8.62859	0.824163	118.292	108.521	1	S8
PSB_BR_LiVe01_test06	F4	67.4287	1.05737	7.11137	9.02642	0.787839	153.396	148.167	1	S8
PSB_BR_LiVe01_test06	F4	67.4287	1.05737	7.11137	9.77364	0.727607	169.417	157.229	1	S8
PSB_BR_LiVe01_test06	F4	67.4287	1.05737	7.11137	9.77364	0.727607	176.646	165.375	1	S8
PSB_BR_LiVe01_test06	F4	67.4287	1.05737	6.70466	10.1266	0.662085	186.542	128.292	1	S8
PSB_BR_LiVe01_test06	F4	67.4287	1.05737	7.11137	9.77364	0.727607	146.063	133.521	1	S8
PSB_BR_LiVe01_test06	F4	67.4287	1.05737	7.11137	8.62859	0.824163	158.833	153.563	1	S8
PSB_BR_LiVe01_test06	F3	67.4287	1.05737	7.11137	9.02642	0.787839	7794.02	180.292	1	S8
PSB_BR_LiVe01_test06	F3	67.4287	1.05737	7.11137	10.1266	0.702247	123.729	114.417	1	S8
PSB_BR_LiVe01_test06	F3	67.4287	1.05737	7.11137	9.77364	0.727607	179.396	169.604	1	S8
PSB_BR_LiVe01_test06	F3	67.4287	1.05737	7.11137	9.55561	0.744208	139.75	121.771	1	S8
PSB_BR_LiVe01_test06	F3	67.4287	1.05737	7.11137	9.77364	0.727607	156.104	155.333	1	S8
PSB_BR_LiVe01_test06	F3	67.4287	1.05737	7.11137	9.02642	0.787839	146.417	136.938	1	S8
PSB_BR_LiVe01_test06	F3	67.4287	1.05737	7.11137	9.02642	0.787839	153.583	148.583	1	S8
PSB_BR_LiVe01_test06	F3	67.4287	1.05737	7.11137	9.77364	0.727607	183.583	179.042	1	S8
PSB_BR_LiVe01_test06	F3	67.4287	1.05737	7.11137	9.02642	0.787839	177.979	164.458	1	S8
PSB_BR_LiVe01_test06	F2	67.4287	1.05737	6.70466	10.9273	0.613572	128.917	134.083	1	S8
PSB_BR_LiVe01_test06	F2	67.4287	1.05737	7.11137	9.55561	0.744208	162.604	157.729	1	S8
PSB_BR_LiVe01_test06	F2	67.4287	1.05737	7.11137	9.25692	0.768221	170.021	158.646	1	S8
PSB_BR_LiVe01_test06	F2	67.4287	1.05737	7.11137	9.55561	0.744208	176.729	163.125	1	S8
PSB_BR_LiVe01_test06	F2	67.4287	1.05737	7.11137	9.02642	0.787839	125.917	118.354	1	S8
PSB_BR_LiVe01_test06	E2	67.4287	1.05737	7.11137	9.02642	0.787839	2585.58	168.042	1	AriaII
PSB_BR_LiVe01_test06	D11	67.4287	1.05737	7.11137	9.55561	0.744208	234.104	153.542	1	AriaII
PSB_BR_LiVe01_test06	D8	67.4287	1.05737	7.11137	9.02642	0.787839	13477.8	180.25	1	AriaII
PSB_BR_LiVe01_test06	D7	67.4287	1.05737	7.11137	9.02642	0.787839	3199.71	173.042	1	AriaII
PSB_BR_LiVe01_test06	D5	67.4287	1.05737	7.11137	9.77364	0.727607	162.604	155.375	1	AriaII
PSB_BR_LiVe01_test06	C3	67.4287	1.05737	7.11137	8.62859	0.824163	3413.9	152.146	1	Levitas
PSB_BR_LiVe01_test06	C3	67.4287	1.05737	7.11137	9.02642	0.787839	282.792	145.313	1	Levitas
PSB_BR_LiVe01_test06	C3	67.4287	1.05737	7.11137	9.02642	0.787839	192.063	214.667	0	Levitas
PSB_BR_LiVe01_test06	C3	67.4287	1.05737	7.11137	9.02642	0.787839	551.417	121.604	1	Levitas
PSB_BR_LiVe01_test06	C3	67.4287	1.05737	7.11137	9.02642	0.787839	17862	191.479	0	Levitas
PSB_BR_LiVe01_test06	C2	67.4287	1.05737	7.11137	9.02642	0.787839	5551.67	169.021	1	Levitas
PSB_BR_LiVe01_test06	C2	67.4287	1.05737	7.11137	9.55561	0.744208	291.375	120.438	1	Levitas
PSB_BR_LiVe01_test06	C2	67.4287	1.05737	7.11137	9.02642	0.787839	270.729	175.458	1	Levitas
PSB_BR_LiVe01_test06	B4	67.4287	1.05737	7.11137	9.02642	0.787839	2664.35	166.604	1	Unsorted
PSB_BR_LiVe01_test06	B4	67.4287	1.05737	7.11137	8.62859	0.824163	10853.6	156.104	1	Unsorted
PSB_BR_LiVe01_test06	B4	67.4287	1.05737	7.11137	9.02642	0.787839	175.458	147.979	1	Unsorted
PSB_BR_LiVe01_test06	B3	67.4287	1.05737	7.11137	9.02642	0.787839	178.542	162.208	1	Unsorted
PSB_BR_LiVe01_test06	B2	67.4287	1.05737	7.11137	9.02642	0.787839	265.354	191.438	0	Unsorted
PSB_BR_LiVe01_test06	B2	67.4287	1.05737	7.11137	9.02642	0.787839	914.896	132.688	1	Unsorted
PSB_BR_LiVe01_test06	F5	119.405	1.05661	9.48182	13.822	0.685994	125	119.765	1	S8
PSB_BR_LiVe01_test06	F3	119.405	1.05661	10.057	12.087	0.83205	167.494	159.753	1	S8
PSB_BR_LiVe01_test06	F2	119.405	1.05661	9.77364	12.3741	0.789844	178.776	167.659	1	S8
PSB_BR_LiVe01_test06	C3	119.405	1.05661	9.77364	12.3741	0.789844	4255.2	143.871	1	Levitas
PSB_BR_LiVe01_test06	B4	119.405	1.05661	10.057	12.3741	0.812743	910.271	287.788	0	Unsorted
PSB_BR_LiVe01_test06	B4	119.405	1.05661	9.77364	13.5137	0.723241	207.565	170.094	1	Unsorted
PSB_BR_LiVe01_test06	C4	219.143	1.05646	14.4189	16.5083	0.873434	17464.3	144.09	1	Levitas
PSB_BR_LiVe01_test06	F4	110.976	1.05602	9.77364	13.2512	0.737564	214.861	161.709	1	S8
PSB_BR_LiVe01_test06	D11	110.976	1.05602	9.77364	11.6731	0.837276	14071.2	192.342	0	AriaII
PSB_BR_LiVe01_test06	D9	110.976	1.05602	9.77364	11.6731	0.837276	16065	161.304	1	AriaII
PSB_BR_LiVe01_test06	D5	110.976	1.05602	9.77364	11.6731	0.837276	4094.16	152.241	1	AriaII
PSB_BR_LiVe01_test06	D3	110.976	1.05602	9.77364	12.087	0.808608	4086.2	171.785	1	AriaII
PSB_BR_LiVe01_test06	D3	110.976	1.05602	9.48182	12.3741	0.766261	1204.57	171.165	1	AriaII
PSB_BR_LiVe01_test06	C4	110.976	1.05602	9.77364	11.6731	0.837276	894.709	189.835	1	Levitas
PSB_BR_LiVe01_test06	C4	110.976	1.05602	9.48182	11.2441	0.843274	2374	120.19	1	Levitas
PSB_BR_LiVe01_test06	C4	110.976	1.05602	9.77364	11.6731	0.837276	20040.6	152.443	1	Levitas
PSB_BR_LiVe01_test06	C3	110.976	1.05602	9.48182	12.3741	0.766261	569.861	167.063	1	Levitas
PSB_BR_LiVe01_test06	C2	110.976	1.05602	9.77364	11.6731	0.837276	1507.9	144.557	1	Levitas
PSB_BR_LiVe01_test06	B4	110.976	1.05602	9.77364	11.6731	0.837276	14830.5	161.519	1	Unsorted
PSB_BR_LiVe01_test06	B3	110.976	1.05602	9.48182	12.3741	0.766261	685.038	276.709	0	Unsorted
PSB_BR_LiVe01_test06	F4	127.834	1.05553	9.48182	14.6605	0.646762	238.132	162.011	1	S8
PSB_BR_LiVe01_test06	D10	127.834	1.05553	10.057	13.5137	0.744208	127.154	129.626	1	AriaII
PSB_BR_LiVe01_test06	B4	127.834	1.05553	10.057	12.7653	0.787839	696.813	213.33	0	Unsorted
PSB_BR_LiVe01_test06	F2	279.548	1.05486	15.9015	19.5473	0.813489	309.693	174.015	1	S8
PSB_BR_LiVe01_test06	F10	102.548	1.05331	9.48182	11.2441	0.843274	10086.4	165.411	1	S8
PSB_BR_LiVe01_test06	F6	102.548	1.05331	9.48182	11.2441	0.843274	12459.7	175.548	1	S8
PSB_BR_LiVe01_test06	E3	102.548	1.05331	9.48182	10.9273	0.867722	910.11	140.274	1	AriaII
PSB_BR_LiVe01_test06	D10	102.548	1.05331	9.48182	10.9273	0.867722	5824.11	171.452	1	AriaII
PSB_BR_LiVe01_test06	C4	102.548	1.05331	9.77364	11.9114	0.820529	401.699	253.945	0	Levitas
PSB_BR_LiVe01_test06	C4	102.548	1.05331	9.48182	12.7653	0.742781	161.082	235.521	0	Levitas
PSB_BR_LiVe01_test06	C4	102.548	1.05331	9.48182	11.2441	0.843274	152.192	148.151	1	Levitas
PSB_BR_LiVe01_test06	C4	102.548	1.05331	9.48182	11.6731	0.812277	3207.36	163.712	1	Levitas
PSB_BR_LiVe01_test06	C3	102.548	1.05331	9.48182	10.9273	0.867722	3835.73	172.027	1	Levitas
PSB_BR_LiVe01_test06	C3	102.548	1.05331	9.48182	11.2441	0.843274	1355.58	205.151	0	Levitas
PSB_BR_LiVe01_test06	C2	102.548	1.05331	9.48182	11.2441	0.843274	573.507	188.342	1	Levitas
PSB_BR_LiVe01_test06	C2	102.548	1.05331	9.48182	11.2441	0.843274	378.548	146.781	1	Levitas
PSB_BR_LiVe01_test06	B4	102.548	1.05331	9.48182	11.2441	0.843274	514.904	274.548	0	Unsorted
PSB_BR_LiVe01_test06	B2	102.548	1.05331	9.48182	11.6731	0.812277	131.247	125	1	Unsorted
PSB_BR_LiVe01_test06	F5	136.262	1.05312	10.601	14.6605	0.723102	150.124	149.577	1	S8
PSB_BR_LiVe01_test06	F4	136.262	1.05312	12.087	12.7653	0.946864	4513.8	179.052	1	S8
PSB_BR_LiVe01_test06	D3	136.262	1.05312	12.087	12.7653	0.946864	16699.2	125.351	1	AriaII
PSB_BR_LiVe01_test06	C2	136.262	1.05312	10.057	14.4189	0.697486	554.454	145.67	1	Levitas
PSB_BR_LiVe01_test06	B4	136.262	1.05312	10.601	13.5137	0.784465	183.485	120.381	1	Unsorted
PSB_BR_LiVe01_test06	B4	136.262	1.05312	12.087	12.7653	0.946864	7334.91	161.103	1	Unsorted
PSB_BR_LiVe01_test06	B3	136.262	1.05312	10.601	13.5137	0.784465	232.155	144.67	1	Unsorted
PSB_BR_LiVe01_test06	C2	206.5	1.05229	13.822	17.2572	0.800943	424.585	229.313	0	Levitas
PSB_BR_LiVe01_test06	C2	217.738	1.05226	13.4093	16.9699	0.790184	657.8	340.471	0	Levitas
PSB_BR_LiVe01_test06	F3	164.357	1.05177	12.087	14.272	0.846901	307.556	160.684	1	S8
PSB_BR_LiVe01_test06	C3	164.357	1.05177	12.087	14.4189	0.838274	1685.57	517.778	0	Levitas
PSB_BR_LiVe01_test06	C2	164.357	1.05177	12.087	15.408	0.784465	271.778	166.675	1	Levitas
PSB_BR_LiVe01_test06	F2	154.524	1.05142	10.601	15.4535	0.685994	125.636	115.836	1	S8
PSB_BR_LiVe01_test06	F2	154.524	1.05142	10.601	16.1208	0.657596	178.382	164.6	1	S8
PSB_BR_LiVe01_test06	C3	154.524	1.05142	11.8523	13.8727	0.854358	888.664	435.718	0	Levitas
PSB_BR_LiVe01_test06	C3	154.524	1.05142	12.087	13.8727	0.871277	9347.4	173.345	1	Levitas
PSB_BR_LiVe01_test06	B2	154.524	1.05142	11.8523	14.4189	0.821995	267.509	148.9	1	Unsorted
PSB_BR_LiVe01_test06	F10	54.7858	1.05132	7.11137	7.95075	0.894427	241.923	161.077	1	S8
PSB_BR_LiVe01_test06	F9	54.7858	1.05132	7.11137	7.95075	0.894427	2489.79	141.333	1	S8
PSB_BR_LiVe01_test06	F9	195.262	1.05132	13.4093	15.8129	0.847998	2770.81	146.676	1	S8
PSB_BR_LiVe01_test06	F8	54.7858	1.05132	7.11137	7.95075	0.894427	5792.97	164.282	1	S8
PSB_BR_LiVe01_test06	F8	54.7858	1.05132	6.70466	8.38082	0.8	2796.36	154.641	1	S8
PSB_BR_LiVe01_test06	F6	54.7858	1.05132	7.11137	7.95075	0.894427	153.205	145.051	1	S8
PSB_BR_LiVe01_test06	F5	54.7858	1.05132	6.70466	8.62859	0.777029	138.641	134.333	1	S8
PSB_BR_LiVe01_test06	F5	54.7858	1.05132	6.70466	8.62859	0.777029	147	141.179	1	S8
PSB_BR_LiVe01_test06	F5	54.7858	1.05132	6.70466	8.38082	0.8	166.538	166.564	1	S8
PSB_BR_LiVe01_test06	F5	54.7858	1.05132	6.70466	8.62859	0.777029	148.538	144.744	1	S8
PSB_BR_LiVe01_test06	F5	54.7858	1.05132	6.70466	9.02642	0.742781	166.462	165.41	1	S8
PSB_BR_LiVe01_test06	F5	54.7858	1.05132	7.11137	8.38082	0.848528	169.641	164.615	1	S8
PSB_BR_LiVe01_test06	F5	54.7858	1.05132	6.70466	8.38082	0.8	177.256	165.564	1	S8
PSB_BR_LiVe01_test06	F5	54.7858	1.05132	7.11137	7.95075	0.894427	1071.33	146.667	1	S8
PSB_BR_LiVe01_test06	F5	54.7858	1.05132	6.70466	8.62859	0.777029	176.821	177.564	1	S8
PSB_BR_LiVe01_test06	F5	54.7858	1.05132	6.70466	9.02642	0.742781	135.641	126.718	1	S8
PSB_BR_LiVe01_test06	F5	54.7858	1.05132	6.70466	8.38082	0.8	171.795	125.949	1	S8
PSB_BR_LiVe01_test06	F5	54.7858	1.05132	5.3005	8.62859	0.614295	167.333	166.744	1	S8
PSB_BR_LiVe01_test06	F5	195.262	1.05132	13.4093	15.5892	0.860165	183.36	152.871	1	S8
PSB_BR_LiVe01_test06	F5	54.7858	1.05132	6.70466	8.38082	0.8	135.051	123.769	1	S8
PSB_BR_LiVe01_test06	F5	54.7858	1.05132	6.70466	9.02642	0.742781	174.641	178	1	S8
PSB_BR_LiVe01_test06	F5	54.7858	1.05132	6.70466	7.95075	0.843274	176	175.41	1	S8
PSB_BR_LiVe01_test06	F5	54.7858	1.05132	7.11137	7.95075	0.894427	172	163.744	1	S8
PSB_BR_LiVe01_test06	F5	54.7858	1.05132	7.11137	7.95075	0.894427	160.154	153.026	1	S8
PSB_BR_LiVe01_test06	F4	54.7858	1.05132	6.70466	8.62859	0.777029	180.795	177.872	1	S8
PSB_BR_LiVe01_test06	F4	54.7858	1.05132	6.70466	9.02642	0.742781	139.41	132.821	1	S8
PSB_BR_LiVe01_test06	F4	54.7858	1.05132	6.70466	8.62859	0.777029	173.179	166.769	1	S8
PSB_BR_LiVe01_test06	F4	54.7858	1.05132	6.70466	8.38082	0.8	131.718	130.333	1	S8
PSB_BR_LiVe01_test06	F4	54.7858	1.05132	6.70466	8.62859	0.777029	168.769	157.385	1	S8
PSB_BR_LiVe01_test06	F4	54.7858	1.05132	7.11137	7.95075	0.894427	4009.28	152.923	1	S8
PSB_BR_LiVe01_test06	F4	54.7858	1.05132	7.11137	7.95075	0.894427	222.154	158.974	1	S8
PSB_BR_LiVe01_test06	F4	54.7858	1.05132	7.11137	7.95075	0.894427	175.564	174.641	1	S8
PSB_BR_LiVe01_test06	F4	54.7858	1.05132	7.11137	8.62859	0.824163	155.949	156.846	1	S8
PSB_BR_LiVe01_test06	F4	54.7858	1.05132	6.70466	8.38082	0.8	178.718	167.821	1	S8
PSB_BR_LiVe01_test06	F4	54.7858	1.05132	6.70466	9.55561	0.701646	183.179	161.692	1	S8
PSB_BR_LiVe01_test06	F4	54.7858	1.05132	6.70466	9.02642	0.742781	117.359	120.641	1	S8
PSB_BR_LiVe01_test06	F4	54.7858	1.05132	7.11137	7.95075	0.894427	171.897	158.41	1	S8
PSB_BR_LiVe01_test06	F4	54.7858	1.05132	7.11137	7.95075	0.894427	141.692	127.487	1	S8
PSB_BR_LiVe01_test06	F4	54.7858	1.05132	6.70466	8.62859	0.777029	166.154	153.128	1	S8
PSB_BR_LiVe01_test06	F3	54.7858	1.05132	6.70466	9.02642	0.742781	133.436	128.205	1	S8
PSB_BR_LiVe01_test06	F3	54.7858	1.05132	6.70466	9.02642	0.742781	147.795	135.051	1	S8
PSB_BR_LiVe01_test06	F3	54.7858	1.05132	5.3005	9.55561	0.5547	181.462	168.462	1	S8
PSB_BR_LiVe01_test06	F3	54.7858	1.05132	7.11137	7.95075	0.894427	139.821	136.487	1	S8
PSB_BR_LiVe01_test06	F3	54.7858	1.05132	7.11137	8.62859	0.824163	182.154	175.795	1	S8
PSB_BR_LiVe01_test06	F3	54.7858	1.05132	6.70466	8.62859	0.777029	145.923	134.487	1	S8
PSB_BR_LiVe01_test06	F3	54.7858	1.05132	7.11137	8.38082	0.848528	176.385	160.436	1	S8
PSB_BR_LiVe01_test06	F3	54.7858	1.05132	6.70466	8.62859	0.777029	183.692	169.077	1	S8
PSB_BR_LiVe01_test06	F3	54.7858	1.05132	6.70466	8.62859	0.777029	150.462	142.256	1	S8
PSB_BR_LiVe01_test06	F3	54.7858	1.05132	6.70466	8.62859	0.777029	166.949	151.077	1	S8
PSB_BR_LiVe01_test06	F3	54.7858	1.05132	7.11137	7.95075	0.894427	182.795	172.718	1	S8
PSB_BR_LiVe01_test06	F3	54.7858	1.05132	7.11137	7.95075	0.894427	166.205	160.795	1	S8
PSB_BR_LiVe01_test06	F3	54.7858	1.05132	6.70466	8.62859	0.777029	179.872	159.436	1	S8
PSB_BR_LiVe01_test06	F3	54.7858	1.05132	7.11137	7.95075	0.894427	157.128	143.538	1	S8
PSB_BR_LiVe01_test06	F3	54.7858	1.05132	6.70466	8.62859	0.777029	148.564	143.949	1	S8
PSB_BR_LiVe01_test06	F3	54.7858	1.05132	6.70466	8.5468	0.784465	172.744	163.103	1	S8
PSB_BR_LiVe01_test06	F3	54.7858	1.05132	6.70466	8.38082	0.8	159.359	153.667	1	S8
PSB_BR_LiVe01_test06	F3	54.7858	1.05132	6.70466	8.38082	0.8	171.821	164.179	1	S8
PSB_BR_LiVe01_test06	F3	54.7858	1.05132	6.70466	9.55561	0.701646	121.026	116.41	1	S8
PSB_BR_LiVe01_test06	F3	54.7858	1.05132	6.70466	8.38082	0.8	186.308	179.538	1	S8
PSB_BR_LiVe01_test06	F3	54.7858	1.05132	6.70466	9.55561	0.701646	155.462	148.256	1	S8
PSB_BR_LiVe01_test06	F3	54.7858	1.05132	7.11137	7.95075	0.894427	144.667	133.256	1	S8
PSB_BR_LiVe01_test06	F3	54.7858	1.05132	7.11137	7.95075	0.894427	972.538	169.385	1	S8
PSB_BR_LiVe01_test06	F3	54.7858	1.05132	6.70466	8.38082	0.8	180.436	166.103	1	S8
PSB_BR_LiVe01_test06	F2	54.7858	1.05132	7.11137	7.95075	0.894427	129.256	121.205	1	S8
PSB_BR_LiVe01_test06	F2	54.7858	1.05132	7.11137	7.95075	0.894427	177.615	168.846	1	S8
PSB_BR_LiVe01_test06	F2	54.7858	1.05132	7.11137	8.38082	0.848528	180.718	169.974	1	S8
PSB_BR_LiVe01_test06	F2	54.7858	1.05132	6.70466	9.02642	0.742781	154.231	143.282	1	S8
PSB_BR_LiVe01_test06	F2	54.7858	1.05132	6.70466	8.62859	0.777029	160	148.718	1	S8
PSB_BR_LiVe01_test06	F2	54.7858	1.05132	7.11137	7.95075	0.894427	159.564	153.026	1	S8
PSB_BR_LiVe01_test06	F2	54.7858	1.05132	6.70466	8.62859	0.777029	160.179	154.051	1	S8
PSB_BR_LiVe01_test06	F2	54.7858	1.05132	7.11137	7.95075	0.894427	173.923	162.821	1	S8
PSB_BR_LiVe01_test06	F2	54.7858	1.05132	6.70466	8.62859	0.777029	181.923	174.872	1	S8
PSB_BR_LiVe01_test06	F2	54.7858	1.05132	6.70466	8.38082	0.8	154.256	144.718	1	S8
PSB_BR_LiVe01_test06	F2	54.7858	1.05132	6.70466	9.02642	0.742781	184.026	167.333	1	S8
PSB_BR_LiVe01_test06	F2	54.7858	1.05132	6.70466	8.38082	0.8	182.179	176.59	1	S8
PSB_BR_LiVe01_test06	F2	54.7858	1.05132	7.11137	7.95075	0.894427	185.718	168.795	1	S8
PSB_BR_LiVe01_test06	F2	54.7858	1.05132	7.11137	8.62859	0.824163	181.59	164	1	S8
PSB_BR_LiVe01_test06	F2	54.7858	1.05132	7.11137	7.95075	0.894427	152.179	145.615	1	S8
PSB_BR_LiVe01_test06	F2	54.7858	1.05132	6.70466	8.62859	0.777029	161.59	148.179	1	S8
PSB_BR_LiVe01_test06	F2	54.7858	1.05132	7.11137	7.95075	0.894427	168.641	155.949	1	S8
PSB_BR_LiVe01_test06	E2	54.7858	1.05132	7.11137	7.95075	0.894427	1300.64	164.154	1	AriaII
PSB_BR_LiVe01_test06	D8	54.7858	1.05132	7.11137	7.95075	0.894427	3235.56	161.077	1	AriaII
PSB_BR_LiVe01_test06	D5	54.7858	1.05132	7.11137	7.95075	0.894427	2289.72	145.949	1	AriaII
PSB_BR_LiVe01_test06	D5	54.7858	1.05132	7.11137	7.95075	0.894427	6350.23	175.923	1	AriaII
PSB_BR_LiVe01_test06	D3	54.7858	1.05132	7.11137	7.95075	0.894427	164.026	146.974	1	AriaII
PSB_BR_LiVe01_test06	D3	54.7858	1.05132	7.11137	7.95075	0.894427	3373.67	175.205	1	AriaII
PSB_BR_LiVe01_test06	D2	54.7858	1.05132	6.70466	8.38082	0.8	156.41	150.513	1	AriaII
PSB_BR_LiVe01_test06	C4	54.7858	1.05132	7.11137	7.95075	0.894427	5154.64	143.359	1	Levitas
PSB_BR_LiVe01_test06	C4	54.7858	1.05132	7.11137	7.95075	0.894427	7201.38	121.821	1	Levitas
PSB_BR_LiVe01_test06	C4	54.7858	1.05132	7.11137	7.95075	0.894427	4744.44	160.974	1	Levitas
PSB_BR_LiVe01_test06	C4	54.7858	1.05132	7.11137	7.95075	0.894427	1467.67	209.282	0	Levitas
PSB_BR_LiVe01_test06	C4	54.7858	1.05132	7.11137	7.95075	0.894427	196.359	221.333	0	Levitas
PSB_BR_LiVe01_test06	C4	54.7858	1.05132	7.11137	7.95075	0.894427	8217.08	149.077	1	Levitas
PSB_BR_LiVe01_test06	C4	54.7858	1.05132	6.70466	8.62859	0.777029	525.769	179.974	1	Levitas
PSB_BR_LiVe01_test06	C4	54.7858	1.05132	7.11137	7.95075	0.894427	10337	145.385	1	Levitas
PSB_BR_LiVe01_test06	C4	54.7858	1.05132	7.11137	7.95075	0.894427	8498.62	172.59	1	Levitas
PSB_BR_LiVe01_test06	C3	54.7858	1.05132	7.11137	7.95075	0.894427	229.205	259.538	0	Levitas
PSB_BR_LiVe01_test06	C3	54.7858	1.05132	7.11137	7.95075	0.894427	30390.9	209.385	0	Levitas
PSB_BR_LiVe01_test06	C3	54.7858	1.05132	7.11137	7.95075	0.894427	171.385	163.744	1	Levitas
PSB_BR_LiVe01_test06	C3	54.7858	1.05132	7.11137	7.95075	0.894427	3898.18	143.769	1	Levitas
PSB_BR_LiVe01_test06	C3	54.7858	1.05132	7.11137	7.95075	0.894427	22692	159.154	1	Levitas
PSB_BR_LiVe01_test06	C2	54.7858	1.05132	6.70466	8.62859	0.777029	143.564	145.872	1	Levitas
PSB_BR_LiVe01_test06	C2	54.7858	1.05132	7.11137	7.95075	0.894427	648.692	118.436	1	Levitas
PSB_BR_LiVe01_test06	C2	54.7858	1.05132	7.11137	7.95075	0.894427	161.897	136.923	1	Levitas
PSB_BR_LiVe01_test06	C2	54.7858	1.05132	7.11137	7.95075	0.894427	275.641	187	1	Levitas
PSB_BR_LiVe01_test06	C2	54.7858	1.05132	7.11137	7.95075	0.894427	13140.2	172.256	1	Levitas
PSB_BR_LiVe01_test06	C2	54.7858	1.05132	7.11137	7.95075	0.894427	5989.28	147.641	1	Levitas
PSB_BR_LiVe01_test06	C2	54.7858	1.05132	6.70466	8.62859	0.777029	160.923	158.385	1	Levitas
PSB_BR_LiVe01_test06	C2	54.7858	1.05132	7.11137	7.95075	0.894427	3946.62	153.231	1	Levitas
PSB_BR_LiVe01_test06	C2	54.7858	1.05132	7.11137	7.95075	0.894427	14054.6	152.154	1	Levitas
PSB_BR_LiVe01_test06	B4	54.7858	1.05132	6.70466	8.62859	0.777029	311.333	188.205	1	Unsorted
PSB_BR_LiVe01_test06	B4	54.7858	1.05132	7.11137	7.95075	0.894427	526.308	165.359	1	Unsorted
PSB_BR_LiVe01_test06	B4	54.7858	1.05132	7.11137	7.95075	0.894427	5170.1	118.513	1	Unsorted
PSB_BR_LiVe01_test06	B4	54.7858	1.05132	7.11137	7.95075	0.894427	6981.44	168.923	1	Unsorted
PSB_BR_LiVe01_test06	B4	54.7858	1.05132	7.11137	7.95075	0.894427	8443.79	169.821	1	Unsorted
PSB_BR_LiVe01_test06	B4	54.7858	1.05132	7.11137	7.95075	0.894427	5940.77	138.513	1	Unsorted
PSB_BR_LiVe01_test06	B3	54.7858	1.05132	7.11137	7.95075	0.894427	3646.87	154.513	1	Unsorted
PSB_BR_LiVe01_test06	B3	54.7858	1.05132	6.70466	9.48182	0.707107	151.282	144.205	1	Unsorted
PSB_BR_LiVe01_test06	B3	54.7858	1.05132	7.11137	7.95075	0.894427	308.718	237.154	0	Unsorted
PSB_BR_LiVe01_test06	B2	54.7858	1.05132	7.11137	7.95075	0.894427	3215.82	120.282	1	Unsorted
PSB_BR_LiVe01_test06	B2	54.7858	1.05132	7.11137	7.95075	0.894427	5969.23	183.077	1	Unsorted
PSB_BR_LiVe01_test06	F3	174.191	1.05095	12.087	15.5892	0.775343	180.919	174.556	1	S8
PSB_BR_LiVe01_test06	C2	174.191	1.05095	12.087	14.3212	0.843996	2560.29	146.435	1	Levitas
PSB_BR_LiVe01_test06	B3	174.191	1.05095	13.4093	14.6605	0.914659	216.702	135.46	1	Unsorted
PSB_BR_LiVe01_test06	F9	80.0716	1.0508	8.5468	9.77364	0.874475	348.982	169.912	1	S8
PSB_BR_LiVe01_test06	F8	80.0716	1.0508	7.49604	10.1266	0.740233	225.596	137.877	1	S8
PSB_BR_LiVe01_test06	F6	80.0716	1.0508	8.5468	10.1266	0.843996	443.018	161.333	1	S8
PSB_BR_LiVe01_test06	F5	80.0716	1.0508	7.49604	10.1266	0.740233	147.088	137.123	1	S8
PSB_BR_LiVe01_test06	F5	80.0716	1.0508	7.11137	10.9273	0.650791	131	129.246	1	S8
PSB_BR_LiVe01_test06	F5	80.0716	1.0508	7.11137	9.77364	0.727607	212.018	142.404	1	S8
PSB_BR_LiVe01_test06	F5	80.0716	1.0508	7.49604	10.1266	0.740233	282.053	139.86	1	S8
PSB_BR_LiVe01_test06	F4	80.0716	1.0508	7.11137	10.9273	0.650791	156.912	146	1	S8
PSB_BR_LiVe01_test06	F4	80.0716	1.0508	7.49604	10.9273	0.685994	146.263	140.175	1	S8
PSB_BR_LiVe01_test06	F4	80.0716	1.0508	7.11137	9.77364	0.727607	128.772	129.193	1	S8
PSB_BR_LiVe01_test06	F4	80.0716	1.0508	7.11137	11.2441	0.632456	135.877	134.263	1	S8
PSB_BR_LiVe01_test06	F4	80.0716	1.0508	8.5468	9.77364	0.874475	3865.26	148.649	1	S8
PSB_BR_LiVe01_test06	F4	80.0716	1.0508	7.49604	9.77364	0.766965	160.421	125.579	1	S8
PSB_BR_LiVe01_test06	F3	80.0716	1.0508	7.11137	10.1266	0.702247	135.982	120.649	1	S8
PSB_BR_LiVe01_test06	F3	80.0716	1.0508	7.49604	10.1266	0.740233	135.14	134.544	1	S8
PSB_BR_LiVe01_test06	F3	80.0716	1.0508	7.49604	10.9273	0.685994	130	116.14	1	S8
PSB_BR_LiVe01_test06	F2	80.0716	1.0508	7.49604	10.1266	0.740233	219.211	147.404	1	S8
PSB_BR_LiVe01_test06	F2	80.0716	1.0508	7.11137	10.601	0.67082	5880.7	159.947	1	S8
PSB_BR_LiVe01_test06	F2	80.0716	1.0508	8.5468	10.1266	0.843996	138.509	135.298	1	S8
PSB_BR_LiVe01_test06	E3	80.0716	1.0508	8.5468	9.55561	0.894427	1420.91	168.807	1	AriaII
PSB_BR_LiVe01_test06	D11	80.0716	1.0508	8.5468	9.77364	0.874475	180.439	148.053	1	AriaII
PSB_BR_LiVe01_test06	D8	80.0716	1.0508	8.5468	9.77364	0.874475	5358.56	166.316	1	AriaII
PSB_BR_LiVe01_test06	D7	80.0716	1.0508	8.5468	9.55561	0.894427	4440.86	139.298	1	AriaII
PSB_BR_LiVe01_test06	D6	80.0716	1.0508	7.49604	10.1266	0.740233	685.088	165.333	1	AriaII
PSB_BR_LiVe01_test06	D5	80.0716	1.0508	8.5468	9.55561	0.894427	1427.23	165.158	1	AriaII
PSB_BR_LiVe01_test06	D5	80.0716	1.0508	7.49604	10.1266	0.740233	147.439	136.509	1	AriaII
PSB_BR_LiVe01_test06	D5	80.0716	1.0508	7.49604	9.55561	0.784465	2172.88	157.088	1	AriaII
PSB_BR_LiVe01_test06	D4	80.0716	1.0508	7.49604	10.1266	0.740233	1737.3	173.333	1	AriaII
PSB_BR_LiVe01_test06	D3	80.0716	1.0508	7.49604	9.55561	0.784465	7471.09	175.947	1	AriaII
PSB_BR_LiVe01_test06	D3	80.0716	1.0508	7.11137	10.601	0.67082	168.649	123.439	1	AriaII
PSB_BR_LiVe01_test06	C4	80.0716	1.0508	7.49604	9.55561	0.784465	689.421	154.561	1	Levitas
PSB_BR_LiVe01_test06	C4	80.0716	1.0508	7.49604	10.1266	0.740233	429.316	199.105	0	Levitas
PSB_BR_LiVe01_test06	C4	80.0716	1.0508	8.5468	9.77364	0.874475	784.491	131.895	1	Levitas
PSB_BR_LiVe01_test06	C4	80.0716	1.0508	7.11137	10.9273	0.650791	902.193	139.246	1	Levitas
PSB_BR_LiVe01_test06	C4	80.0716	1.0508	8.5468	10.1266	0.843996	1028.67	126.421	1	Levitas
PSB_BR_LiVe01_test06	C3	80.0716	1.0508	7.49604	10.1266	0.740233	229.211	170.579	1	Levitas
PSB_BR_LiVe01_test06	C3	80.0716	1.0508	7.49604	10.1266	0.740233	210.86	244.263	0	Levitas
PSB_BR_LiVe01_test06	C3	80.0716	1.0508	7.49604	10.1266	0.740233	25164.2	171.281	1	Levitas
PSB_BR_LiVe01_test06	C3	80.0716	1.0508	8.5468	9.77364	0.874475	5409.12	162.807	1	Levitas
PSB_BR_LiVe01_test06	C3	80.0716	1.0508	8.5468	10.1266	0.843996	9427.67	179.351	1	Levitas
PSB_BR_LiVe01_test06	C2	80.0716	1.0508	8.5468	10.1266	0.843996	484.982	156.404	1	Levitas
PSB_BR_LiVe01_test06	C2	80.0716	1.0508	7.49604	9.55561	0.784465	1914.67	157.105	1	Levitas
PSB_BR_LiVe01_test06	C2	80.0716	1.0508	7.49604	9.55561	0.784465	179.193	147.228	1	Levitas
PSB_BR_LiVe01_test06	B4	80.0716	1.0508	7.49604	9.55561	0.784465	4190.65	155.316	1	Unsorted
PSB_BR_LiVe01_test06	B4	80.0716	1.0508	8.5468	10.1266	0.843996	254.807	192.018	0	Unsorted
PSB_BR_LiVe01_test06	B3	80.0716	1.0508	7.49604	10.1266	0.740233	144.737	142.982	1	Unsorted
PSB_BR_LiVe01_test06	B3	80.0716	1.0508	8.5468	9.77364	0.874475	148.93	126.404	1	Unsorted
PSB_BR_LiVe01_test06	B2	80.0716	1.0508	7.49604	9.55561	0.784465	117.474	117.404	1	Unsorted
PSB_BR_LiVe01_test06	B2	80.0716	1.0508	8.5468	10.1266	0.843996	659.421	162.789	1	Unsorted
PSB_BR_LiVe01_test06	F10	87.0954	1.05042	8.5468	10.667	0.801234	6836.61	188.565	1	S8
PSB_BR_LiVe01_test06	F8	87.0954	1.05042	8.5468	10.601	0.806226	170.435	168.613	1	S8
PSB_BR_LiVe01_test06	F6	87.0954	1.05042	9.48182	10.601	0.894427	1380.34	152.919	1	S8
PSB_BR_LiVe01_test06	F5	87.0954	1.05042	8.5468	10.1266	0.843996	5345.77	175.694	1	S8
PSB_BR_LiVe01_test06	F4	87.0954	1.05042	8.5468	10.601	0.806226	184.29	168.71	1	S8
PSB_BR_LiVe01_test06	F4	87.0954	1.05042	8.5468	10.1266	0.843996	13430.2	196.371	0	S8
PSB_BR_LiVe01_test06	F4	87.0954	1.05042	9.48182	10.7327	0.883452	182.548	173.113	1	S8
PSB_BR_LiVe01_test06	F3	87.0954	1.05042	8.5468	10.9273	0.782154	205.5	174.403	1	S8
PSB_BR_LiVe01_test06	F3	87.0954	1.05042	7.11137	10.1957	0.697486	162.452	146.774	1	S8
PSB_BR_LiVe01_test06	F3	87.0954	1.05042	8.5468	10.1266	0.843996	446	166.435	1	S8
PSB_BR_LiVe01_test06	F3	87.0954	1.05042	7.49604	10.9273	0.685994	184.581	167.935	1	S8
PSB_BR_LiVe01_test06	F3	87.0954	1.05042	9.48182	10.1266	0.936329	1670.89	176.823	1	S8
PSB_BR_LiVe01_test06	F3	87.0954	1.05042	7.11137	11.6731	0.609208	175.661	166.435	1	S8
PSB_BR_LiVe01_test06	F2	87.0954	1.05042	7.11137	12.087	0.588348	189.613	146.065	1	S8
PSB_BR_LiVe01_test06	F2	87.0954	1.05042	7.49604	10.9273	0.685994	171.532	125.484	1	S8
PSB_BR_LiVe01_test06	F2	87.0954	1.05042	7.11137	12.3741	0.574696	146.774	136.645	1	S8
PSB_BR_LiVe01_test06	F2	87.0954	1.05042	9.48182	10.1266	0.936329	3047.18	156.081	1	S8
PSB_BR_LiVe01_test06	E3	87.0954	1.05042	9.48182	10.1266	0.936329	2710.69	136.887	1	AriaII
PSB_BR_LiVe01_test06	E2	87.0954	1.05042	7.11137	11.6731	0.609208	443.645	166.113	1	AriaII
PSB_BR_LiVe01_test06	D10	87.0954	1.05042	8.5468	10.1266	0.843996	6141.81	157.79	1	AriaII
PSB_BR_LiVe01_test06	D9	87.0954	1.05042	8.5468	10.7327	0.796333	10830.4	147.258	1	AriaII
PSB_BR_LiVe01_test06	D8	87.0954	1.05042	7.49604	11.2441	0.666667	383.694	128.339	1	AriaII
PSB_BR_LiVe01_test06	D6	87.0954	1.05042	9.48182	10.1266	0.936329	8405.53	155.129	1	AriaII
PSB_BR_LiVe01_test06	D6	87.0954	1.05042	7.49604	10.9273	0.685994	244.952	173	1	AriaII
PSB_BR_LiVe01_test06	D6	87.0954	1.05042	8.5468	10.1266	0.843996	9731	170.339	1	AriaII
PSB_BR_LiVe01_test06	D5	87.0954	1.05042	8.5468	10.1266	0.843996	215.984	152.629	1	AriaII
PSB_BR_LiVe01_test06	D5	87.0954	1.05042	9.48182	10.1266	0.936329	3123.45	113.242	1	AriaII
PSB_BR_LiVe01_test06	D2	87.0954	1.05042	8.5468	9.77364	0.874475	963.194	158.081	1	AriaII
PSB_BR_LiVe01_test06	C4	87.0954	1.05042	8.5468	10.1266	0.843996	10557.3	150.226	1	Levitas
PSB_BR_LiVe01_test06	C4	87.0954	1.05042	8.5468	10.1266	0.843996	193.129	160.113	1	Levitas
PSB_BR_LiVe01_test06	C4	87.0954	1.05042	8.5468	10.667	0.801234	13336.3	173.871	1	Levitas
PSB_BR_LiVe01_test06	C4	87.0954	1.05042	8.5468	10.1266	0.843996	2329.87	151.79	1	Levitas
PSB_BR_LiVe01_test06	C4	87.0954	1.05042	8.5468	10.9273	0.782154	1806.6	157.71	1	Levitas
PSB_BR_LiVe01_test06	C4	87.0954	1.05042	9.48182	10.1266	0.936329	7929.4	156.516	1	Levitas
PSB_BR_LiVe01_test06	C3	87.0954	1.05042	8.5468	10.1266	0.843996	439.597	135.323	1	Levitas
PSB_BR_LiVe01_test06	C3	87.0954	1.05042	9.48182	10.1266	0.936329	467.081	189.371	1	Levitas
PSB_BR_LiVe01_test06	C3	87.0954	1.05042	7.49604	10.9273	0.685994	882.242	150.177	1	Levitas
PSB_BR_LiVe01_test06	C3	87.0954	1.05042	9.48182	10.1266	0.936329	240.29	168.516	1	Levitas
PSB_BR_LiVe01_test06	C2	87.0954	1.05042	9.48182	10.1266	0.936329	17301.6	154.419	1	Levitas
PSB_BR_LiVe01_test06	C2	87.0954	1.05042	9.48182	10.1266	0.936329	2128.34	142.403	1	Levitas
PSB_BR_LiVe01_test06	C2	87.0954	1.05042	8.5468	10.7327	0.796333	194.419	305.419	0	Levitas
PSB_BR_LiVe01_test06	C2	87.0954	1.05042	9.48182	10.1266	0.936329	169.048	158.355	1	Levitas
PSB_BR_LiVe01_test06	C2	87.0954	1.05042	9.48182	10.1266	0.936329	173.887	160.371	1	Levitas
PSB_BR_LiVe01_test06	B4	87.0954	1.05042	8.5468	10.7327	0.796333	178.145	164.694	1	Unsorted
PSB_BR_LiVe01_test06	B4	87.0954	1.05042	7.49604	10.601	0.707107	167.21	170.597	1	Unsorted
PSB_BR_LiVe01_test06	B3	87.0954	1.05042	9.48182	10.1266	0.936329	6514.34	173.903	1	Unsorted
PSB_BR_LiVe01_test06	B3	87.0954	1.05042	9.48182	10.1266	0.936329	162.823	287.742	0	Unsorted
PSB_BR_LiVe01_test06	B3	87.0954	1.05042	8.5468	10.7327	0.796333	150.935	139.484	1	Unsorted
PSB_BR_LiVe01_test06	B2	87.0954	1.05042	7.11137	11.2441	0.632456	226.371	155.984	1	Unsorted
PSB_BR_LiVe01_test06	B2	87.0954	1.05042	8.5468	10.7327	0.796333	166.419	157.661	1	Unsorted
PSB_BR_LiVe01_test06	B2	87.0954	1.05042	9.48182	10.1266	0.936329	2715.89	214.016	0	Unsorted
PSB_BR_LiVe01_test06	B3	359.62	1.04976	18.9636	22.1419	0.85646	8614.78	169.98	1	Unsorted
PSB_BR_LiVe01_test06	F2	144.691	1.04965	12.087	13.8727	0.871277	214.971	175.796	1	S8
PSB_BR_LiVe01_test06	E3	144.691	1.04965	10.601	13.8727	0.764161	1014.78	130.835	1	AriaII
PSB_BR_LiVe01_test06	C4	144.691	1.04965	11.8523	14.4189	0.821995	345.767	153.369	1	Levitas
PSB_BR_LiVe01_test06	B2	144.691	1.04965	11.8523	13.8727	0.854358	389.66	284.35	0	Unsorted
PSB_BR_LiVe01_test06	F7	184.024	1.04917	12.7653	15.8129	0.80727	374.527	160.183	1	S8
PSB_BR_LiVe01_test06	F3	184.024	1.04917	13.4093	15.408	0.870285	2405.23	164.321	1	S8
PSB_BR_LiVe01_test06	C4	184.024	1.04917	13.4093	15.5892	0.860165	1653.29	324.519	0	Levitas
PSB_BR_LiVe01_test06	F4	118	1.04855	9.77364	12.087	0.808608	3171.45	160.929	1	S8
PSB_BR_LiVe01_test06	F4	118	1.04855	9.48182	12.7653	0.742781	166.298	153.667	1	S8
PSB_BR_LiVe01_test06	F3	118	1.04855	9.48182	13.8727	0.683486	166.56	152.095	1	S8
PSB_BR_LiVe01_test06	F2	118	1.04855	9.77364	12.3741	0.789844	568.548	136.036	1	S8
PSB_BR_LiVe01_test06	D10	118	1.04855	9.77364	12.2027	0.800943	4326.51	118.571	1	AriaII
PSB_BR_LiVe01_test06	D9	118	1.04855	9.77364	12.087	0.808608	4032.85	176.012	1	AriaII
PSB_BR_LiVe01_test06	D7	118	1.04855	9.77364	11.6731	0.837276	621.095	148.06	1	AriaII
PSB_BR_LiVe01_test06	D7	118	1.04855	9.77364	12.087	0.808608	2617.12	156.655	1	AriaII
PSB_BR_LiVe01_test06	D5	118	1.04855	9.77364	12.087	0.808608	38795.1	191.81	0	AriaII
PSB_BR_LiVe01_test06	D3	118	1.04855	9.77364	12.3741	0.789844	3482.61	126.798	1	AriaII
PSB_BR_LiVe01_test06	C4	118	1.04855	9.77364	12.3741	0.789844	5477.57	162.131	1	Levitas
PSB_BR_LiVe01_test06	B2	118	1.04855	9.77364	12.087	0.808608	3149.02	133.095	1	Unsorted
PSB_BR_LiVe01_test06	F10	73.0477	1.04839	7.11137	9.02642	0.787839	5558	150.346	1	S8
PSB_BR_LiVe01_test06	F10	73.0477	1.04839	7.11137	9.02642	0.787839	479.365	179.192	1	S8
PSB_BR_LiVe01_test06	F9	73.0477	1.04839	7.11137	9.02642	0.787839	773.731	147.365	1	S8
PSB_BR_LiVe01_test06	F9	73.0477	1.04839	7.11137	9.77364	0.727607	2298.38	153.962	1	S8
PSB_BR_LiVe01_test06	F8	73.0477	1.04839	7.11137	9.02642	0.787839	8984.27	179.346	1	S8
PSB_BR_LiVe01_test06	F5	73.0477	1.04839	7.11137	10.1266	0.702247	294.538	164.885	1	S8
PSB_BR_LiVe01_test06	F5	73.0477	1.04839	7.49604	9.77364	0.766965	297.712	169.25	1	S8
PSB_BR_LiVe01_test06	F5	73.0477	1.04839	7.11137	10.1266	0.702247	169.808	157.154	1	S8
PSB_BR_LiVe01_test06	F5	73.0477	1.04839	7.11137	9.02642	0.787839	5029.23	162.981	1	S8
PSB_BR_LiVe01_test06	F5	73.0477	1.04839	7.11137	10.1266	0.702247	179.423	176.077	1	S8
PSB_BR_LiVe01_test06	F5	73.0477	1.04839	7.11137	9.02642	0.787839	6019.65	142.942	1	S8
PSB_BR_LiVe01_test06	F5	73.0477	1.04839	7.11137	10.1266	0.702247	165.288	158.462	1	S8
PSB_BR_LiVe01_test06	F4	73.0477	1.04839	7.11137	9.02642	0.787839	152.942	149.327	1	S8
PSB_BR_LiVe01_test06	F4	73.0477	1.04839	7.11137	9.77364	0.727607	159.654	157.481	1	S8
PSB_BR_LiVe01_test06	F4	73.0477	1.04839	7.49604	9.77364	0.766965	133.077	119.846	1	S8
PSB_BR_LiVe01_test06	F4	73.0477	1.04839	7.11137	10.1266	0.702247	165.231	156.327	1	S8
PSB_BR_LiVe01_test06	F4	73.0477	1.04839	7.11137	9.77364	0.727607	173.058	166.885	1	S8
PSB_BR_LiVe01_test06	F4	73.0477	1.04839	7.11137	9.77364	0.727607	167.731	166.192	1	S8
PSB_BR_LiVe01_test06	F4	73.0477	1.04839	7.11137	9.77364	0.727607	179.712	175.192	1	S8
PSB_BR_LiVe01_test06	F4	73.0477	1.04839	7.11137	9.77364	0.727607	173.385	156.673	1	S8
PSB_BR_LiVe01_test06	F4	73.0477	1.04839	7.11137	10.1266	0.702247	176.019	142.981	1	S8
PSB_BR_LiVe01_test06	F4	73.0477	1.04839	7.11137	10.9273	0.650791	125.962	125.269	1	S8
PSB_BR_LiVe01_test06	F4	73.0477	1.04839	7.11137	10.667	0.666667	127.385	121.904	1	S8
PSB_BR_LiVe01_test06	F4	73.0477	1.04839	7.11137	10.9273	0.650791	199.481	157	1	S8
PSB_BR_LiVe01_test06	F4	73.0477	1.04839	7.11137	9.55561	0.744208	147.212	137.212	1	S8
PSB_BR_LiVe01_test06	F4	73.0477	1.04839	7.49604	9.77364	0.766965	177.5	169.731	1	S8
PSB_BR_LiVe01_test06	F4	73.0477	1.04839	7.11137	9.55561	0.744208	133.827	122.596	1	S8
PSB_BR_LiVe01_test06	F3	73.0477	1.04839	7.11137	9.77364	0.727607	152.442	151.885	1	S8
PSB_BR_LiVe01_test06	F3	73.0477	1.04839	7.11137	11.2441	0.632456	170.769	158.442	1	S8
PSB_BR_LiVe01_test06	F3	73.0477	1.04839	7.11137	10.601	0.67082	184.481	167.481	1	S8
PSB_BR_LiVe01_test06	F3	73.0477	1.04839	7.11137	10.1266	0.702247	161.365	155.192	1	S8
PSB_BR_LiVe01_test06	F3	73.0477	1.04839	7.11137	10.1266	0.702247	158.635	146.5	1	S8
PSB_BR_LiVe01_test06	F3	73.0477	1.04839	7.11137	11.2441	0.632456	131.596	126.346	1	S8
PSB_BR_LiVe01_test06	F3	73.0477	1.04839	7.11137	9.77364	0.727607	164.269	150.596	1	S8
PSB_BR_LiVe01_test06	F3	73.0477	1.04839	7.11137	9.02642	0.787839	12330.7	138.115	1	S8
PSB_BR_LiVe01_test06	F2	73.0477	1.04839	7.11137	9.02642	0.787839	2654.35	157.962	1	S8
PSB_BR_LiVe01_test06	F2	73.0477	1.04839	7.11137	9.55561	0.744208	136.038	126.635	1	S8
PSB_BR_LiVe01_test06	F2	73.0477	1.04839	7.11137	11.2441	0.632456	178.077	161.058	1	S8
PSB_BR_LiVe01_test06	F2	73.0477	1.04839	7.49604	9.02642	0.830455	136.942	118.558	1	S8
PSB_BR_LiVe01_test06	F2	73.0477	1.04839	7.11137	9.77364	0.727607	138.519	129.923	1	S8
PSB_BR_LiVe01_test06	F2	73.0477	1.04839	7.11137	10.7327	0.662589	136	126.558	1	S8
PSB_BR_LiVe01_test06	F2	73.0477	1.04839	7.11137	10.9273	0.650791	153.75	140.673	1	S8
PSB_BR_LiVe01_test06	F2	73.0477	1.04839	7.11137	10.9273	0.650791	187.115	174.231	1	S8
PSB_BR_LiVe01_test06	F2	73.0477	1.04839	7.11137	10.601	0.67082	164.154	150.962	1	S8
PSB_BR_LiVe01_test06	E3	73.0477	1.04839	7.11137	9.02642	0.787839	1421.08	133.212	1	AriaII
PSB_BR_LiVe01_test06	D11	73.0477	1.04839	7.11137	9.02642	0.787839	3606.04	145.5	1	AriaII
PSB_BR_LiVe01_test06	D10	73.0477	1.04839	7.11137	9.02642	0.787839	10228.3	155.058	1	AriaII
PSB_BR_LiVe01_test06	D9	73.0477	1.04839	7.11137	9.02642	0.787839	1907.37	140.923	1	AriaII
PSB_BR_LiVe01_test06	D8	73.0477	1.04839	7.11137	9.77364	0.727607	1348.31	164.692	1	AriaII
PSB_BR_LiVe01_test06	D7	73.0477	1.04839	7.11137	9.02642	0.787839	2153.65	160.019	1	AriaII
PSB_BR_LiVe01_test06	D7	73.0477	1.04839	7.11137	9.02642	0.787839	7191.44	163.25	1	AriaII
PSB_BR_LiVe01_test06	D5	73.0477	1.04839	7.11137	9.02642	0.787839	5809.73	156.962	1	AriaII
PSB_BR_LiVe01_test06	D5	73.0477	1.04839	7.11137	9.02642	0.787839	4853.58	178.192	1	AriaII
PSB_BR_LiVe01_test06	D3	73.0477	1.04839	7.11137	9.02642	0.787839	4273.13	139.962	1	AriaII
PSB_BR_LiVe01_test06	D3	73.0477	1.04839	7.11137	9.02642	0.787839	2608.54	147.577	1	AriaII
PSB_BR_LiVe01_test06	C4	73.0477	1.04839	7.11137	9.02642	0.787839	19396.5	177.981	1	Levitas
PSB_BR_LiVe01_test06	C4	73.0477	1.04839	7.11137	9.02642	0.787839	849.788	190.846	0	Levitas
PSB_BR_LiVe01_test06	C4	73.0477	1.04839	7.11137	9.02642	0.787839	8405.1	172.558	1	Levitas
PSB_BR_LiVe01_test06	C4	73.0477	1.04839	7.11137	9.02642	0.787839	24734.2	197.462	0	Levitas
PSB_BR_LiVe01_test06	C4	73.0477	1.04839	7.49604	9.77364	0.766965	203.423	180.846	1	Levitas
PSB_BR_LiVe01_test06	C4	73.0477	1.04839	7.11137	9.02642	0.787839	20712.3	183.308	1	Levitas
PSB_BR_LiVe01_test06	C4	73.0477	1.04839	7.11137	9.02642	0.787839	11365.6	151	1	Levitas
PSB_BR_LiVe01_test06	C4	73.0477	1.04839	7.11137	9.02642	0.787839	327.192	240.846	0	Levitas
PSB_BR_LiVe01_test06	C4	73.0477	1.04839	7.11137	9.02642	0.787839	1013.75	115.462	1	Levitas
PSB_BR_LiVe01_test06	C4	73.0477	1.04839	7.11137	9.02642	0.787839	7320.19	165.615	1	Levitas
PSB_BR_LiVe01_test06	C4	73.0477	1.04839	7.11137	9.02642	0.787839	4776.44	181.654	1	Levitas
PSB_BR_LiVe01_test06	C4	73.0477	1.04839	7.11137	9.02642	0.787839	886.288	178.404	1	Levitas
PSB_BR_LiVe01_test06	C4	73.0477	1.04839	7.11137	9.02642	0.787839	352.308	142.788	1	Levitas
PSB_BR_LiVe01_test06	C4	73.0477	1.04839	7.11137	9.02642	0.787839	9790.52	186.635	1	Levitas
PSB_BR_LiVe01_test06	C4	73.0477	1.04839	7.11137	9.02642	0.787839	1025.12	171.962	1	Levitas
PSB_BR_LiVe01_test06	C4	73.0477	1.04839	7.11137	9.02642	0.787839	150.712	233.923	0	Levitas
PSB_BR_LiVe01_test06	C4	73.0477	1.04839	7.49604	9.77364	0.766965	3759.35	148.692	1	Levitas
PSB_BR_LiVe01_test06	C4	73.0477	1.04839	7.11137	9.02642	0.787839	4994.35	157.635	1	Levitas
PSB_BR_LiVe01_test06	C4	73.0477	1.04839	7.11137	9.55561	0.744208	184.5	250.692	0	Levitas
PSB_BR_LiVe01_test06	C4	73.0477	1.04839	7.11137	9.02642	0.787839	11020.7	122.442	1	Levitas
PSB_BR_LiVe01_test06	C4	73.0477	1.04839	7.49604	9.55561	0.784465	9030.46	146.75	1	Levitas
PSB_BR_LiVe01_test06	C4	73.0477	1.04839	7.11137	9.02642	0.787839	16341.3	182.135	1	Levitas
PSB_BR_LiVe01_test06	C4	73.0477	1.04839	8.5468	9.77364	0.874475	755.365	168.327	1	Levitas
PSB_BR_LiVe01_test06	C3	73.0477	1.04839	7.11137	9.02642	0.787839	185.615	155.596	1	Levitas
PSB_BR_LiVe01_test06	C3	73.0477	1.04839	7.11137	9.02642	0.787839	1309.56	252.865	0	Levitas
PSB_BR_LiVe01_test06	C3	73.0477	1.04839	7.11137	9.02642	0.787839	16062.6	159.558	1	Levitas
PSB_BR_LiVe01_test06	C3	73.0477	1.04839	7.49604	9.02642	0.830455	231.981	152.942	1	Levitas
PSB_BR_LiVe01_test06	C3	73.0477	1.04839	7.11137	9.02642	0.787839	1968.65	157.808	1	Levitas
PSB_BR_LiVe01_test06	C3	73.0477	1.04839	7.11137	9.02642	0.787839	8992.94	187.615	1	Levitas
PSB_BR_LiVe01_test06	C3	73.0477	1.04839	7.11137	9.77364	0.727607	206.596	156.5	1	Levitas
PSB_BR_LiVe01_test06	C3	73.0477	1.04839	7.11137	9.02642	0.787839	47389.9	196.558	0	Levitas
PSB_BR_LiVe01_test06	C3	73.0477	1.04839	7.11137	9.02642	0.787839	3904.62	157.538	1	Levitas
PSB_BR_LiVe01_test06	C3	73.0477	1.04839	7.11137	9.02642	0.787839	9299.96	129.212	1	Levitas
PSB_BR_LiVe01_test06	C3	73.0477	1.04839	7.11137	9.02642	0.787839	636.308	229.615	0	Levitas
PSB_BR_LiVe01_test06	C3	73.0477	1.04839	7.11137	9.02642	0.787839	7970.62	142.904	1	Levitas
PSB_BR_LiVe01_test06	C3	73.0477	1.04839	7.11137	9.02642	0.787839	1030.92	143.115	1	Levitas
PSB_BR_LiVe01_test06	C3	73.0477	1.04839	7.11137	9.02642	0.787839	162.192	150.904	1	Levitas
PSB_BR_LiVe01_test06	C2	73.0477	1.04839	7.11137	9.02642	0.787839	606.269	163.404	1	Levitas
PSB_BR_LiVe01_test06	C2	73.0477	1.04839	7.11137	9.02642	0.787839	851.808	186.135	1	Levitas
PSB_BR_LiVe01_test06	C2	73.0477	1.04839	7.11137	9.02642	0.787839	385.096	178.673	1	Levitas
PSB_BR_LiVe01_test06	C2	73.0477	1.04839	7.11137	9.02642	0.787839	1255.48	152.577	1	Levitas
PSB_BR_LiVe01_test06	C2	73.0477	1.04839	7.11137	9.02642	0.787839	4189.56	148.673	1	Levitas
PSB_BR_LiVe01_test06	C2	73.0477	1.04839	7.11137	9.02642	0.787839	5164.67	175.173	1	Levitas
PSB_BR_LiVe01_test06	C2	73.0477	1.04839	7.11137	9.02642	0.787839	1866.75	181.365	1	Levitas
PSB_BR_LiVe01_test06	C2	73.0477	1.04839	7.11137	9.02642	0.787839	3873.04	174.577	1	Levitas
PSB_BR_LiVe01_test06	C2	73.0477	1.04839	7.11137	9.02642	0.787839	4792.48	163.577	1	Levitas
PSB_BR_LiVe01_test06	C2	73.0477	1.04839	7.11137	9.02642	0.787839	3727.1	133.385	1	Levitas
PSB_BR_LiVe01_test06	C2	73.0477	1.04839	7.11137	9.02642	0.787839	6620.38	129.731	1	Levitas
PSB_BR_LiVe01_test06	C2	73.0477	1.04839	7.11137	9.02642	0.787839	3166.75	159.558	1	Levitas
PSB_BR_LiVe01_test06	C2	73.0477	1.04839	7.11137	9.02642	0.787839	4331.4	164.654	1	Levitas
PSB_BR_LiVe01_test06	C2	73.0477	1.04839	7.11137	9.02642	0.787839	28390.2	182.885	1	Levitas
PSB_BR_LiVe01_test06	C2	73.0477	1.04839	7.11137	9.02642	0.787839	9784.4	173.75	1	Levitas
PSB_BR_LiVe01_test06	B4	73.0477	1.04839	7.49604	9.55561	0.784465	264.769	182.115	1	Unsorted
PSB_BR_LiVe01_test06	B4	73.0477	1.04839	7.11137	9.02642	0.787839	186.058	170.731	1	Unsorted
PSB_BR_LiVe01_test06	B4	73.0477	1.04839	7.11137	9.55561	0.744208	388.192	222.173	0	Unsorted
PSB_BR_LiVe01_test06	B4	73.0477	1.04839	7.11137	9.02642	0.787839	137.769	117.846	1	Unsorted
PSB_BR_LiVe01_test06	B3	73.0477	1.04839	7.11137	9.02642	0.787839	736.962	175.519	1	Unsorted
PSB_BR_LiVe01_test06	B3	73.0477	1.04839	7.11137	9.02642	0.787839	34770.6	196.385	0	Unsorted
PSB_BR_LiVe01_test06	B3	73.0477	1.04839	7.11137	9.02642	0.787839	188.327	182.981	1	Unsorted
PSB_BR_LiVe01_test06	B3	73.0477	1.04839	7.11137	9.02642	0.787839	4477.67	189.212	1	Unsorted
PSB_BR_LiVe01_test06	B3	73.0477	1.04839	8.5468	9.55561	0.894427	2944.38	178.981	1	Unsorted
PSB_BR_LiVe01_test06	B3	73.0477	1.04839	7.11137	9.02642	0.787839	141.327	119.308	1	Unsorted
PSB_BR_LiVe01_test06	B3	73.0477	1.04839	7.11137	9.02642	0.787839	176.096	174.173	1	Unsorted
PSB_BR_LiVe01_test06	B3	73.0477	1.04839	7.11137	9.02642	0.787839	213.231	137.538	1	Unsorted
PSB_BR_LiVe01_test06	B2	73.0477	1.04839	7.11137	9.02642	0.787839	3645.96	171.635	1	Unsorted
PSB_BR_LiVe01_test06	B2	73.0477	1.04839	7.11137	9.02642	0.787839	17259.5	199.192	0	Unsorted
PSB_BR_LiVe01_test06	B2	73.0477	1.04839	7.11137	9.02642	0.787839	138.654	126.538	1	Unsorted
PSB_BR_LiVe01_test06	B2	73.0477	1.04839	7.11137	9.02642	0.787839	220.346	165.673	1	Unsorted
PSB_BR_LiVe01_test06	B2	73.0477	1.04839	7.11137	9.02642	0.787839	5115.46	154.019	1	Unsorted
PSB_BR_LiVe01_test06	B2	73.0477	1.04839	7.11137	9.02642	0.787839	344.788	144.288	1	Unsorted
PSB_BR_LiVe01_test06	B2	73.0477	1.04839	7.11137	9.02642	0.787839	484.077	261.635	0	Unsorted
PSB_BR_LiVe01_test06	B2	73.0477	1.04839	7.11137	9.77364	0.727607	183.981	204.596	0	Unsorted
PSB_BR_LiVe01_test06	B2	73.0477	1.04839	7.11137	9.02642	0.787839	10352.2	171.154	1	Unsorted
PSB_BR_LiVe01_test06	B2	73.0477	1.04839	7.11137	9.02642	0.787839	158.615	153.115	1	Unsorted
PSB_BR_LiVe01_test06	B2	73.0477	1.04839	7.11137	9.02642	0.787839	4258.23	173.346	1	Unsorted
PSB_BR_LiVe01_test06	B2	73.0477	1.04839	7.11137	9.55561	0.744208	4829.44	138.788	1	Unsorted
PSB_BR_LiVe01_test06	F10	60.4049	1.04805	7.11137	8.62859	0.824163	6922.21	173.395	1	S8
PSB_BR_LiVe01_test06	F10	60.4049	1.04805	7.11137	8.62859	0.824163	14214.3	180.605	1	S8
PSB_BR_LiVe01_test06	F9	60.4049	1.04805	7.11137	8.62859	0.824163	172.907	139.209	1	S8
PSB_BR_LiVe01_test06	F7	60.4049	1.04805	7.11137	9.02642	0.787839	187.302	153.163	1	S8
PSB_BR_LiVe01_test06	F6	126.429	1.04805	10.601	12.7653	0.830455	2228.9	176.222	1	S8
PSB_BR_LiVe01_test06	F5	60.4049	1.04805	7.11137	8.62859	0.824163	219.349	155.047	1	S8
PSB_BR_LiVe01_test06	F5	60.4049	1.04805	7.11137	9.55561	0.744208	171	170.93	1	S8
PSB_BR_LiVe01_test06	F5	60.4049	1.04805	7.11137	8.62859	0.824163	151.163	150.023	1	S8
PSB_BR_LiVe01_test06	F5	60.4049	1.04805	7.11137	9.02642	0.787839	174.884	169.093	1	S8
PSB_BR_LiVe01_test06	F5	60.4049	1.04805	6.70466	9.48182	0.707107	167.419	163.256	1	S8
PSB_BR_LiVe01_test06	F5	60.4049	1.04805	6.70466	9.02642	0.742781	154	144.721	1	S8
PSB_BR_LiVe01_test06	F5	60.4049	1.04805	7.11137	9.02642	0.787839	1288.56	141.558	1	S8
PSB_BR_LiVe01_test06	F5	60.4049	1.04805	7.11137	8.62859	0.824163	200.395	136.372	1	S8
PSB_BR_LiVe01_test06	F5	60.4049	1.04805	7.11137	8.62859	0.824163	179.907	177.93	1	S8
PSB_BR_LiVe01_test06	F5	60.4049	1.04805	6.70466	9.77364	0.685994	173.651	155.14	1	S8
PSB_BR_LiVe01_test06	F5	60.4049	1.04805	6.70466	9.02642	0.742781	168.814	157.302	1	S8
PSB_BR_LiVe01_test06	F5	60.4049	1.04805	6.70466	8.62859	0.777029	127.442	119.698	1	S8
PSB_BR_LiVe01_test06	F5	60.4049	1.04805	7.11137	8.62859	0.824163	134.512	122.814	1	S8
PSB_BR_LiVe01_test06	F5	60.4049	1.04805	6.70466	8.62859	0.777029	148.884	148.837	1	S8
PSB_BR_LiVe01_test06	F5	60.4049	1.04805	7.11137	9.77364	0.727607	124.698	116.116	1	S8
PSB_BR_LiVe01_test06	F5	60.4049	1.04805	6.70466	8.62859	0.777029	179.442	173.884	1	S8
PSB_BR_LiVe01_test06	F5	60.4049	1.04805	7.11137	8.62859	0.824163	161.977	163.488	1	S8
PSB_BR_LiVe01_test06	F4	60.4049	1.04805	6.70466	8.62859	0.777029	150.093	139.047	1	S8
PSB_BR_LiVe01_test06	F4	60.4049	1.04805	7.11137	8.62859	0.824163	136.419	128.953	1	S8
PSB_BR_LiVe01_test06	F4	60.4049	1.04805	7.11137	9.55561	0.744208	130.256	123.837	1	S8
PSB_BR_LiVe01_test06	F4	60.4049	1.04805	6.70466	9.55561	0.701646	150.535	148.395	1	S8
PSB_BR_LiVe01_test06	F4	60.4049	1.04805	6.70466	9.55561	0.701646	150.256	149.558	1	S8
PSB_BR_LiVe01_test06	F4	60.4049	1.04805	7.11137	9.55561	0.744208	117.512	110.884	1	S8
PSB_BR_LiVe01_test06	F4	60.4049	1.04805	7.11137	8.62859	0.824163	118.651	111.884	1	S8
PSB_BR_LiVe01_test06	F4	60.4049	1.04805	6.70466	9.55561	0.701646	163.884	152.512	1	S8
PSB_BR_LiVe01_test06	F4	60.4049	1.04805	6.70466	8.62859	0.777029	184.86	175.07	1	S8
PSB_BR_LiVe01_test06	F4	60.4049	1.04805	6.70466	9.02642	0.742781	179.419	164.93	1	S8
PSB_BR_LiVe01_test06	F4	60.4049	1.04805	6.70466	9.02642	0.742781	194.047	154.884	1	S8
PSB_BR_LiVe01_test06	F4	60.4049	1.04805	6.70466	8.62859	0.777029	137.953	131.581	1	S8
PSB_BR_LiVe01_test06	F4	60.4049	1.04805	7.11137	9.02642	0.787839	153.093	144.326	1	S8
PSB_BR_LiVe01_test06	F3	60.4049	1.04805	6.70466	8.62859	0.777029	122.07	119.698	1	S8
PSB_BR_LiVe01_test06	F3	60.4049	1.04805	7.11137	9.02642	0.787839	153.488	144	1	S8
PSB_BR_LiVe01_test06	F3	60.4049	1.04805	7.11137	8.62859	0.824163	137.907	134.628	1	S8
PSB_BR_LiVe01_test06	F3	60.4049	1.04805	7.11137	9.02642	0.787839	174.512	165.698	1	S8
PSB_BR_LiVe01_test06	F3	60.4049	1.04805	7.11137	8.62859	0.824163	174.302	167.395	1	S8
PSB_BR_LiVe01_test06	F3	60.4049	1.04805	6.70466	9.02642	0.742781	165.488	161.698	1	S8
PSB_BR_LiVe01_test06	F3	60.4049	1.04805	6.70466	10.601	0.632456	160.047	153.465	1	S8
PSB_BR_LiVe01_test06	F3	60.4049	1.04805	7.11137	8.62859	0.824163	184.349	163.767	1	S8
PSB_BR_LiVe01_test06	F3	60.4049	1.04805	7.11137	9.02642	0.787839	5764.98	161.744	1	S8
PSB_BR_LiVe01_test06	F3	60.4049	1.04805	6.70466	8.38082	0.8	157	147.884	1	S8
PSB_BR_LiVe01_test06	F3	60.4049	1.04805	7.11137	8.5468	0.83205	165.326	151.233	1	S8
PSB_BR_LiVe01_test06	F3	60.4049	1.04805	7.11137	8.62859	0.824163	129.605	121.256	1	S8
PSB_BR_LiVe01_test06	F3	60.4049	1.04805	6.70466	9.02642	0.742781	168.953	158	1	S8
PSB_BR_LiVe01_test06	F3	60.4049	1.04805	6.70466	9.02642	0.742781	177.721	168.93	1	S8
PSB_BR_LiVe01_test06	F3	60.4049	1.04805	7.11137	8.62859	0.824163	171.698	159.605	1	S8
PSB_BR_LiVe01_test06	F3	60.4049	1.04805	7.11137	9.02642	0.787839	165.349	157.047	1	S8
PSB_BR_LiVe01_test06	F3	60.4049	1.04805	6.70466	8.62859	0.777029	179.349	166.07	1	S8
PSB_BR_LiVe01_test06	F3	60.4049	1.04805	7.11137	9.48182	0.75	161.86	154	1	S8
PSB_BR_LiVe01_test06	F2	60.4049	1.04805	7.11137	9.55561	0.744208	170.674	158.465	1	S8
PSB_BR_LiVe01_test06	F2	60.4049	1.04805	7.11137	9.02642	0.787839	128.767	123.814	1	S8
PSB_BR_LiVe01_test06	F2	60.4049	1.04805	6.70466	9.55561	0.701646	165.674	156.256	1	S8
PSB_BR_LiVe01_test06	F2	60.4049	1.04805	7.11137	9.48182	0.75	158.279	147.395	1	S8
PSB_BR_LiVe01_test06	F2	60.4049	1.04805	7.11137	8.62859	0.824163	150.488	141.884	1	S8
PSB_BR_LiVe01_test06	F2	60.4049	1.04805	6.70466	8.62859	0.777029	164.233	150.395	1	S8
PSB_BR_LiVe01_test06	F2	60.4049	1.04805	6.70466	9.02642	0.742781	172.884	158.86	1	S8
PSB_BR_LiVe01_test06	F2	60.4049	1.04805	7.11137	8.62859	0.824163	131.233	124.791	1	S8
PSB_BR_LiVe01_test06	F2	60.4049	1.04805	6.70466	8.62859	0.777029	181.209	159.163	1	S8
PSB_BR_LiVe01_test06	F2	60.4049	1.04805	7.11137	8.62859	0.824163	147.674	139.884	1	S8
PSB_BR_LiVe01_test06	F2	60.4049	1.04805	7.11137	9.02642	0.787839	161.349	154.326	1	S8
PSB_BR_LiVe01_test06	F2	60.4049	1.04805	7.11137	8.62859	0.824163	129.837	116.977	1	S8
PSB_BR_LiVe01_test06	F2	60.4049	1.04805	7.11137	8.62859	0.824163	176.651	174.674	1	S8
PSB_BR_LiVe01_test06	F2	60.4049	1.04805	6.70466	9.77364	0.685994	148.326	131.698	1	S8
PSB_BR_LiVe01_test06	F2	60.4049	1.04805	6.70466	9.02642	0.742781	177.977	161.14	1	S8
PSB_BR_LiVe01_test06	F2	60.4049	1.04805	7.11137	9.02642	0.787839	214.419	152.395	1	S8
PSB_BR_LiVe01_test06	F2	60.4049	1.04805	7.11137	9.02642	0.787839	181.023	162.256	1	S8
PSB_BR_LiVe01_test06	F2	60.4049	1.04805	7.11137	9.02642	0.787839	140.767	132.023	1	S8
PSB_BR_LiVe01_test06	F2	60.4049	1.04805	6.70466	7.95075	0.843274	142.814	139.279	1	S8
PSB_BR_LiVe01_test06	D10	60.4049	1.04805	7.11137	8.62859	0.824163	7702.26	153.674	1	AriaII
PSB_BR_LiVe01_test06	D10	60.4049	1.04805	7.11137	8.62859	0.824163	3418.67	173.651	1	AriaII
PSB_BR_LiVe01_test06	D9	60.4049	1.04805	7.11137	8.62859	0.824163	3550.53	169.372	1	AriaII
PSB_BR_LiVe01_test06	D6	60.4049	1.04805	7.11137	8.62859	0.824163	4009.49	153.558	1	AriaII
PSB_BR_LiVe01_test06	D6	60.4049	1.04805	7.11137	9.77364	0.727607	302.674	168.163	1	AriaII
PSB_BR_LiVe01_test06	D3	60.4049	1.04805	7.11137	8.62859	0.824163	186.349	121.465	1	AriaII
PSB_BR_LiVe01_test06	C4	60.4049	1.04805	7.11137	9.02642	0.787839	144.698	147.651	1	Levitas
PSB_BR_LiVe01_test06	C4	60.4049	1.04805	7.11137	8.62859	0.824163	549.163	167.116	1	Levitas
PSB_BR_LiVe01_test06	C4	60.4049	1.04805	7.11137	8.62859	0.824163	568.326	177.651	1	Levitas
PSB_BR_LiVe01_test06	C4	60.4049	1.04805	7.11137	8.62859	0.824163	293	179.953	1	Levitas
PSB_BR_LiVe01_test06	C4	60.4049	1.04805	7.11137	8.62859	0.824163	4750.53	156.349	1	Levitas
PSB_BR_LiVe01_test06	C4	60.4049	1.04805	7.11137	8.62859	0.824163	318.698	179.698	1	Levitas
PSB_BR_LiVe01_test06	C4	60.4049	1.04805	7.11137	9.02642	0.787839	182.233	152.093	1	Levitas
PSB_BR_LiVe01_test06	C4	60.4049	1.04805	7.11137	8.62859	0.824163	645.721	187.093	1	Levitas
PSB_BR_LiVe01_test06	C4	60.4049	1.04805	7.11137	8.62859	0.824163	330.837	289	0	Levitas
PSB_BR_LiVe01_test06	C4	60.4049	1.04805	7.11137	8.62859	0.824163	2258.67	145.256	1	Levitas
PSB_BR_LiVe01_test06	C4	60.4049	1.04805	7.11137	8.62859	0.824163	151.977	132	1	Levitas
PSB_BR_LiVe01_test06	C4	126.429	1.04805	9.77364	12.3741	0.789844	490.944	409.578	0	Levitas
PSB_BR_LiVe01_test06	C4	126.429	1.04805	10.057	12.7653	0.787839	9474.51	182.344	1	Levitas
PSB_BR_LiVe01_test06	C4	60.4049	1.04805	7.11137	8.62859	0.824163	4582.14	170.93	1	Levitas
PSB_BR_LiVe01_test06	C3	60.4049	1.04805	7.11137	8.62859	0.824163	2565.3	156.698	1	Levitas
PSB_BR_LiVe01_test06	C3	60.4049	1.04805	7.11137	8.62859	0.824163	669.953	200.93	0	Levitas
PSB_BR_LiVe01_test06	C3	60.4049	1.04805	7.11137	8.62859	0.824163	7588.3	156.814	1	Levitas
PSB_BR_LiVe01_test06	C3	60.4049	1.04805	7.11137	8.62859	0.824163	2630.05	170.721	1	Levitas
PSB_BR_LiVe01_test06	C3	60.4049	1.04805	7.11137	8.62859	0.824163	7805.35	167	1	Levitas
PSB_BR_LiVe01_test06	C3	216.334	1.04805	13.822	16.1208	0.8574	633.61	152.071	1	Levitas
PSB_BR_LiVe01_test06	C3	60.4049	1.04805	7.11137	8.62859	0.824163	5939.63	177.651	1	Levitas
PSB_BR_LiVe01_test06	C3	60.4049	1.04805	7.11137	8.62859	0.824163	4270.49	166.116	1	Levitas
PSB_BR_LiVe01_test06	C3	60.4049	1.04805	7.11137	8.62859	0.824163	355.302	276.047	0	Levitas
PSB_BR_LiVe01_test06	C2	60.4049	1.04805	7.11137	8.62859	0.824163	642.907	209.651	0	Levitas
PSB_BR_LiVe01_test06	C2	60.4049	1.04805	7.11137	8.62859	0.824163	152.884	141.093	1	Levitas
PSB_BR_LiVe01_test06	C2	60.4049	1.04805	7.11137	8.62859	0.824163	7143.19	188.93	1	Levitas
PSB_BR_LiVe01_test06	C2	60.4049	1.04805	7.11137	8.62859	0.824163	398.837	144.209	1	Levitas
PSB_BR_LiVe01_test06	C2	60.4049	1.04805	7.11137	9.02642	0.787839	162.558	155.116	1	Levitas
PSB_BR_LiVe01_test06	C2	60.4049	1.04805	7.11137	9.02642	0.787839	180.326	172.14	1	Levitas
PSB_BR_LiVe01_test06	C2	60.4049	1.04805	7.11137	8.62859	0.824163	11921.8	192.326	0	Levitas
PSB_BR_LiVe01_test06	C2	60.4049	1.04805	7.11137	8.62859	0.824163	3070.35	151.581	1	Levitas
PSB_BR_LiVe01_test06	C2	60.4049	1.04805	7.11137	8.62859	0.824163	5843.51	157.628	1	Levitas
PSB_BR_LiVe01_test06	C2	60.4049	1.04805	7.11137	8.62859	0.824163	887.535	209.256	0	Levitas
PSB_BR_LiVe01_test06	B4	60.4049	1.04805	7.11137	8.62859	0.824163	10694.3	152.651	1	Unsorted
PSB_BR_LiVe01_test06	B4	60.4049	1.04805	7.11137	8.62859	0.824163	4147.35	172.651	1	Unsorted
PSB_BR_LiVe01_test06	B4	60.4049	1.04805	7.11137	8.62859	0.824163	13746.1	191.279	0	Unsorted
PSB_BR_LiVe01_test06	B4	60.4049	1.04805	7.11137	8.62859	0.824163	9916.67	124.279	1	Unsorted
PSB_BR_LiVe01_test06	B4	60.4049	1.04805	7.11137	8.62859	0.824163	11965.3	182.907	1	Unsorted
PSB_BR_LiVe01_test06	B4	60.4049	1.04805	7.11137	8.62859	0.824163	952.047	153.837	1	Unsorted
PSB_BR_LiVe01_test06	B4	60.4049	1.04805	7.11137	8.62859	0.824163	251.698	155.977	1	Unsorted
PSB_BR_LiVe01_test06	B4	60.4049	1.04805	7.11137	8.62859	0.824163	115.07	110.488	1	Unsorted
PSB_BR_LiVe01_test06	B4	60.4049	1.04805	7.11137	8.62859	0.824163	173.512	212.093	0	Unsorted
PSB_BR_LiVe01_test06	B4	60.4049	1.04805	6.70466	8.38082	0.8	166.279	175.023	1	Unsorted
PSB_BR_LiVe01_test06	B4	60.4049	1.04805	7.11137	8.62859	0.824163	5082.81	182.721	1	Unsorted
PSB_BR_LiVe01_test06	B3	60.4049	1.04805	7.11137	8.62859	0.824163	6288.07	155.721	1	Unsorted
PSB_BR_LiVe01_test06	B3	60.4049	1.04805	7.11137	8.62859	0.824163	203.884	147.093	1	Unsorted
PSB_BR_LiVe01_test06	B3	60.4049	1.04805	7.11137	8.62859	0.824163	627.302	175.698	1	Unsorted
PSB_BR_LiVe01_test06	B3	60.4049	1.04805	7.11137	8.62859	0.824163	4021.4	140.209	1	Unsorted
PSB_BR_LiVe01_test06	B3	60.4049	1.04805	7.11137	8.62859	0.824163	172.233	230.86	0	Unsorted
PSB_BR_LiVe01_test06	B3	60.4049	1.04805	7.11137	8.62859	0.824163	140.512	143.674	1	Unsorted
PSB_BR_LiVe01_test06	B3	60.4049	1.04805	7.11137	8.62859	0.824163	130.953	133.488	1	Unsorted
PSB_BR_LiVe01_test06	F10	94.1192	1.04792	9.48182	11.9114	0.79603	435.164	171.91	1	S8
PSB_BR_LiVe01_test06	F10	94.1192	1.04792	9.48182	10.9273	0.867722	9553	124.836	1	S8
PSB_BR_LiVe01_test06	F8	94.1192	1.04792	9.48182	10.9273	0.867722	1978.6	171.985	1	S8
PSB_BR_LiVe01_test06	F8	94.1192	1.04792	9.48182	10.9273	0.867722	616.149	136.881	1	S8
PSB_BR_LiVe01_test06	F6	94.1192	1.04792	9.48182	10.9273	0.867722	2801.88	169.254	1	S8
PSB_BR_LiVe01_test06	F5	94.1192	1.04792	9.48182	11.2441	0.843274	149.433	137.612	1	S8
PSB_BR_LiVe01_test06	F5	94.1192	1.04792	9.48182	10.9273	0.867722	187.687	136.328	1	S8
PSB_BR_LiVe01_test06	F4	94.1192	1.04792	9.48182	10.9273	0.867722	2915.82	161.91	1	S8
PSB_BR_LiVe01_test06	F4	94.1192	1.04792	8.5468	11.9114	0.717532	173.836	166.403	1	S8
PSB_BR_LiVe01_test06	F4	94.1192	1.04792	8.5468	11.2441	0.760117	169.776	161.612	1	S8
PSB_BR_LiVe01_test06	F4	94.1192	1.04792	8.5468	11.2441	0.760117	180.224	170.328	1	S8
PSB_BR_LiVe01_test06	F3	94.1192	1.04792	9.48182	11.2441	0.843274	172.313	142.94	1	S8
PSB_BR_LiVe01_test06	F2	94.1192	1.04792	8.5468	11.2441	0.760117	327.478	122.821	1	S8
PSB_BR_LiVe01_test06	F2	94.1192	1.04792	9.48182	10.9273	0.867722	181.597	170.015	1	S8
PSB_BR_LiVe01_test06	F2	94.1192	1.04792	9.48182	10.9273	0.867722	16383.1	198.209	0	S8
PSB_BR_LiVe01_test06	F2	94.1192	1.04792	9.48182	10.9273	0.867722	187.955	177.343	1	S8
PSB_BR_LiVe01_test06	F2	94.1192	1.04792	9.48182	10.9273	0.867722	2612.48	171.552	1	S8
PSB_BR_LiVe01_test06	E3	94.1192	1.04792	8.5468	11.2441	0.760117	1854.73	168.582	1	AriaII
PSB_BR_LiVe01_test06	E3	94.1192	1.04792	9.48182	10.9273	0.867722	16887.2	184.522	1	AriaII
PSB_BR_LiVe01_test06	D11	94.1192	1.04792	9.48182	10.9273	0.867722	267.761	142.179	1	AriaII
PSB_BR_LiVe01_test06	D11	94.1192	1.04792	8.5468	11.6731	0.732177	560.493	145.09	1	AriaII
PSB_BR_LiVe01_test06	D9	94.1192	1.04792	8.5468	11.2441	0.760117	175.881	119	1	AriaII
PSB_BR_LiVe01_test06	D8	94.1192	1.04792	9.48182	10.9273	0.867722	7693.19	124.537	1	AriaII
PSB_BR_LiVe01_test06	D6	94.1192	1.04792	9.48182	10.9273	0.867722	4145.94	163.254	1	AriaII
PSB_BR_LiVe01_test06	D5	94.1192	1.04792	9.48182	10.9273	0.867722	389.418	138.134	1	AriaII
PSB_BR_LiVe01_test06	D5	94.1192	1.04792	8.5468	10.7327	0.796333	2821.6	167.194	1	AriaII
PSB_BR_LiVe01_test06	D4	94.1192	1.04792	9.48182	10.9273	0.867722	6139.03	162	1	AriaII
PSB_BR_LiVe01_test06	C4	94.1192	1.04792	9.48182	10.9273	0.867722	8457.04	118.045	1	Levitas
PSB_BR_LiVe01_test06	C4	94.1192	1.04792	9.48182	10.9273	0.867722	3461.76	159.075	1	Levitas
PSB_BR_LiVe01_test06	C4	94.1192	1.04792	8.5468	11.6731	0.732177	190.075	142.418	1	Levitas
PSB_BR_LiVe01_test06	C4	94.1192	1.04792	9.48182	10.9273	0.867722	201.97	147.254	1	Levitas
PSB_BR_LiVe01_test06	C4	94.1192	1.04792	9.48182	10.9273	0.867722	141.358	133.209	1	Levitas
PSB_BR_LiVe01_test06	C3	94.1192	1.04792	9.48182	10.9273	0.867722	1078.31	142.284	1	Levitas
PSB_BR_LiVe01_test06	C3	94.1192	1.04792	9.48182	10.9273	0.867722	322.672	165.239	1	Levitas
PSB_BR_LiVe01_test06	C3	94.1192	1.04792	8.5468	11.2441	0.760117	6033.93	124.612	1	Levitas
PSB_BR_LiVe01_test06	C3	94.1192	1.04792	9.48182	10.9273	0.867722	2113.25	153.567	1	Levitas
PSB_BR_LiVe01_test06	C3	94.1192	1.04792	9.48182	11.2441	0.843274	145.418	144.851	1	Levitas
PSB_BR_LiVe01_test06	C2	94.1192	1.04792	9.48182	10.9273	0.867722	5688.88	167.627	1	Levitas
PSB_BR_LiVe01_test06	B4	94.1192	1.04792	8.5468	11.2441	0.760117	155.134	143.478	1	Unsorted
PSB_BR_LiVe01_test06	B4	94.1192	1.04792	9.48182	11.2441	0.843274	171.821	164.209	1	Unsorted
PSB_BR_LiVe01_test06	B4	94.1192	1.04792	9.48182	10.9273	0.867722	124.955	130.881	1	Unsorted
PSB_BR_LiVe01_test06	B4	94.1192	1.04792	8.5468	11.2441	0.760117	122.955	118.866	1	Unsorted
PSB_BR_LiVe01_test06	B3	94.1192	1.04792	9.48182	10.9273	0.867722	1049.39	135.612	1	Unsorted
PSB_BR_LiVe01_test06	B3	94.1192	1.04792	9.48182	10.9273	0.867722	180.015	160.97	1	Unsorted
PSB_BR_LiVe01_test06	B2	94.1192	1.04792	9.48182	10.9273	0.867722	154.627	180.537	1	Unsorted
PSB_BR_LiVe01_test06	B2	94.1192	1.04792	8.5468	11.2441	0.760117	374.836	178.433	1	Unsorted
PSB_BR_LiVe01_test06	F2	205.096	1.04783	13.822	17.2572	0.800943	256.966	155.644	1	S8
PSB_BR_LiVe01_test06	B3	289.381	1.04771	16.7616	19.868	0.843649	9337	172.646	1	Unsorted
PSB_BR_LiVe01_test06	C2	316.072	1.0476	17.0936	21.6284	0.790332	2554.69	167.436	1	Levitas
PSB_BR_LiVe01_test06	F9	109.572	1.04729	9.48182	11.2441	0.843274	3711.65	159.654	1	S8
PSB_BR_LiVe01_test06	F6	109.572	1.04729	9.77364	11.6731	0.837276	3736.68	173.551	1	S8
PSB_BR_LiVe01_test06	F5	109.572	1.04729	9.48182	13.0913	0.724286	171.077	165.654	1	S8
PSB_BR_LiVe01_test06	F4	403.167	1.04729	19.1112	23.3463	0.818598	299.805	150.624	1	S8
PSB_BR_LiVe01_test06	F4	109.572	1.04729	9.77364	11.6731	0.837276	10181.8	177.346	1	S8
PSB_BR_LiVe01_test06	F3	109.572	1.04729	9.77364	11.6731	0.837276	2989.36	141.462	1	S8
PSB_BR_LiVe01_test06	F3	109.572	1.04729	9.48182	12.087	0.784465	150.5	143.09	1	S8
PSB_BR_LiVe01_test06	D11	109.572	1.04729	9.48182	12.3741	0.766261	187.923	174.564	1	AriaII
PSB_BR_LiVe01_test06	D6	109.572	1.04729	9.48182	11.6731	0.812277	3330.04	146.154	1	AriaII
PSB_BR_LiVe01_test06	D4	109.572	1.04729	9.77364	11.6731	0.837276	9223.14	168.346	1	AriaII
PSB_BR_LiVe01_test06	D4	109.572	1.04729	9.77364	11.6731	0.837276	353.038	175.397	1	AriaII
PSB_BR_LiVe01_test06	C4	109.572	1.04729	9.48182	12.2027	0.777029	2365.17	174.833	1	Levitas
PSB_BR_LiVe01_test06	C3	109.572	1.04729	10.057	12.087	0.83205	570.679	289.026	0	Levitas
PSB_BR_LiVe01_test06	C3	109.572	1.04729	9.48182	11.6731	0.812277	667.808	130.295	1	Levitas
PSB_BR_LiVe01_test06	C3	109.572	1.04729	9.77364	11.6731	0.837276	3101.81	142.269	1	Levitas
PSB_BR_LiVe01_test06	C3	109.572	1.04729	9.48182	11.2441	0.843274	1010.94	342.744	0	Levitas
PSB_BR_LiVe01_test06	C2	109.572	1.04729	9.48182	11.2441	0.843274	8518.92	173.41	1	Levitas
PSB_BR_LiVe01_test06	C2	109.572	1.04729	9.77364	12.087	0.808608	198.128	438.962	0	Levitas
PSB_BR_LiVe01_test06	C2	109.572	1.04729	9.77364	11.6731	0.837276	1194.88	149.333	1	Levitas
PSB_BR_LiVe01_test06	C2	109.572	1.04729	9.77364	11.6731	0.837276	1714.13	126.192	1	Levitas
PSB_BR_LiVe01_test06	B4	109.572	1.04729	9.77364	11.6731	0.837276	318.385	149.013	1	Unsorted
PSB_BR_LiVe01_test06	B4	109.572	1.04729	9.48182	11.6731	0.812277	2337.01	135.462	1	Unsorted
PSB_BR_LiVe01_test06	B4	109.572	1.04729	9.77364	11.6731	0.837276	164.436	161.282	1	Unsorted
PSB_BR_LiVe01_test06	B4	109.572	1.04729	9.77364	11.6731	0.837276	179.436	168.167	1	Unsorted
PSB_BR_LiVe01_test06	B3	109.572	1.04729	9.77364	11.6731	0.837276	11351.8	173.692	1	Unsorted
PSB_BR_LiVe01_test06	B2	109.572	1.04729	9.77364	11.6731	0.837276	145	139.731	1	Unsorted
PSB_BR_LiVe01_test06	D3	193.857	1.04659	13.4093	16.1208	0.8318	339.841	154.355	1	AriaII
PSB_BR_LiVe01_test06	C2	302.024	1.04648	17.0936	20.6991	0.825813	5882.34	150.628	1	Levitas
PSB_BR_LiVe01_test06	C2	302.024	1.04648	16.7616	20.6991	0.809776	1156.1	161.912	1	Levitas
PSB_BR_LiVe01_test06	F3	134.857	1.04615	10.601	13.5137	0.784465	195.156	114.146	1	S8
PSB_BR_LiVe01_test06	E3	134.857	1.04615	10.601	13.2512	0.8	916	147.552	1	AriaII
PSB_BR_LiVe01_test06	E2	134.857	1.04615	11.8523	13.2512	0.894427	2184.07	154.667	1	AriaII
PSB_BR_LiVe01_test06	D11	134.857	1.04615	11.8523	12.7653	0.928477	5215.21	175.635	1	AriaII
PSB_BR_LiVe01_test06	C4	134.857	1.04615	10.057	13.5137	0.744208	294.667	234.073	0	Levitas
PSB_BR_LiVe01_test06	C2	134.857	1.04615	11.8523	13.2512	0.894427	333.5	225.25	0	Levitas
PSB_BR_LiVe01_test06	C2	134.857	1.04615	10.057	13.8727	0.724947	730.438	202.49	0	Levitas
PSB_BR_LiVe01_test06	B4	134.857	1.04615	9.77364	14.4189	0.677834	203.26	166.74	1	Unsorted
PSB_BR_LiVe01_test06	B3	134.857	1.04615	11.8523	12.7653	0.928477	14916.7	187.052	1	Unsorted
PSB_BR_LiVe01_test06	B3	162.953	1.04608	10.601	16.1208	0.657596	176.5	140.172	1	Unsorted
PSB_BR_LiVe01_test06	F8	238.81	1.04604	14.2227	18.3997	0.772988	572.776	150.718	1	S8
PSB_BR_LiVe01_test06	C2	238.81	1.04604	15.1783	17.2572	0.879537	4642.79	122.053	1	Levitas
PSB_BR_LiVe01_test06	F4	172.786	1.04561	11.8523	16.1208	0.735215	233.805	160.919	1	S8
PSB_BR_LiVe01_test06	B4	172.786	1.04561	12.087	15.8129	0.764375	598.764	132.846	1	Unsorted
PSB_BR_LiVe01_test06	C3	449.525	1.04557	20.2532	24.918	0.812794	2002.07	174.309	1	Levitas
PSB_BR_LiVe01_test06	F6	328.715	1.04535	16.7616	22.4881	0.745356	373.675	117.581	1	S8
PSB_BR_LiVe01_test06	F2	153.119	1.04535	10.601	14.4189	0.735215	168.358	154.862	1	S8
PSB_BR_LiVe01_test06	C3	262.691	1.04496	15.9015	18.7401	0.848528	2973.47	145.701	1	Levitas
PSB_BR_LiVe01_test06	C3	262.691	1.04496	15.1783	19.1112	0.79421	3277.52	169.957	1	Levitas
PSB_BR_LiVe01_test06	C3	314.667	1.04477	17.0936	20.2878	0.842554	3112.23	160.853	1	Levitas
PSB_BR_LiVe01_test06	C2	314.667	1.04477	16.5932	20.6991	0.801638	9652.04	195.094	0	Levitas
PSB_BR_LiVe01_test06	C2	182.619	1.04414	12.087	17.2572	0.700404	351.338	175.708	1	Levitas
PSB_BR_LiVe01_test06	B4	182.619	1.04414	13.4093	14.8509	0.902932	4744.17	171.038	1	Unsorted
PSB_BR_LiVe01_test06	F8	101.143	1.04382	9.77364	11.2441	0.869227	2618.18	167.556	1	S8
PSB_BR_LiVe01_test06	F5	101.143	1.04382	8.5468	11.2441	0.760117	196.444	161.306	1	S8
PSB_BR_LiVe01_test06	F4	101.143	1.04382	9.48182	11.6731	0.812277	532.042	141.139	1	S8
PSB_BR_LiVe01_test06	F4	101.143	1.04382	9.48182	11.2441	0.843274	6923.69	168.5	1	S8
PSB_BR_LiVe01_test06	F4	101.143	1.04382	9.48182	12.087	0.784465	180.375	166.722	1	S8
PSB_BR_LiVe01_test06	F3	101.143	1.04382	8.5468	12.7653	0.669534	177.861	167	1	S8
PSB_BR_LiVe01_test06	F3	101.143	1.04382	9.48182	11.2441	0.843274	117.708	108.569	1	S8
PSB_BR_LiVe01_test06	F3	101.143	1.04382	9.48182	11.2441	0.843274	4391.03	166.653	1	S8
PSB_BR_LiVe01_test06	F3	101.143	1.04382	8.5468	13.2512	0.644981	152.625	146.597	1	S8
PSB_BR_LiVe01_test06	F2	101.143	1.04382	9.48182	12.087	0.784465	155	124.111	1	S8
PSB_BR_LiVe01_test06	F2	101.143	1.04382	9.77364	11.2441	0.869227	5116.63	175.833	1	S8
PSB_BR_LiVe01_test06	F2	101.143	1.04382	8.5468	13.0913	0.652863	176.847	161.75	1	S8
PSB_BR_LiVe01_test06	F2	101.143	1.04382	9.48182	11.6731	0.812277	150.931	140.903	1	S8
PSB_BR_LiVe01_test06	E3	101.143	1.04382	9.48182	11.6731	0.812277	1005.54	131.569	1	AriaII
PSB_BR_LiVe01_test06	E3	101.143	1.04382	9.48182	11.2441	0.843274	252.458	123.722	1	AriaII
PSB_BR_LiVe01_test06	E2	101.143	1.04382	9.48182	12.087	0.784465	164.208	127.528	1	AriaII
PSB_BR_LiVe01_test06	D8	101.143	1.04382	8.5468	12.2027	0.700404	157.278	138.708	1	AriaII
PSB_BR_LiVe01_test06	D6	101.143	1.04382	9.48182	11.2441	0.843274	2732.74	150.694	1	AriaII
PSB_BR_LiVe01_test06	D5	101.143	1.04382	9.48182	11.2441	0.843274	6260.03	184.736	1	AriaII
PSB_BR_LiVe01_test06	D5	101.143	1.04382	9.48182	11.6731	0.812277	327.042	166.222	1	AriaII
PSB_BR_LiVe01_test06	D3	101.143	1.04382	9.48182	11.2441	0.843274	13213.3	192.625	0	AriaII
PSB_BR_LiVe01_test06	D3	101.143	1.04382	9.48182	11.2441	0.843274	195.431	119.083	1	AriaII
PSB_BR_LiVe01_test06	D2	101.143	1.04382	9.77364	11.2441	0.869227	1013.88	152.167	1	AriaII
PSB_BR_LiVe01_test06	C4	101.143	1.04382	9.48182	10.9273	0.867722	5302.5	120.833	1	Levitas
PSB_BR_LiVe01_test06	C4	101.143	1.04382	9.48182	10.9273	0.867722	165.583	169.569	1	Levitas
PSB_BR_LiVe01_test06	C4	101.143	1.04382	9.48182	10.9273	0.867722	3019.14	156.986	1	Levitas
PSB_BR_LiVe01_test06	C3	101.143	1.04382	9.48182	11.2441	0.843274	230.639	288.792	0	Levitas
PSB_BR_LiVe01_test06	C3	101.143	1.04382	9.77364	11.2441	0.869227	11547.8	184.569	1	Levitas
PSB_BR_LiVe01_test06	C3	101.143	1.04382	9.77364	11.2441	0.869227	396.292	141.014	1	Levitas
PSB_BR_LiVe01_test06	C2	101.143	1.04382	9.48182	12.087	0.784465	433.569	163.514	1	Levitas
PSB_BR_LiVe01_test06	C2	101.143	1.04382	9.48182	11.2441	0.843274	1209.07	219.667	0	Levitas
PSB_BR_LiVe01_test06	C2	101.143	1.04382	9.48182	10.9273	0.867722	18350.3	154.556	1	Levitas
PSB_BR_LiVe01_test06	C2	101.143	1.04382	9.77364	11.2441	0.869227	749.653	169.764	1	Levitas
PSB_BR_LiVe01_test06	C2	101.143	1.04382	9.48182	11.2441	0.843274	916.208	297.514	0	Levitas
PSB_BR_LiVe01_test06	B3	101.143	1.04382	9.48182	11.2441	0.843274	170.583	171.222	1	Unsorted
PSB_BR_LiVe01_test06	B3	101.143	1.04382	9.48182	11.2441	0.843274	8097.74	169.792	1	Unsorted
PSB_BR_LiVe01_test06	B3	101.143	1.04382	9.48182	11.8523	0.8	209.986	174.806	1	Unsorted
PSB_BR_LiVe01_test06	B2	101.143	1.04382	8.5468	12.087	0.707107	135.833	148.653	1	Unsorted
PSB_BR_LiVe01_test06	B2	101.143	1.04382	8.5468	11.2441	0.760117	140.472	120.667	1	Unsorted
PSB_BR_LiVe01_test06	B2	101.143	1.04382	8.5468	11.6731	0.732177	6229.9	144.958	1	Unsorted
PSB_BR_LiVe01_test06	B2	101.143	1.04382	9.48182	11.2441	0.843274	165.569	156.708	1	Unsorted
PSB_BR_LiVe01_test06	B2	101.143	1.04382	9.48182	11.2441	0.843274	3525.35	126.972	1	Unsorted
PSB_BR_LiVe01_test06	B3	300.62	1.04351	17.0936	20.2878	0.842554	223.748	164.477	1	Unsorted
PSB_BR_LiVe01_test06	B2	226.167	1.0434	14.4189	17.2572	0.835532	6572.69	149.466	1	Unsorted
PSB_BR_LiVe01_test06	D8	203.691	1.04335	13.4093	16.5083	0.812277	24145.5	203.331	0	AriaII
PSB_BR_LiVe01_test06	F7	143.286	1.04314	11.8523	13.5137	0.877058	3900.82	150.343	1	S8
PSB_BR_LiVe01_test06	F2	143.286	1.04314	10.057	14.4675	0.695141	140.402	126.892	1	S8
PSB_BR_LiVe01_test06	D8	143.286	1.04314	12.087	13.5137	0.894427	201.961	114.451	1	AriaII
PSB_BR_LiVe01_test06	D6	143.286	1.04314	11.8523	13.5137	0.877058	5233.05	167.814	1	AriaII
PSB_BR_LiVe01_test06	D2	143.286	1.04314	10.601	14.3212	0.740233	284.196	117.794	1	AriaII
PSB_BR_LiVe01_test06	C4	143.286	1.04314	10.601	13.5137	0.784465	2466.55	144.696	1	Levitas
PSB_BR_LiVe01_test06	C2	143.286	1.04314	12.087	13.8727	0.871277	674.255	156.569	1	Levitas
PSB_BR_LiVe01_test06	C2	143.286	1.04314	10.057	13.5137	0.744208	1048.39	513.216	0	Levitas
PSB_BR_LiVe01_test06	B3	143.286	1.04314	10.601	14.3212	0.740233	202.941	250.676	0	Unsorted
PSB_BR_LiVe01_test06	C2	341.358	1.04274	18.5138	20.6991	0.894427	29633.9	208.663	0	Levitas
PSB_BR_LiVe01_test06	F10	66.0239	1.04224	7.11137	9.77364	0.727607	648.574	117.064	1	S8
PSB_BR_LiVe01_test06	F10	66.0239	1.04224	7.11137	9.55561	0.744208	156.085	145.064	1	S8
PSB_BR_LiVe01_test06	F8	66.0239	1.04224	7.11137	8.5468	0.83205	3122.53	167.702	1	S8
PSB_BR_LiVe01_test06	F5	66.0239	1.04224	7.11137	9.55561	0.744208	113.532	116.043	1	S8
PSB_BR_LiVe01_test06	F5	66.0239	1.04224	7.11137	10.1266	0.702247	161.404	161.319	1	S8
PSB_BR_LiVe01_test06	F5	66.0239	1.04224	7.11137	9.77364	0.727607	172.085	166.383	1	S8
PSB_BR_LiVe01_test06	F5	66.0239	1.04224	7.11137	10.1266	0.702247	178.17	168.149	1	S8
PSB_BR_LiVe01_test06	F5	66.0239	1.04224	7.11137	9.02642	0.787839	134.787	127.043	1	S8
PSB_BR_LiVe01_test06	F5	66.0239	1.04224	7.11137	8.62859	0.824163	146.234	142.064	1	S8
PSB_BR_LiVe01_test06	F5	66.0239	1.04224	7.11137	10.1266	0.702247	160.255	161.298	1	S8
PSB_BR_LiVe01_test06	F5	66.0239	1.04224	6.70466	10.1266	0.662085	158.574	152.638	1	S8
PSB_BR_LiVe01_test06	F4	66.0239	1.04224	7.11137	9.55561	0.744208	174.489	176.021	1	S8
PSB_BR_LiVe01_test06	F4	66.0239	1.04224	7.11137	9.77364	0.727607	148.936	140.106	1	S8
PSB_BR_LiVe01_test06	F4	66.0239	1.04224	7.11137	9.02642	0.787839	140.787	134.468	1	S8
PSB_BR_LiVe01_test06	F4	66.0239	1.04224	7.11137	9.02642	0.787839	169.383	165.298	1	S8
PSB_BR_LiVe01_test06	F4	66.0239	1.04224	7.11137	9.02642	0.787839	181.298	177.872	1	S8
PSB_BR_LiVe01_test06	F4	237.405	1.04224	14.4189	18.7401	0.769415	655.497	172.243	1	S8
PSB_BR_LiVe01_test06	F4	66.0239	1.04224	7.11137	9.02642	0.787839	134.957	122.383	1	S8
PSB_BR_LiVe01_test06	F4	66.0239	1.04224	7.11137	9.77364	0.727607	183.723	171.404	1	S8
PSB_BR_LiVe01_test06	F4	66.0239	1.04224	7.11137	8.62859	0.824163	173.064	158.426	1	S8
PSB_BR_LiVe01_test06	F3	66.0239	1.04224	7.11137	8.62859	0.824163	177.553	171.043	1	S8
PSB_BR_LiVe01_test06	F3	66.0239	1.04224	7.11137	9.02642	0.787839	129.043	128.298	1	S8
PSB_BR_LiVe01_test06	F3	66.0239	1.04224	7.11137	9.02642	0.787839	178.255	178.723	1	S8
PSB_BR_LiVe01_test06	F3	66.0239	1.04224	6.70466	9.55561	0.701646	126.894	113.702	1	S8
PSB_BR_LiVe01_test06	F3	66.0239	1.04224	6.70466	9.55561	0.701646	184.043	168.234	1	S8
PSB_BR_LiVe01_test06	F3	66.0239	1.04224	7.11137	9.55561	0.744208	153.213	151.468	1	S8
PSB_BR_LiVe01_test06	F3	66.0239	1.04224	6.70466	9.77364	0.685994	179.255	165.979	1	S8
PSB_BR_LiVe01_test06	F3	66.0239	1.04224	6.70466	10.7327	0.624695	178.83	160.83	1	S8
PSB_BR_LiVe01_test06	F3	66.0239	1.04224	7.11137	9.77364	0.727607	156.553	148.043	1	S8
PSB_BR_LiVe01_test06	F3	66.0239	1.04224	7.11137	8.62859	0.824163	151.064	140.468	1	S8
PSB_BR_LiVe01_test06	F3	66.0239	1.04224	7.11137	9.55561	0.744208	152.681	138.511	1	S8
PSB_BR_LiVe01_test06	F3	66.0239	1.04224	7.11137	9.77364	0.727607	168.936	155.149	1	S8
PSB_BR_LiVe01_test06	F3	66.0239	1.04224	7.11137	9.55561	0.744208	168.979	160.021	1	S8
PSB_BR_LiVe01_test06	F3	66.0239	1.04224	7.11137	9.55561	0.744208	181.319	168.021	1	S8
PSB_BR_LiVe01_test06	F3	66.0239	1.04224	7.11137	9.77364	0.727607	145.255	140.106	1	S8
PSB_BR_LiVe01_test06	F3	66.0239	1.04224	7.11137	9.02642	0.787839	173.362	127.511	1	S8
PSB_BR_LiVe01_test06	F3	66.0239	1.04224	7.11137	9.77364	0.727607	141.553	137.936	1	S8
PSB_BR_LiVe01_test06	F2	66.0239	1.04224	7.11137	9.02642	0.787839	755.638	168.404	1	S8
PSB_BR_LiVe01_test06	F2	66.0239	1.04224	7.11137	9.02642	0.787839	126.213	112.809	1	S8
PSB_BR_LiVe01_test06	F2	66.0239	1.04224	7.11137	10.1266	0.702247	159.085	150.851	1	S8
PSB_BR_LiVe01_test06	F2	66.0239	1.04224	7.11137	10.1266	0.702247	180.894	176.085	1	S8
PSB_BR_LiVe01_test06	F2	66.0239	1.04224	7.11137	9.77364	0.727607	161.043	154.83	1	S8
PSB_BR_LiVe01_test06	F2	66.0239	1.04224	7.11137	9.77364	0.727607	125.617	112.383	1	S8
PSB_BR_LiVe01_test06	F2	66.0239	1.04224	7.11137	9.55561	0.744208	185.532	180.957	1	S8
PSB_BR_LiVe01_test06	F2	66.0239	1.04224	7.11137	8.62859	0.824163	186.362	167.191	1	S8
PSB_BR_LiVe01_test06	F2	66.0239	1.04224	7.11137	8.62859	0.824163	165.766	153.085	1	S8
PSB_BR_LiVe01_test06	F2	66.0239	1.04224	7.11137	9.02642	0.787839	178.106	161.809	1	S8
PSB_BR_LiVe01_test06	F2	66.0239	1.04224	7.11137	9.77364	0.727607	167.255	152.447	1	S8
PSB_BR_LiVe01_test06	F2	66.0239	1.04224	7.11137	8.62859	0.824163	179.213	163.255	1	S8
PSB_BR_LiVe01_test06	F2	66.0239	1.04224	7.11137	9.55561	0.744208	138.66	130.553	1	S8
PSB_BR_LiVe01_test06	F2	66.0239	1.04224	7.11137	9.02642	0.787839	160.511	156.043	1	S8
PSB_BR_LiVe01_test06	F2	66.0239	1.04224	7.11137	9.02642	0.787839	217.255	166.191	1	S8
PSB_BR_LiVe01_test06	F2	66.0239	1.04224	7.11137	9.55561	0.744208	173.851	162.213	1	S8
PSB_BR_LiVe01_test06	F2	66.0239	1.04224	7.11137	9.55561	0.744208	142.851	129.298	1	S8
PSB_BR_LiVe01_test06	F2	66.0239	1.04224	7.11137	9.55561	0.744208	143.17	142.872	1	S8
PSB_BR_LiVe01_test06	D11	237.405	1.04224	14.9921	17.4997	0.856706	2221.27	132.822	1	AriaII
PSB_BR_LiVe01_test06	D10	66.0239	1.04224	7.11137	9.55561	0.744208	5482.28	160.085	1	AriaII
PSB_BR_LiVe01_test06	D8	66.0239	1.04224	7.11137	8.5468	0.83205	8193.77	122.298	1	AriaII
PSB_BR_LiVe01_test06	D7	66.0239	1.04224	7.11137	9.02642	0.787839	3121.94	162.191	1	AriaII
PSB_BR_LiVe01_test06	D7	66.0239	1.04224	7.11137	9.02642	0.787839	1718.85	169.894	1	AriaII
PSB_BR_LiVe01_test06	D6	66.0239	1.04224	7.11137	8.5468	0.83205	4505.98	169.213	1	AriaII
PSB_BR_LiVe01_test06	D5	66.0239	1.04224	7.11137	8.62859	0.824163	2766.17	165.894	1	AriaII
PSB_BR_LiVe01_test06	C4	66.0239	1.04224	7.11137	9.02642	0.787839	2112.26	140.66	1	Levitas
PSB_BR_LiVe01_test06	C4	66.0239	1.04224	7.11137	8.5468	0.83205	5122.32	178.574	1	Levitas
PSB_BR_LiVe01_test06	C4	66.0239	1.04224	7.11137	9.55561	0.744208	3940.11	180.149	1	Levitas
PSB_BR_LiVe01_test06	C4	66.0239	1.04224	7.11137	8.62859	0.824163	1351.66	179.553	1	Levitas
PSB_BR_LiVe01_test06	C4	66.0239	1.04224	7.11137	9.02642	0.787839	2208.57	137.128	1	Levitas
PSB_BR_LiVe01_test06	C4	66.0239	1.04224	7.11137	8.5468	0.83205	933.936	148.681	1	Levitas
PSB_BR_LiVe01_test06	C3	66.0239	1.04224	7.11137	9.02642	0.787839	558.894	313.702	0	Levitas
PSB_BR_LiVe01_test06	C3	66.0239	1.04224	7.11137	9.02642	0.787839	390.681	188.128	1	Levitas
PSB_BR_LiVe01_test06	C3	66.0239	1.04224	7.11137	8.62859	0.824163	242.085	163.064	1	Levitas
PSB_BR_LiVe01_test06	C3	66.0239	1.04224	7.11137	8.62859	0.824163	757.043	247.489	0	Levitas
PSB_BR_LiVe01_test06	C3	66.0239	1.04224	7.11137	8.5468	0.83205	11416	182.702	1	Levitas
PSB_BR_LiVe01_test06	B4	66.0239	1.04224	7.11137	8.62859	0.824163	158.191	145.34	1	Unsorted
PSB_BR_LiVe01_test06	B4	66.0239	1.04224	7.11137	9.02642	0.787839	4241.19	129.957	1	Unsorted
PSB_BR_LiVe01_test06	B4	66.0239	1.04224	7.11137	9.02642	0.787839	3504.38	128.979	1	Unsorted
PSB_BR_LiVe01_test06	B3	66.0239	1.04224	7.11137	9.02642	0.787839	667.936	212.468	0	Unsorted
PSB_BR_LiVe01_test06	B3	66.0239	1.04224	7.11137	9.02642	0.787839	261.489	118.915	1	Unsorted
PSB_BR_LiVe01_test06	B3	66.0239	1.04224	7.11137	9.02642	0.787839	443.511	158.106	1	Unsorted
PSB_BR_LiVe01_test06	B2	66.0239	1.04224	7.11137	9.02642	0.787839	1183.66	125.149	1	Unsorted
PSB_BR_LiVe01_test06	B2	66.0239	1.04224	7.11137	8.62859	0.824163	326.872	212.404	0	Unsorted
PSB_BR_LiVe01_test06	B2	66.0239	1.04224	7.11137	9.02642	0.787839	2774.62	167.468	1	Unsorted
PSB_BR_LiVe01_test06	B2	66.0239	1.04224	7.11137	9.02642	0.787839	247.511	202.085	0	Unsorted
PSB_BR_LiVe01_test06	B2	66.0239	1.04224	7.11137	8.62859	0.824163	11321.8	176.511	1	Unsorted
PSB_BR_LiVe01_test06	E3	273.929	1.04185	16.5932	18.3997	0.901819	4411.76	122.231	1	AriaII
PSB_BR_LiVe01_test06	F3	192.453	1.04184	13.4093	16.1208	0.8318	1218.66	167.109	1	S8
PSB_BR_LiVe01_test06	C3	192.453	1.04184	13.4093	16.1208	0.8318	466.482	151.372	1	Levitas
PSB_BR_LiVe01_test06	C2	192.453	1.04184	13.4093	15.8129	0.847998	12482.7	158.146	1	Levitas
PSB_BR_LiVe01_test06	B4	192.453	1.04184	13.4093	16.1208	0.8318	147.292	128.942	1	Unsorted
PSB_BR_LiVe01_test06	B2	192.453	1.04184	13.4093	15.8129	0.847998	301.555	166.285	1	Unsorted
PSB_BR_LiVe01_test06	D6	261.286	1.04153	15.9015	18.7401	0.848528	4466.3	153.683	1	AriaII
PSB_BR_LiVe01_test06	C4	369.453	1.04144	19.5473	21.6284	0.903779	5261.54	142.665	1	Levitas
PSB_BR_LiVe01_test06	F9	125.024	1.04052	10.057	12.087	0.83205	16687.5	152.416	1	S8
PSB_BR_LiVe01_test06	F5	125.024	1.04052	9.77364	13.5137	0.723241	1161.44	178.427	1	S8
PSB_BR_LiVe01_test06	F4	125.024	1.04052	9.48182	13.8727	0.683486	1276.99	138.315	1	S8
PSB_BR_LiVe01_test06	D11	125.024	1.04052	10.057	12.3741	0.812743	4868.7	133.865	1	AriaII
PSB_BR_LiVe01_test06	D8	125.024	1.04052	9.77364	12.2027	0.800943	144.742	136.607	1	AriaII
PSB_BR_LiVe01_test06	D6	125.024	1.04052	9.77364	14.4189	0.677834	447.281	179.292	1	AriaII
PSB_BR_LiVe01_test06	D5	125.024	1.04052	10.057	12.3741	0.812743	1638.79	154.899	1	AriaII
PSB_BR_LiVe01_test06	C4	125.024	1.04052	9.77364	13.2512	0.737564	3299.09	178.921	1	Levitas
PSB_BR_LiVe01_test06	C4	125.024	1.04052	10.057	12.3741	0.812743	245.584	158.112	1	Levitas
PSB_BR_LiVe01_test06	C4	125.024	1.04052	10.057	13.2512	0.758947	329.933	114.191	1	Levitas
PSB_BR_LiVe01_test06	C4	125.024	1.04052	10.057	12.3741	0.812743	879.371	344.876	0	Levitas
PSB_BR_LiVe01_test06	C4	125.024	1.04052	9.77364	12.7653	0.765641	1122.52	217.011	0	Levitas
PSB_BR_LiVe01_test06	C3	125.024	1.04052	9.77364	12.3741	0.789844	176.382	167.191	1	Levitas
PSB_BR_LiVe01_test06	C3	125.024	1.04052	9.77364	12.7653	0.765641	1942.18	284.494	0	Levitas
PSB_BR_LiVe01_test06	C2	125.024	1.04052	10.057	12.3741	0.812743	4911.04	130.697	1	Levitas
PSB_BR_LiVe01_test06	C2	125.024	1.04052	9.77364	14.272	0.684811	9252.83	138.831	1	Levitas
PSB_BR_LiVe01_test06	B4	125.024	1.04052	9.77364	12.7653	0.765641	1026.06	297.978	0	Unsorted
PSB_BR_LiVe01_test06	B3	125.024	1.04052	10.057	12.2027	0.824163	9551.15	187.225	1	Unsorted
PSB_BR_LiVe01_test06	B3	125.024	1.04052	10.601	12.3741	0.856706	172.933	173.506	1	Unsorted
PSB_BR_LiVe01_test06	B2	125.024	1.04052	10.057	12.3741	0.812743	40839.2	222.258	0	Unsorted
PSB_BR_LiVe01_test06	B2	125.024	1.04052	10.601	12.3741	0.856706	424.854	172.798	1	Unsorted
PSB_BR_LiVe01_test06	B2	125.024	1.04052	10.057	12.7653	0.787839	2289.12	150.73	1	Unsorted
PSB_BR_LiVe01_test06	B2	125.024	1.04052	10.057	12.3741	0.812743	3475.04	173.607	1	Unsorted
PSB_BR_LiVe01_test06	B2	125.024	1.04052	10.057	12.7653	0.787839	701.438	236.483	0	Unsorted
PSB_BR_LiVe01_test06	F10	116.595	1.04043	10.057	12.087	0.83205	445.133	161.928	1	S8
PSB_BR_LiVe01_test06	F6	116.595	1.04043	9.77364	13.2512	0.737564	318.819	152.867	1	S8
PSB_BR_LiVe01_test06	F5	116.595	1.04043	9.77364	11.6731	0.837276	603.53	145.289	1	S8
PSB_BR_LiVe01_test06	F4	116.595	1.04043	9.48182	13.2512	0.715542	229.181	153.976	1	S8
PSB_BR_LiVe01_test06	F3	116.595	1.04043	9.77364	12.087	0.808608	3923.27	142.675	1	S8
PSB_BR_LiVe01_test06	F3	116.595	1.04043	9.48182	12.3741	0.766261	214.916	126.024	1	S8
PSB_BR_LiVe01_test06	F2	116.595	1.04043	9.77364	12.2027	0.800943	4646.06	156.566	1	S8
PSB_BR_LiVe01_test06	E3	116.595	1.04043	9.77364	11.6731	0.837276	11180	141.253	1	AriaII
PSB_BR_LiVe01_test06	E2	116.595	1.04043	9.77364	12.2027	0.800943	2049.22	167.651	1	AriaII
PSB_BR_LiVe01_test06	D9	116.595	1.04043	9.77364	12.2027	0.800943	2248.77	154.084	1	AriaII
PSB_BR_LiVe01_test06	D9	116.595	1.04043	9.77364	12.7653	0.765641	186.94	157.096	1	AriaII
PSB_BR_LiVe01_test06	D7	116.595	1.04043	9.77364	11.6731	0.837276	3666.17	132.566	1	AriaII
PSB_BR_LiVe01_test06	D5	116.595	1.04043	9.77364	12.087	0.808608	3273.23	132.964	1	AriaII
PSB_BR_LiVe01_test06	D4	116.595	1.04043	9.77364	12.087	0.808608	26902.7	186.373	1	AriaII
PSB_BR_LiVe01_test06	C4	248.643	1.04043	15.9015	18.1305	0.877058	167.627	162.175	1	Levitas
PSB_BR_LiVe01_test06	C4	116.595	1.04043	9.77364	12.087	0.808608	40468.5	146.108	1	Levitas
PSB_BR_LiVe01_test06	C4	116.595	1.04043	9.77364	12.087	0.808608	10526	158.855	1	Levitas
PSB_BR_LiVe01_test06	C4	116.595	1.04043	9.77364	11.6731	0.837276	4949.98	146.349	1	Levitas
PSB_BR_LiVe01_test06	C3	116.595	1.04043	9.77364	12.087	0.808608	2893.43	159.096	1	Levitas
PSB_BR_LiVe01_test06	C3	116.595	1.04043	9.77364	11.6731	0.837276	4650.96	158.024	1	Levitas
PSB_BR_LiVe01_test06	C3	116.595	1.04043	9.77364	12.2027	0.800943	1648.2	154.518	1	Levitas
PSB_BR_LiVe01_test06	C3	116.595	1.04043	9.77364	11.6731	0.837276	6516.16	114.747	1	Levitas
PSB_BR_LiVe01_test06	C3	116.595	1.04043	9.77364	12.3741	0.789844	719.06	117.434	1	Levitas
PSB_BR_LiVe01_test06	C2	116.595	1.04043	9.77364	12.2027	0.800943	288.422	158.614	1	Levitas
PSB_BR_LiVe01_test06	B4	116.595	1.04043	9.77364	12.7653	0.765641	989.482	242.048	0	Unsorted
PSB_BR_LiVe01_test06	B4	116.595	1.04043	9.77364	11.6731	0.837276	173.699	164.361	1	Unsorted
PSB_BR_LiVe01_test06	B3	116.595	1.04043	9.77364	12.3741	0.789844	541.916	197.675	0	Unsorted
PSB_BR_LiVe01_test06	B2	116.595	1.04043	9.77364	12.3741	0.789844	46180.9	241.675	0	Unsorted
PSB_BR_LiVe01_test06	B2	116.595	1.04043	9.77364	12.7653	0.765641	140.771	108.867	1	Unsorted
PSB_BR_LiVe01_test06	B2	116.595	1.04043	9.77364	12.087	0.808608	7971.99	133.651	1	Unsorted
PSB_BR_LiVe01_test06	F3	161.548	1.04036	10.601	15.4535	0.685994	162.843	155.522	1	S8
PSB_BR_LiVe01_test06	D10	161.548	1.04036	12.087	14.4189	0.838274	8028.48	172.53	1	AriaII
PSB_BR_LiVe01_test06	C2	161.548	1.04036	12.087	14.272	0.846901	3198.97	159.574	1	Levitas
PSB_BR_LiVe01_test06	B3	161.548	1.04036	12.087	14.3212	0.843996	4895.82	159.374	1	Unsorted
PSB_BR_LiVe01_test06	F4	171.381	1.04024	12.087	14.9921	0.806226	269.754	152.795	1	S8
PSB_BR_LiVe01_test06	D10	171.381	1.04024	12.7653	14.6605	0.87073	5104.15	157.238	1	AriaII
PSB_BR_LiVe01_test06	D4	171.381	1.04024	12.7653	14.4189	0.885316	10313.7	179.615	1	AriaII
PSB_BR_LiVe01_test06	C3	171.381	1.04024	12.087	14.9921	0.806226	882.23	132.311	1	Levitas
PSB_BR_LiVe01_test06	B3	171.381	1.04024	12.087	14.9921	0.806226	477.607	267.443	0	Unsorted
PSB_BR_LiVe01_test06	B3	171.381	1.04024	12.087	14.6605	0.824463	453.525	144.689	1	Unsorted
PSB_BR_LiVe01_test06	C2	325.905	1.03992	18.0528	20.6991	0.872156	26625.2	212.25	0	Levitas
PSB_BR_LiVe01_test06	F2	213.524	1.03958	12.087	17.6197	0.685994	230.493	130.809	1	S8
PSB_BR_LiVe01_test06	C2	213.524	1.03958	13.4093	16.9699	0.790184	5985.55	176.586	1	Levitas
PSB_BR_LiVe01_test06	C2	213.524	1.03958	13.822	17.2572	0.800943	588.52	229.428	0	Levitas
PSB_BR_LiVe01_test06	F10	224.762	1.03938	13.822	17.6197	0.784465	4473.4	131.05	1	S8
PSB_BR_LiVe01_test06	F9	151.715	1.03924	10.057	14.272	0.704664	373.657	136.861	1	S8
PSB_BR_LiVe01_test06	F5	151.715	1.03924	10.057	14.4189	0.697486	2191.94	115.833	1	S8
PSB_BR_LiVe01_test06	F4	151.715	1.03924	12.087	13.5137	0.894427	8466.69	149.583	1	S8
PSB_BR_LiVe01_test06	D2	151.715	1.03924	12.087	13.8727	0.871277	331.185	174.333	1	AriaII
PSB_BR_LiVe01_test06	C4	151.715	1.03924	12.087	13.8727	0.871277	10196.9	158.657	1	Levitas
PSB_BR_LiVe01_test06	C3	151.715	1.03924	11.8523	13.5137	0.877058	1214.95	336.907	0	Levitas
PSB_BR_LiVe01_test06	C3	151.715	1.03924	12.087	13.8727	0.871277	4572.7	118.944	1	Levitas
PSB_BR_LiVe01_test06	C2	151.715	1.03924	12.087	13.8727	0.871277	724.435	215.472	0	Levitas
PSB_BR_LiVe01_test06	B3	151.715	1.03924	11.8523	13.5137	0.877058	139.065	131.944	1	Unsorted
PSB_BR_LiVe01_test06	B3	151.715	1.03924	12.087	13.8727	0.871277	331.213	593.769	0	Unsorted
PSB_BR_LiVe01_test06	B2	151.715	1.03924	11.8523	14.9921	0.790569	138.148	126.028	1	Unsorted
PSB_BR_LiVe01_test06	F10	133.453	1.03914	11.8523	12.7653	0.928477	2062.39	153.295	1	S8
PSB_BR_LiVe01_test06	F9	133.453	1.03914	10.057	12.7653	0.787839	7202.53	168.979	1	S8
PSB_BR_LiVe01_test06	F7	133.453	1.03914	11.8523	12.3741	0.957826	236.937	157.032	1	S8
PSB_BR_LiVe01_test06	F5	133.453	1.03914	9.77364	13.5137	0.723241	253.884	132.8	1	S8
PSB_BR_LiVe01_test06	F4	133.453	1.03914	10.057	14.3212	0.702247	302.2	138.947	1	S8
PSB_BR_LiVe01_test06	F4	133.453	1.03914	11.8523	12.7653	0.928477	1439.51	142.958	1	S8
PSB_BR_LiVe01_test06	F3	133.453	1.03914	11.8523	12.7653	0.928477	10594.1	162.179	1	S8
PSB_BR_LiVe01_test06	E3	133.453	1.03914	11.8523	12.3741	0.957826	2968.34	154.779	1	AriaII
PSB_BR_LiVe01_test06	E3	133.453	1.03914	10.057	13.2512	0.758947	14540.7	176.221	1	AriaII
PSB_BR_LiVe01_test06	E3	133.453	1.03914	11.8523	12.7653	0.928477	3893.91	170.021	1	AriaII
PSB_BR_LiVe01_test06	D9	133.453	1.03914	11.8523	12.7653	0.928477	4583.25	123.053	1	AriaII
PSB_BR_LiVe01_test06	D8	133.453	1.03914	11.8523	12.7653	0.928477	2581.56	154.232	1	AriaII
PSB_BR_LiVe01_test06	D4	133.453	1.03914	11.8523	12.7653	0.928477	4271.35	161.947	1	AriaII
PSB_BR_LiVe01_test06	C3	133.453	1.03914	11.8523	12.3741	0.957826	14613.7	165.211	1	Levitas
PSB_BR_LiVe01_test06	C3	133.453	1.03914	10.601	13.2512	0.8	238.432	234.105	0	Levitas
PSB_BR_LiVe01_test06	C3	133.453	1.03914	11.8523	12.7653	0.928477	45907.5	264.589	0	Levitas
PSB_BR_LiVe01_test06	C3	133.453	1.03914	10.057	13.2512	0.758947	16397.1	187.937	1	Levitas
PSB_BR_LiVe01_test06	C3	133.453	1.03914	11.8523	12.3741	0.957826	4777.55	174.379	1	Levitas
PSB_BR_LiVe01_test06	C2	133.453	1.03914	9.77364	13.5137	0.723241	857.674	184.042	1	Levitas
PSB_BR_LiVe01_test06	B4	133.453	1.03914	10.057	13.2512	0.758947	765.6	140.232	1	Unsorted
PSB_BR_LiVe01_test06	B4	133.453	1.03914	9.48182	14.8509	0.63847	185.516	176.716	1	Unsorted
PSB_BR_LiVe01_test06	B2	133.453	1.03914	11.8523	12.7653	0.928477	654.347	136.284	1	Unsorted
PSB_BR_LiVe01_test06	F10	85.6906	1.03908	7.49604	10.1266	0.740233	4634.38	138.574	1	S8
PSB_BR_LiVe01_test06	F10	85.6906	1.03908	7.49604	10.601	0.707107	193.607	153.262	1	S8
PSB_BR_LiVe01_test06	F10	85.6906	1.03908	8.5468	10.1266	0.843996	12548.4	163.475	1	S8
PSB_BR_LiVe01_test06	F10	85.6906	1.03908	8.5468	10.1266	0.843996	1335.67	158.23	1	S8
PSB_BR_LiVe01_test06	F9	85.6906	1.03908	8.5468	9.77364	0.874475	1889.67	124.18	1	S8
PSB_BR_LiVe01_test06	F8	85.6906	1.03908	7.49604	10.1266	0.740233	289.869	160.623	1	S8
PSB_BR_LiVe01_test06	F7	85.6906	1.03908	8.5468	10.1266	0.843996	434.246	117.705	1	S8
PSB_BR_LiVe01_test06	F7	85.6906	1.03908	8.5468	10.1266	0.843996	4713.69	170.918	1	S8
PSB_BR_LiVe01_test06	F5	85.6906	1.03908	8.5468	9.77364	0.874475	6942.26	157.885	1	S8
PSB_BR_LiVe01_test06	F5	85.6906	1.03908	7.49604	11.2441	0.666667	178.344	183.262	1	S8
PSB_BR_LiVe01_test06	F5	85.6906	1.03908	8.5468	10.1266	0.843996	6368.07	180.23	1	S8
PSB_BR_LiVe01_test06	F5	85.6906	1.03908	8.5468	10.1266	0.843996	13097.9	170.18	1	S8
PSB_BR_LiVe01_test06	F5	85.6906	1.03908	7.49604	11.9114	0.629317	180.311	175.164	1	S8
PSB_BR_LiVe01_test06	F5	85.6906	1.03908	7.49604	11.2441	0.666667	142.656	124.672	1	S8
PSB_BR_LiVe01_test06	F5	85.6906	1.03908	8.5468	11.2441	0.760117	174.361	165.984	1	S8
PSB_BR_LiVe01_test06	F4	311.858	1.03908	15.9015	20.4602	0.777192	247.315	119.23	1	S8
PSB_BR_LiVe01_test06	F4	85.6906	1.03908	8.5468	10.601	0.806226	145.41	145.721	1	S8
PSB_BR_LiVe01_test06	F4	85.6906	1.03908	7.49604	11.2441	0.666667	165.164	162.246	1	S8
PSB_BR_LiVe01_test06	F4	85.6906	1.03908	8.5468	10.1266	0.843996	1404.21	173.066	1	S8
PSB_BR_LiVe01_test06	F4	85.6906	1.03908	8.5468	9.77364	0.874475	205.082	123.475	1	S8
PSB_BR_LiVe01_test06	F4	85.6906	1.03908	8.5468	9.77364	0.874475	182.787	156.508	1	S8
PSB_BR_LiVe01_test06	F4	85.6906	1.03908	8.5468	11.2441	0.760117	160.066	150.262	1	S8
PSB_BR_LiVe01_test06	F3	85.6906	1.03908	9.48182	10.1957	0.929981	186.787	117.852	1	S8
PSB_BR_LiVe01_test06	F3	85.6906	1.03908	7.11137	10.9273	0.650791	176.557	168.852	1	S8
PSB_BR_LiVe01_test06	F3	85.6906	1.03908	7.11137	11.2441	0.632456	172.344	159.721	1	S8
PSB_BR_LiVe01_test06	F3	85.6906	1.03908	7.11137	12.087	0.588348	184.131	168.623	1	S8
PSB_BR_LiVe01_test06	F3	85.6906	1.03908	7.49604	10.9273	0.685994	154.623	145.066	1	S8
PSB_BR_LiVe01_test06	F2	85.6906	1.03908	8.5468	10.601	0.806226	240.164	144.967	1	S8
PSB_BR_LiVe01_test06	F2	85.6906	1.03908	7.49604	11.2441	0.666667	182.525	126.656	1	S8
PSB_BR_LiVe01_test06	F2	85.6906	1.03908	7.11137	10.9273	0.650791	168.77	161.508	1	S8
PSB_BR_LiVe01_test06	F2	85.6906	1.03908	7.49604	10.1266	0.740233	180.689	168.328	1	S8
PSB_BR_LiVe01_test06	F2	181.215	1.03908	13.4093	14.8509	0.902932	15464.5	181.341	1	S8
PSB_BR_LiVe01_test06	F2	85.6906	1.03908	7.11137	10.601	0.67082	394.721	162.492	1	S8
PSB_BR_LiVe01_test06	F2	85.6906	1.03908	7.11137	11.6731	0.609208	172.18	157.525	1	S8
PSB_BR_LiVe01_test06	F2	85.6906	1.03908	7.11137	10.9273	0.650791	132.951	123.738	1	S8
PSB_BR_LiVe01_test06	E3	85.6906	1.03908	9.48182	10.1266	0.936329	710.213	139.574	1	AriaII
PSB_BR_LiVe01_test06	E3	85.6906	1.03908	8.5468	9.77364	0.874475	1766.61	159.787	1	AriaII
PSB_BR_LiVe01_test06	E2	85.6906	1.03908	8.5468	9.77364	0.874475	14009.2	166	1	AriaII
PSB_BR_LiVe01_test06	D11	85.6906	1.03908	8.5468	10.1266	0.843996	8209.61	158.738	1	AriaII
PSB_BR_LiVe01_test06	D11	85.6906	1.03908	8.5468	10.1957	0.838274	1562.3	149.672	1	AriaII
PSB_BR_LiVe01_test06	D10	85.6906	1.03908	8.5468	10.1266	0.843996	4525.41	177.459	1	AriaII
PSB_BR_LiVe01_test06	D9	85.6906	1.03908	9.48182	10.1266	0.936329	4217.43	139.508	1	AriaII
PSB_BR_LiVe01_test06	D8	85.6906	1.03908	9.48182	10.1957	0.929981	2191.75	113.656	1	AriaII
PSB_BR_LiVe01_test06	D7	85.6906	1.03908	9.48182	10.1957	0.929981	6959.57	164.525	1	AriaII
PSB_BR_LiVe01_test06	D7	181.215	1.03908	12.7653	14.8509	0.859566	219.333	161.388	1	AriaII
PSB_BR_LiVe01_test06	D6	85.6906	1.03908	8.5468	10.1266	0.843996	3703.74	160.984	1	AriaII
PSB_BR_LiVe01_test06	D6	85.6906	1.03908	8.5468	10.1266	0.843996	4899.56	182	1	AriaII
PSB_BR_LiVe01_test06	D6	85.6906	1.03908	8.5468	10.1266	0.843996	1182.33	140.262	1	AriaII
PSB_BR_LiVe01_test06	D6	85.6906	1.03908	8.5468	10.1266	0.843996	2973.85	163.131	1	AriaII
PSB_BR_LiVe01_test06	D5	85.6906	1.03908	7.49604	11.2441	0.666667	153.984	145.738	1	AriaII
PSB_BR_LiVe01_test06	D5	85.6906	1.03908	8.5468	10.1266	0.843996	7632.39	115.377	1	AriaII
PSB_BR_LiVe01_test06	D4	85.6906	1.03908	8.5468	10.601	0.806226	218.623	159.689	1	AriaII
PSB_BR_LiVe01_test06	D3	85.6906	1.03908	8.5468	10.601	0.806226	211.459	153.574	1	AriaII
PSB_BR_LiVe01_test06	D3	181.215	1.03908	12.7653	15.5892	0.818853	1729.12	128.202	1	AriaII
PSB_BR_LiVe01_test06	D2	85.6906	1.03908	8.5468	10.1266	0.843996	490.18	142.721	1	AriaII
PSB_BR_LiVe01_test06	C4	85.6906	1.03908	8.5468	9.77364	0.874475	5788.02	148.115	1	Levitas
PSB_BR_LiVe01_test06	C4	85.6906	1.03908	8.5468	9.77364	0.874475	34704.9	191.213	0	Levitas
PSB_BR_LiVe01_test06	C4	85.6906	1.03908	7.11137	11.1814	0.635999	144.279	174.295	1	Levitas
PSB_BR_LiVe01_test06	C4	85.6906	1.03908	8.5468	10.1266	0.843996	5255.9	154.607	1	Levitas
PSB_BR_LiVe01_test06	C4	85.6906	1.03908	8.5468	10.1266	0.843996	1855.23	174.148	1	Levitas
PSB_BR_LiVe01_test06	C4	85.6906	1.03908	8.5468	10.1266	0.843996	820.607	130.197	1	Levitas
PSB_BR_LiVe01_test06	C4	85.6906	1.03908	8.5468	10.1266	0.843996	2557.56	146.574	1	Levitas
PSB_BR_LiVe01_test06	C4	85.6906	1.03908	8.5468	10.1266	0.843996	3053.85	156.787	1	Levitas
PSB_BR_LiVe01_test06	C4	85.6906	1.03908	8.5468	9.77364	0.874475	3340.54	116.475	1	Levitas
PSB_BR_LiVe01_test06	C4	85.6906	1.03908	8.5468	10.601	0.806226	287.852	190	1	Levitas
PSB_BR_LiVe01_test06	C4	85.6906	1.03908	8.5468	10.1266	0.843996	5357.18	147.213	1	Levitas
PSB_BR_LiVe01_test06	C4	85.6906	1.03908	9.48182	10.1266	0.936329	1122.59	155.525	1	Levitas
PSB_BR_LiVe01_test06	C3	477.62	1.03908	21.4654	25.1425	0.85375	1455.26	136.459	1	Levitas
PSB_BR_LiVe01_test06	C3	85.6906	1.03908	8.5468	10.1266	0.843996	420.525	165.574	1	Levitas
PSB_BR_LiVe01_test06	C3	85.6906	1.03908	8.5468	10.1266	0.843996	5796.31	184.41	1	Levitas
PSB_BR_LiVe01_test06	C3	181.215	1.03908	13.4093	15.408	0.870285	10800.7	160.628	1	Levitas
PSB_BR_LiVe01_test06	C3	85.6906	1.03908	9.48182	10.1266	0.936329	866.344	171.656	1	Levitas
PSB_BR_LiVe01_test06	C3	85.6906	1.03908	9.48182	10.1266	0.936329	1099.41	256.246	0	Levitas
PSB_BR_LiVe01_test06	C3	85.6906	1.03908	8.5468	10.1957	0.838274	313.705	193.393	0	Levitas
PSB_BR_LiVe01_test06	C3	85.6906	1.03908	8.5468	10.9273	0.782154	1102.93	162.885	1	Levitas
PSB_BR_LiVe01_test06	C3	85.6906	1.03908	8.5468	10.1266	0.843996	450.934	149.607	1	Levitas
PSB_BR_LiVe01_test06	C3	85.6906	1.03908	8.5468	10.1266	0.843996	9346.87	137.951	1	Levitas
PSB_BR_LiVe01_test06	C3	85.6906	1.03908	8.5468	9.77364	0.874475	640.262	224.902	0	Levitas
PSB_BR_LiVe01_test06	C3	85.6906	1.03908	8.5468	10.1266	0.843996	26243.7	193.213	0	Levitas
PSB_BR_LiVe01_test06	C3	85.6906	1.03908	7.11137	11.2441	0.632456	345.279	150.836	1	Levitas
PSB_BR_LiVe01_test06	C3	85.6906	1.03908	8.5468	10.601	0.806226	487.869	194.131	0	Levitas
PSB_BR_LiVe01_test06	C2	85.6906	1.03908	8.5468	10.1266	0.843996	8278.74	146.213	1	Levitas
PSB_BR_LiVe01_test06	C2	85.6906	1.03908	7.49604	10.9273	0.685994	414.885	162.754	1	Levitas
PSB_BR_LiVe01_test06	C2	85.6906	1.03908	9.48182	10.601	0.894427	233.656	157.098	1	Levitas
PSB_BR_LiVe01_test06	C2	85.6906	1.03908	8.5468	10.1266	0.843996	1642.25	159.213	1	Levitas
PSB_BR_LiVe01_test06	C2	85.6906	1.03908	8.5468	10.1266	0.843996	156.574	138.049	1	Levitas
PSB_BR_LiVe01_test06	C2	85.6906	1.03908	8.5468	10.1266	0.843996	4441.74	170.918	1	Levitas
PSB_BR_LiVe01_test06	C2	85.6906	1.03908	8.5468	10.1266	0.843996	289.033	166.098	1	Levitas
PSB_BR_LiVe01_test06	C2	85.6906	1.03908	8.5468	10.1266	0.843996	198.279	534.525	0	Levitas
PSB_BR_LiVe01_test06	B4	85.6906	1.03908	9.48182	10.1957	0.929981	678.426	338.131	0	Unsorted
PSB_BR_LiVe01_test06	B4	85.6906	1.03908	8.5468	10.1266	0.843996	3684.75	151.77	1	Unsorted
PSB_BR_LiVe01_test06	B4	85.6906	1.03908	8.5468	10.601	0.806226	135.361	137.541	1	Unsorted
PSB_BR_LiVe01_test06	B4	85.6906	1.03908	8.5468	10.1266	0.843996	1756.54	172.148	1	Unsorted
PSB_BR_LiVe01_test06	B3	85.6906	1.03908	8.5468	9.77364	0.874475	6441.18	160.951	1	Unsorted
PSB_BR_LiVe01_test06	B3	85.6906	1.03908	7.49604	10.1266	0.740233	873.984	257.213	0	Unsorted
PSB_BR_LiVe01_test06	B3	85.6906	1.03908	8.5468	10.601	0.806226	735.803	143.066	1	Unsorted
PSB_BR_LiVe01_test06	B2	85.6906	1.03908	8.5468	10.1266	0.843996	4461.39	171.148	1	Unsorted
PSB_BR_LiVe01_test06	B2	85.6906	1.03908	9.48182	10.1266	0.936329	159.344	148.033	1	Unsorted
PSB_BR_LiVe01_test06	B2	85.6906	1.03908	9.48182	10.1957	0.929981	6105.98	157.525	1	Unsorted
PSB_BR_LiVe01_test06	B2	85.6906	1.03908	8.5468	10.1266	0.843996	1032	158.049	1	Unsorted
PSB_BR_LiVe01_test06	B2	85.6906	1.03908	8.5468	10.9273	0.782154	1778.92	171	1	Unsorted
PSB_BR_LiVe01_test06	C2	368.048	1.03905	17.2572	23.286	0.741096	276.069	170.347	1	Levitas
PSB_BR_LiVe01_test06	C4	202.286	1.03886	13.4093	16.7616	0.8	322.764	468.111	0	Levitas
PSB_BR_LiVe01_test06	C3	202.286	1.03886	13.4093	16.1208	0.8318	1673.42	168.715	1	Levitas
PSB_BR_LiVe01_test06	C2	202.286	1.03886	12.087	17.6197	0.685994	854.569	259.701	0	Levitas
PSB_BR_LiVe01_test06	C2	202.286	1.03886	13.4093	15.8129	0.847998	1445.94	304.167	0	Levitas
PSB_BR_LiVe01_test06	B2	202.286	1.03886	12.087	17.2572	0.700404	268.007	168.708	1	Unsorted
PSB_BR_LiVe01_test06	B2	202.286	1.03886	13.4093	16.1208	0.8318	182.889	156.771	1	Unsorted
PSB_BR_LiVe01_test06	F10	108.167	1.0385	9.48182	11.6731	0.812277	12763	161.584	1	S8
PSB_BR_LiVe01_test06	F10	108.167	1.0385	9.77364	11.6731	0.837276	7882.53	152.364	1	S8
PSB_BR_LiVe01_test06	F9	108.167	1.0385	9.77364	11.6731	0.837276	2476.38	164.545	1	S8
PSB_BR_LiVe01_test06	F8	108.167	1.0385	9.77364	11.6731	0.837276	2282.75	132.455	1	S8
PSB_BR_LiVe01_test06	F5	108.167	1.0385	9.77364	11.6731	0.837276	6237.99	146.87	1	S8
PSB_BR_LiVe01_test06	F5	108.167	1.0385	9.77364	12.3741	0.789844	235.948	176.117	1	S8
PSB_BR_LiVe01_test06	F4	108.167	1.0385	9.77364	11.2441	0.869227	1888.14	135.662	1	S8
PSB_BR_LiVe01_test06	F4	108.167	1.0385	9.48182	12.3741	0.766261	151.597	140.818	1	S8
PSB_BR_LiVe01_test06	F4	108.167	1.0385	9.77364	11.6731	0.837276	3782.9	175.247	1	S8
PSB_BR_LiVe01_test06	F4	108.167	1.0385	9.77364	12.3741	0.789844	138.286	124.519	1	S8
PSB_BR_LiVe01_test06	F3	108.167	1.0385	9.48182	12.7653	0.742781	182.325	170.558	1	S8
PSB_BR_LiVe01_test06	F3	108.167	1.0385	9.77364	11.6731	0.837276	13580.9	178.506	1	S8
PSB_BR_LiVe01_test06	F3	108.167	1.0385	9.77364	11.2441	0.869227	356.857	169.792	1	S8
PSB_BR_LiVe01_test06	F2	108.167	1.0385	9.48182	11.6731	0.812277	191.558	170.208	1	S8
PSB_BR_LiVe01_test06	F2	108.167	1.0385	9.48182	13.2512	0.715542	189.844	169.429	1	S8
PSB_BR_LiVe01_test06	E2	108.167	1.0385	9.48182	11.6731	0.812277	12148.2	152.922	1	AriaII
PSB_BR_LiVe01_test06	D10	108.167	1.0385	9.77364	11.2441	0.869227	8131.99	131.013	1	AriaII
PSB_BR_LiVe01_test06	D9	108.167	1.0385	9.48182	11.2441	0.843274	2398.09	153.636	1	AriaII
PSB_BR_LiVe01_test06	D7	108.167	1.0385	9.77364	11.6731	0.837276	6311.27	164.403	1	AriaII
PSB_BR_LiVe01_test06	D7	108.167	1.0385	9.48182	11.2441	0.843274	9103.65	177	1	AriaII
PSB_BR_LiVe01_test06	D6	108.167	1.0385	9.48182	11.2441	0.843274	15498.9	158.792	1	AriaII
PSB_BR_LiVe01_test06	D4	108.167	1.0385	9.77364	11.2441	0.869227	267.857	166	1	AriaII
PSB_BR_LiVe01_test06	D3	108.167	1.0385	9.77364	11.6731	0.837276	1443.36	158.558	1	AriaII
PSB_BR_LiVe01_test06	C4	108.167	1.0385	9.48182	11.6731	0.812277	208.26	245.247	0	Levitas
PSB_BR_LiVe01_test06	C4	108.167	1.0385	9.77364	11.6731	0.837276	46951.6	191.377	0	Levitas
PSB_BR_LiVe01_test06	C4	108.167	1.0385	9.48182	12.2027	0.777029	165.403	225.247	0	Levitas
PSB_BR_LiVe01_test06	C3	108.167	1.0385	9.77364	11.6731	0.837276	881.506	190.584	0	Levitas
PSB_BR_LiVe01_test06	C3	108.167	1.0385	9.48182	12.2027	0.777029	299.532	134.494	1	Levitas
PSB_BR_LiVe01_test06	C3	108.167	1.0385	9.77364	11.6731	0.837276	159.623	196.208	0	Levitas
PSB_BR_LiVe01_test06	C3	108.167	1.0385	9.48182	11.6731	0.812277	1216.6	170.766	1	Levitas
PSB_BR_LiVe01_test06	C3	108.167	1.0385	9.77364	11.2441	0.869227	1030.86	363.532	0	Levitas
PSB_BR_LiVe01_test06	C3	108.167	1.0385	9.48182	11.1814	0.847998	11876.6	186.519	1	Levitas
PSB_BR_LiVe01_test06	C2	108.167	1.0385	9.48182	11.6731	0.812277	611.792	173.844	1	Levitas
PSB_BR_LiVe01_test06	C2	108.167	1.0385	9.77364	11.6731	0.837276	459.455	201.481	0	Levitas
PSB_BR_LiVe01_test06	C2	108.167	1.0385	9.48182	12.7653	0.742781	798	169.571	1	Levitas
PSB_BR_LiVe01_test06	C2	108.167	1.0385	9.48182	12.3741	0.766261	177.312	268.519	0	Levitas
PSB_BR_LiVe01_test06	B3	108.167	1.0385	9.77364	12.087	0.808608	869.091	278.74	0	Unsorted
PSB_BR_LiVe01_test06	B3	108.167	1.0385	9.48182	12.2027	0.777029	205.597	173.506	1	Unsorted
PSB_BR_LiVe01_test06	B3	108.167	1.0385	9.48182	12.7653	0.742781	1577.43	123.597	1	Unsorted
PSB_BR_LiVe01_test06	B3	108.167	1.0385	9.77364	11.6731	0.837276	2674.6	145.286	1	Unsorted
PSB_BR_LiVe01_test06	B3	108.167	1.0385	9.48182	11.2441	0.843274	4246.73	159.922	1	Unsorted
PSB_BR_LiVe01_test06	B2	108.167	1.0385	9.48182	11.6731	0.812277	251.545	133.26	1	Unsorted
PSB_BR_LiVe01_test06	F10	78.6668	1.03836	7.49604	9.55561	0.784465	5560.25	169.446	1	S8
PSB_BR_LiVe01_test06	F10	78.6668	1.03836	7.49604	9.55561	0.784465	7231.68	153.982	1	S8
PSB_BR_LiVe01_test06	F7	78.6668	1.03836	8.5468	10.1266	0.843996	3517.77	166.75	1	S8
PSB_BR_LiVe01_test06	F6	78.6668	1.03836	8.5468	9.55561	0.894427	3613.66	156.375	1	S8
PSB_BR_LiVe01_test06	F5	78.6668	1.03836	7.11137	10.601	0.67082	155.893	150.732	1	S8
PSB_BR_LiVe01_test06	F5	78.6668	1.03836	7.49604	9.55561	0.784465	182.196	167.786	1	S8
PSB_BR_LiVe01_test06	F5	78.6668	1.03836	7.49604	9.55561	0.784465	160.268	154.804	1	S8
PSB_BR_LiVe01_test06	F5	78.6668	1.03836	7.11137	10.1266	0.702247	238.411	155.714	1	S8
PSB_BR_LiVe01_test06	F5	78.6668	1.03836	8.5468	9.55561	0.894427	133.75	129.929	1	S8
PSB_BR_LiVe01_test06	F5	78.6668	1.03836	7.11137	10.9273	0.650791	187.643	147.464	1	S8
PSB_BR_LiVe01_test06	F5	78.6668	1.03836	7.49604	9.55561	0.784465	186.536	151.732	1	S8
PSB_BR_LiVe01_test06	F5	78.6668	1.03836	7.11137	9.77364	0.727607	163.464	156.786	1	S8
PSB_BR_LiVe01_test06	F5	78.6668	1.03836	7.49604	10.1266	0.740233	297.786	168.839	1	S8
PSB_BR_LiVe01_test06	F5	78.6668	1.03836	7.49604	9.55561	0.784465	177.107	166.286	1	S8
PSB_BR_LiVe01_test06	F4	78.6668	1.03836	7.49604	9.55561	0.784465	169.125	134.196	1	S8
PSB_BR_LiVe01_test06	F4	78.6668	1.03836	7.49604	9.55561	0.784465	210.232	141.536	1	S8
PSB_BR_LiVe01_test06	F4	78.6668	1.03836	7.11137	10.601	0.67082	170.893	168.018	1	S8
PSB_BR_LiVe01_test06	F4	78.6668	1.03836	7.11137	10.9273	0.650791	274.893	138.643	1	S8
PSB_BR_LiVe01_test06	F4	78.6668	1.03836	7.11137	10.601	0.67082	135.196	131.089	1	S8
PSB_BR_LiVe01_test06	F4	78.6668	1.03836	7.11137	10.1266	0.702247	180.571	169.643	1	S8
PSB_BR_LiVe01_test06	F4	78.6668	1.03836	7.49604	10.1266	0.740233	139.179	130.982	1	S8
PSB_BR_LiVe01_test06	F4	78.6668	1.03836	7.11137	9.77364	0.727607	155.036	149.571	1	S8
PSB_BR_LiVe01_test06	F3	78.6668	1.03836	7.11137	10.667	0.666667	176.732	173.089	1	S8
PSB_BR_LiVe01_test06	F3	78.6668	1.03836	7.11137	10.1266	0.702247	169.429	152.286	1	S8
PSB_BR_LiVe01_test06	F3	78.6668	1.03836	7.11137	10.1266	0.702247	145.893	137.339	1	S8
PSB_BR_LiVe01_test06	F3	78.6668	1.03836	7.11137	10.9273	0.650791	171.107	161.143	1	S8
PSB_BR_LiVe01_test06	F3	78.6668	1.03836	7.11137	9.77364	0.727607	184.679	180.125	1	S8
PSB_BR_LiVe01_test06	F3	78.6668	1.03836	7.49604	9.55561	0.784465	3018.02	168.125	1	S8
PSB_BR_LiVe01_test06	F3	78.6668	1.03836	7.11137	10.1266	0.702247	183.375	172.589	1	S8
PSB_BR_LiVe01_test06	F3	78.6668	1.03836	7.11137	10.601	0.67082	158.696	132.357	1	S8
PSB_BR_LiVe01_test06	F3	78.6668	1.03836	8.5468	9.55561	0.894427	2381.55	174.125	1	S8
PSB_BR_LiVe01_test06	F3	78.6668	1.03836	7.49604	9.55561	0.784465	10978	159.482	1	S8
PSB_BR_LiVe01_test06	F3	78.6668	1.03836	7.11137	11.2441	0.632456	173.607	159.714	1	S8
PSB_BR_LiVe01_test06	F3	78.6668	1.03836	7.11137	10.601	0.67082	126.554	109.571	1	S8
PSB_BR_LiVe01_test06	F2	78.6668	1.03836	8.5468	9.55561	0.894427	1950.57	168.268	1	S8
PSB_BR_LiVe01_test06	F2	78.6668	1.03836	7.11137	10.1266	0.702247	149.268	140.714	1	S8
PSB_BR_LiVe01_test06	F2	78.6668	1.03836	7.49604	9.55561	0.784465	9467.63	178.857	1	S8
PSB_BR_LiVe01_test06	F2	78.6668	1.03836	7.11137	11.2441	0.632456	166	156.768	1	S8
PSB_BR_LiVe01_test06	F2	78.6668	1.03836	7.11137	9.25692	0.768221	182.982	171.232	1	S8
PSB_BR_LiVe01_test06	F2	78.6668	1.03836	7.49604	10.1266	0.740233	165.232	151.375	1	S8
PSB_BR_LiVe01_test06	F2	78.6668	1.03836	7.11137	10.7327	0.662589	153.982	142.589	1	S8
PSB_BR_LiVe01_test06	F2	78.6668	1.03836	7.49604	10.1266	0.740233	180.179	160.75	1	S8
PSB_BR_LiVe01_test06	F2	78.6668	1.03836	7.11137	11.2441	0.632456	189.518	173.786	1	S8
PSB_BR_LiVe01_test06	F2	78.6668	1.03836	7.11137	10.601	0.67082	137.054	127.232	1	S8
PSB_BR_LiVe01_test06	F2	78.6668	1.03836	7.49604	10.1266	0.740233	144.143	134.161	1	S8
PSB_BR_LiVe01_test06	F2	78.6668	1.03836	7.49604	10.1266	0.740233	171.536	161.286	1	S8
PSB_BR_LiVe01_test06	F2	78.6668	1.03836	7.49604	10.1266	0.740233	186.393	181.821	1	S8
PSB_BR_LiVe01_test06	F2	78.6668	1.03836	7.11137	10.1266	0.702247	130.018	122.679	1	S8
PSB_BR_LiVe01_test06	E3	78.6668	1.03836	7.49604	9.55561	0.784465	3496.3	157.929	1	AriaII
PSB_BR_LiVe01_test06	E2	78.6668	1.03836	7.11137	10.601	0.67082	425.804	151.964	1	AriaII
PSB_BR_LiVe01_test06	D11	78.6668	1.03836	7.49604	9.55561	0.784465	7719.8	164.661	1	AriaII
PSB_BR_LiVe01_test06	D10	78.6668	1.03836	7.49604	9.55561	0.784465	1168.66	124.393	1	AriaII
PSB_BR_LiVe01_test06	D9	78.6668	1.03836	7.49604	10.1266	0.740233	205.536	169.857	1	AriaII
PSB_BR_LiVe01_test06	D9	78.6668	1.03836	7.49604	9.55561	0.784465	465.214	148.643	1	AriaII
PSB_BR_LiVe01_test06	D8	78.6668	1.03836	7.11137	10.601	0.67082	483.375	179.946	1	AriaII
PSB_BR_LiVe01_test06	D7	78.6668	1.03836	7.49604	9.77364	0.766965	1400.09	166.821	1	AriaII
PSB_BR_LiVe01_test06	D6	78.6668	1.03836	7.49604	9.77364	0.766965	3539.21	160.786	1	AriaII
PSB_BR_LiVe01_test06	D6	78.6668	1.03836	7.49604	9.77364	0.766965	11413.5	175.929	1	AriaII
PSB_BR_LiVe01_test06	D6	78.6668	1.03836	8.5468	9.77364	0.874475	2716.82	135.946	1	AriaII
PSB_BR_LiVe01_test06	D6	78.6668	1.03836	8.5468	9.77364	0.874475	1427.45	130.482	1	AriaII
PSB_BR_LiVe01_test06	D5	78.6668	1.03836	7.49604	9.55561	0.784465	2478.73	169.036	1	AriaII
PSB_BR_LiVe01_test06	D5	78.6668	1.03836	7.11137	10.1266	0.702247	156.018	141.643	1	AriaII
PSB_BR_LiVe01_test06	D5	78.6668	1.03836	7.49604	9.55561	0.784465	453.696	141.643	1	AriaII
PSB_BR_LiVe01_test06	D3	78.6668	1.03836	7.49604	9.55561	0.784465	182.429	155.643	1	AriaII
PSB_BR_LiVe01_test06	D3	78.6668	1.03836	8.5468	9.55561	0.894427	3883.75	173.054	1	AriaII
PSB_BR_LiVe01_test06	D3	78.6668	1.03836	7.11137	10.1266	0.702247	2235.52	157.464	1	AriaII
PSB_BR_LiVe01_test06	C4	78.6668	1.03836	7.11137	11.2441	0.632456	184.375	178.679	1	Levitas
PSB_BR_LiVe01_test06	C4	78.6668	1.03836	7.49604	9.55561	0.784465	7226.34	134.768	1	Levitas
PSB_BR_LiVe01_test06	C4	78.6668	1.03836	7.11137	10.601	0.67082	224.696	192.268	0	Levitas
PSB_BR_LiVe01_test06	C4	78.6668	1.03836	8.5468	9.77364	0.874475	2029.09	139.268	1	Levitas
PSB_BR_LiVe01_test06	C4	78.6668	1.03836	7.11137	10.1266	0.702247	189.446	162.107	1	Levitas
PSB_BR_LiVe01_test06	C4	78.6668	1.03836	7.49604	10.9273	0.685994	173.089	150.5	1	Levitas
PSB_BR_LiVe01_test06	C4	78.6668	1.03836	7.49604	9.77364	0.766965	389.679	271.125	0	Levitas
PSB_BR_LiVe01_test06	C4	78.6668	1.03836	7.49604	9.55561	0.784465	468.911	164.036	1	Levitas
PSB_BR_LiVe01_test06	C4	78.6668	1.03836	7.11137	10.1266	0.702247	212.625	148.429	1	Levitas
PSB_BR_LiVe01_test06	C4	78.6668	1.03836	8.5468	9.55561	0.894427	452.589	166.821	1	Levitas
PSB_BR_LiVe01_test06	C4	78.6668	1.03836	8.5468	9.55561	0.894427	1017.48	174.589	1	Levitas
PSB_BR_LiVe01_test06	C3	78.6668	1.03836	7.49604	10.9273	0.685994	344.143	361.089	0	Levitas
PSB_BR_LiVe01_test06	C3	78.6668	1.03836	7.11137	10.601	0.67082	230.196	157.071	1	Levitas
PSB_BR_LiVe01_test06	C3	78.6668	1.03836	7.49604	10.1266	0.740233	550.536	193	0	Levitas
PSB_BR_LiVe01_test06	C3	78.6668	1.03836	7.49604	9.55561	0.784465	1501.05	146.857	1	Levitas
PSB_BR_LiVe01_test06	C3	78.6668	1.03836	7.11137	10.1266	0.702247	1558.96	152.804	1	Levitas
PSB_BR_LiVe01_test06	C3	78.6668	1.03836	7.49604	10.1266	0.740233	1095.55	131.875	1	Levitas
PSB_BR_LiVe01_test06	C3	78.6668	1.03836	8.5468	9.25692	0.923287	5214.54	181.5	1	Levitas
PSB_BR_LiVe01_test06	C3	78.6668	1.03836	8.5468	9.55561	0.894427	6125.38	167.321	1	Levitas
PSB_BR_LiVe01_test06	C3	78.6668	1.03836	8.5468	10.1266	0.843996	4463.82	131.875	1	Levitas
PSB_BR_LiVe01_test06	C3	78.6668	1.03836	7.49604	9.77364	0.766965	365.607	139.321	1	Levitas
PSB_BR_LiVe01_test06	C3	78.6668	1.03836	7.49604	9.77364	0.766965	211.446	166.125	1	Levitas
PSB_BR_LiVe01_test06	C3	78.6668	1.03836	7.49604	9.55561	0.784465	1497.93	165	1	Levitas
PSB_BR_LiVe01_test06	C3	78.6668	1.03836	8.5468	9.55561	0.894427	4764.32	134.357	1	Levitas
PSB_BR_LiVe01_test06	C2	78.6668	1.03836	7.11137	10.601	0.67082	339	198.375	0	Levitas
PSB_BR_LiVe01_test06	C2	78.6668	1.03836	7.49604	9.55561	0.784465	189.768	166.304	1	Levitas
PSB_BR_LiVe01_test06	C2	78.6668	1.03836	7.11137	10.1266	0.702247	3055.93	144.107	1	Levitas
PSB_BR_LiVe01_test06	C2	78.6668	1.03836	8.5468	10.1266	0.843996	3207.96	168.518	1	Levitas
PSB_BR_LiVe01_test06	C2	78.6668	1.03836	8.5468	10.1266	0.843996	2117.54	166.625	1	Levitas
PSB_BR_LiVe01_test06	C2	78.6668	1.03836	8.5468	9.55561	0.894427	5102.32	141.911	1	Levitas
PSB_BR_LiVe01_test06	C2	78.6668	1.03836	7.49604	10.1266	0.740233	5833.95	174.661	1	Levitas
PSB_BR_LiVe01_test06	C2	78.6668	1.03836	7.49604	9.55561	0.784465	514.161	136.179	1	Levitas
PSB_BR_LiVe01_test06	C2	78.6668	1.03836	7.49604	10.1266	0.740233	404.321	216.464	0	Levitas
PSB_BR_LiVe01_test06	B4	78.6668	1.03836	7.11137	10.1266	0.702247	282.607	140.589	1	Unsorted
PSB_BR_LiVe01_test06	B4	78.6668	1.03836	7.49604	9.55561	0.784465	14834.4	162.054	1	Unsorted
PSB_BR_LiVe01_test06	B4	78.6668	1.03836	8.5468	9.55561	0.894427	190.732	279.107	0	Unsorted
PSB_BR_LiVe01_test06	B4	78.6668	1.03836	7.11137	10.601	0.67082	199.036	288.964	0	Unsorted
PSB_BR_LiVe01_test06	B3	78.6668	1.03836	7.49604	9.55561	0.784465	2466.07	172.946	1	Unsorted
PSB_BR_LiVe01_test06	B3	78.6668	1.03836	7.49604	9.55561	0.784465	168.464	216.786	0	Unsorted
PSB_BR_LiVe01_test06	B3	78.6668	1.03836	7.49604	9.55561	0.784465	172.661	175.982	1	Unsorted
PSB_BR_LiVe01_test06	B3	78.6668	1.03836	7.49604	9.55561	0.784465	153.893	154.732	1	Unsorted
PSB_BR_LiVe01_test06	B3	78.6668	1.03836	8.5468	9.55561	0.894427	133.786	135.214	1	Unsorted
PSB_BR_LiVe01_test06	B2	78.6668	1.03836	8.5468	9.77364	0.874475	121.196	117.893	1	Unsorted
PSB_BR_LiVe01_test06	B2	78.6668	1.03836	8.5468	9.55561	0.894427	2088.09	167.268	1	Unsorted
PSB_BR_LiVe01_test06	B2	78.6668	1.03836	7.49604	10.1266	0.740233	158.232	146.054	1	Unsorted
PSB_BR_LiVe01_test06	B2	78.6668	1.03836	8.5468	10.1266	0.843996	143.768	135	1	Unsorted
PSB_BR_LiVe01_test06	B2	78.6668	1.03836	8.5468	9.77364	0.874475	1804.75	137.161	1	Unsorted
PSB_BR_LiVe01_test06	B2	78.6668	1.03836	7.11137	10.1266	0.702247	1011.2	119.929	1	Unsorted
PSB_BR_LiVe01_test06	E2	259.881	1.03809	14.9921	19.2941	0.777029	2128.06	157.205	1	AriaII
PSB_BR_LiVe01_test06	D4	259.881	1.03809	15.1783	18.0917	0.838965	1906.75	151.557	1	AriaII
PSB_BR_LiVe01_test06	C2	259.881	1.03809	14.9921	19.2941	0.777029	281.054	138.703	1	Levitas
PSB_BR_LiVe01_test06	C2	259.881	1.03809	15.9015	18.3997	0.864227	196.119	122.962	1	Levitas
PSB_BR_LiVe01_test06	F3	297.81	1.03756	17.0936	19.7261	0.866546	243.877	169.958	1	S8
PSB_BR_LiVe01_test06	F10	92.7144	1.03753	9.48182	10.9273	0.867722	8807.35	161.409	1	S8
PSB_BR_LiVe01_test06	F9	92.7144	1.03753	9.48182	10.1266	0.936329	4152.14	147.909	1	S8
PSB_BR_LiVe01_test06	F9	92.7144	1.03753	9.48182	10.9273	0.867722	236.773	141.212	1	S8
PSB_BR_LiVe01_test06	F8	92.7144	1.03753	8.5468	10.9273	0.782154	7241.32	136.076	1	S8
PSB_BR_LiVe01_test06	F6	92.7144	1.03753	9.48182	10.7327	0.883452	7010.18	118.152	1	S8
PSB_BR_LiVe01_test06	F5	92.7144	1.03753	8.5468	12.087	0.707107	157.152	160.136	1	S8
PSB_BR_LiVe01_test06	F5	92.7144	1.03753	8.5468	11.2441	0.760117	240.106	156.333	1	S8
PSB_BR_LiVe01_test06	F5	92.7144	1.03753	9.48182	10.1266	0.936329	201.697	165.136	1	S8
PSB_BR_LiVe01_test06	F5	92.7144	1.03753	9.48182	10.9273	0.867722	2946.86	171.848	1	S8
PSB_BR_LiVe01_test06	F4	92.7144	1.03753	8.5468	10.9273	0.782154	184.985	173.242	1	S8
PSB_BR_LiVe01_test06	F4	92.7144	1.03753	8.5468	11.2441	0.760117	4826.45	127.273	1	S8
PSB_BR_LiVe01_test06	F4	92.7144	1.03753	7.11137	11.6731	0.609208	184.364	170.455	1	S8
PSB_BR_LiVe01_test06	F4	92.7144	1.03753	9.48182	10.9273	0.867722	288.106	152.818	1	S8
PSB_BR_LiVe01_test06	F4	92.7144	1.03753	8.5468	10.9273	0.782154	358.742	147.576	1	S8
PSB_BR_LiVe01_test06	F4	92.7144	1.03753	8.5468	10.9273	0.782154	2499.2	134.545	1	S8
PSB_BR_LiVe01_test06	F4	92.7144	1.03753	9.48182	11.2441	0.843274	243.455	158.167	1	S8
PSB_BR_LiVe01_test06	F4	92.7144	1.03753	9.48182	11.2441	0.843274	179.015	167.909	1	S8
PSB_BR_LiVe01_test06	F3	92.7144	1.03753	7.49604	12.3741	0.605783	162.076	130.318	1	S8
PSB_BR_LiVe01_test06	F3	92.7144	1.03753	9.48182	10.9273	0.867722	170.227	152.742	1	S8
PSB_BR_LiVe01_test06	F2	92.7144	1.03753	8.5468	10.9273	0.782154	336.379	178.409	1	S8
PSB_BR_LiVe01_test06	F2	92.7144	1.03753	8.5468	11.2441	0.760117	147.803	140.788	1	S8
PSB_BR_LiVe01_test06	F2	92.7144	1.03753	9.48182	11.6731	0.812277	143.409	133.439	1	S8
PSB_BR_LiVe01_test06	F2	92.7144	1.03753	8.5468	11.6731	0.732177	169.803	154.955	1	S8
PSB_BR_LiVe01_test06	F2	92.7144	1.03753	8.5468	12.087	0.707107	184.121	161.833	1	S8
PSB_BR_LiVe01_test06	F2	92.7144	1.03753	9.48182	10.601	0.894427	2632.74	141.652	1	S8
PSB_BR_LiVe01_test06	E3	92.7144	1.03753	8.5468	11.2441	0.760117	5783.45	152.939	1	AriaII
PSB_BR_LiVe01_test06	E3	92.7144	1.03753	9.48182	10.9273	0.867722	1080.14	140.879	1	AriaII
PSB_BR_LiVe01_test06	E3	92.7144	1.03753	8.5468	10.7327	0.796333	192.667	186.152	1	AriaII
PSB_BR_LiVe01_test06	E3	92.7144	1.03753	8.5468	11.2441	0.760117	1710.15	142.606	1	AriaII
PSB_BR_LiVe01_test06	D9	92.7144	1.03753	9.48182	10.9273	0.867722	6870.27	143.121	1	AriaII
PSB_BR_LiVe01_test06	D8	92.7144	1.03753	8.5468	10.7327	0.796333	3904.68	140.652	1	AriaII
PSB_BR_LiVe01_test06	D7	92.7144	1.03753	9.48182	10.601	0.894427	2926.17	163.439	1	AriaII
PSB_BR_LiVe01_test06	D7	92.7144	1.03753	9.48182	11.2441	0.843274	4971.79	175.288	1	AriaII
PSB_BR_LiVe01_test06	D7	92.7144	1.03753	9.48182	10.1266	0.936329	7548.92	173.121	1	AriaII
PSB_BR_LiVe01_test06	D6	92.7144	1.03753	9.48182	10.9273	0.867722	249.909	164.212	1	AriaII
PSB_BR_LiVe01_test06	D6	92.7144	1.03753	9.48182	10.9273	0.867722	6900.73	150.5	1	AriaII
PSB_BR_LiVe01_test06	D5	92.7144	1.03753	8.5468	11.2441	0.760117	197.924	160.742	1	AriaII
PSB_BR_LiVe01_test06	D3	92.7144	1.03753	9.48182	10.1266	0.936329	7620.32	173.439	1	AriaII
PSB_BR_LiVe01_test06	D3	92.7144	1.03753	8.5468	10.9273	0.782154	1634.11	140.212	1	AriaII
PSB_BR_LiVe01_test06	D2	92.7144	1.03753	9.48182	10.601	0.894427	357.182	116.561	1	AriaII
PSB_BR_LiVe01_test06	D2	92.7144	1.03753	8.5468	11.6731	0.732177	339.576	168.485	1	AriaII
PSB_BR_LiVe01_test06	C4	92.7144	1.03753	9.48182	10.1266	0.936329	176.848	173.242	1	Levitas
PSB_BR_LiVe01_test06	C4	92.7144	1.03753	9.48182	10.601	0.894427	351.53	160.727	1	Levitas
PSB_BR_LiVe01_test06	C4	92.7144	1.03753	9.48182	10.1266	0.936329	1012.27	278.303	0	Levitas
PSB_BR_LiVe01_test06	C4	92.7144	1.03753	9.48182	10.1266	0.936329	257.758	159.303	1	Levitas
PSB_BR_LiVe01_test06	C4	92.7144	1.03753	9.48182	11.2441	0.843274	234.788	171.712	1	Levitas
PSB_BR_LiVe01_test06	C4	92.7144	1.03753	8.5468	11.2441	0.760117	163.47	220.879	0	Levitas
PSB_BR_LiVe01_test06	C4	92.7144	1.03753	9.48182	10.7327	0.883452	7991.73	172.167	1	Levitas
PSB_BR_LiVe01_test06	C3	92.7144	1.03753	9.48182	10.601	0.894427	1593.76	173.773	1	Levitas
PSB_BR_LiVe01_test06	C3	92.7144	1.03753	9.48182	10.601	0.894427	1644.23	211.924	0	Levitas
PSB_BR_LiVe01_test06	C3	92.7144	1.03753	9.48182	10.601	0.894427	234.591	161.803	1	Levitas
PSB_BR_LiVe01_test06	C3	92.7144	1.03753	9.48182	10.7327	0.883452	23374	205.909	0	Levitas
PSB_BR_LiVe01_test06	C3	92.7144	1.03753	9.48182	10.601	0.894427	546.182	283.333	0	Levitas
PSB_BR_LiVe01_test06	C3	92.7144	1.03753	9.48182	10.7327	0.883452	12391.9	150.333	1	Levitas
PSB_BR_LiVe01_test06	C2	92.7144	1.03753	9.48182	10.601	0.894427	164.894	155.742	1	Levitas
PSB_BR_LiVe01_test06	C2	92.7144	1.03753	8.5468	11.2441	0.760117	121.894	118.136	1	Levitas
PSB_BR_LiVe01_test06	C2	92.7144	1.03753	9.48182	11.2441	0.843274	411.288	145.045	1	Levitas
PSB_BR_LiVe01_test06	C2	92.7144	1.03753	9.48182	10.601	0.894427	153.742	143.955	1	Levitas
PSB_BR_LiVe01_test06	C2	92.7144	1.03753	8.5468	10.7327	0.796333	1297.83	208.894	0	Levitas
PSB_BR_LiVe01_test06	C2	92.7144	1.03753	8.5468	11.2441	0.760117	729.424	167.212	1	Levitas
PSB_BR_LiVe01_test06	C2	92.7144	1.03753	9.48182	10.601	0.894427	1332.79	202.364	0	Levitas
PSB_BR_LiVe01_test06	C2	92.7144	1.03753	8.5468	11.2441	0.760117	177.803	172.894	1	Levitas
PSB_BR_LiVe01_test06	B4	92.7144	1.03753	9.48182	10.601	0.894427	7752.27	147.909	1	Unsorted
PSB_BR_LiVe01_test06	B4	92.7144	1.03753	8.5468	11.2441	0.760117	163.273	159.667	1	Unsorted
PSB_BR_LiVe01_test06	B4	92.7144	1.03753	9.48182	10.601	0.894427	1383.64	149.364	1	Unsorted
PSB_BR_LiVe01_test06	B4	92.7144	1.03753	8.5468	10.9273	0.782154	411.97	164.152	1	Unsorted
PSB_BR_LiVe01_test06	B3	92.7144	1.03753	9.48182	10.601	0.894427	1781.44	132.439	1	Unsorted
PSB_BR_LiVe01_test06	B2	92.7144	1.03753	9.48182	10.9273	0.867722	3254.12	163.576	1	Unsorted
PSB_BR_LiVe01_test06	B2	92.7144	1.03753	8.5468	10.9273	0.782154	150.697	145.288	1	Unsorted
PSB_BR_LiVe01_test06	F5	352.596	1.03733	17.2572	21.7901	0.791972	445.08	163.458	1	S8
PSB_BR_LiVe01_test06	F4	352.596	1.03733	18.5138	21.8545	0.847141	497.394	173.522	1	S8
PSB_BR_LiVe01_test06	F9	191.048	1.03707	13.4093	15.5892	0.860165	4237.62	151.287	1	S8
PSB_BR_LiVe01_test06	C3	191.048	1.03707	12.7653	16.7616	0.761577	807.346	176.324	1	Levitas
PSB_BR_LiVe01_test06	C2	191.048	1.03707	13.4093	15.4535	0.867722	7802.95	171.566	1	Levitas
PSB_BR_LiVe01_test06	C2	191.048	1.03707	13.4093	15.5892	0.860165	11577.6	178.507	1	Levitas
PSB_BR_LiVe01_test06	B4	191.048	1.03707	13.822	15.408	0.89707	471.757	168.529	1	Unsorted
PSB_BR_LiVe01_test06	B4	191.048	1.03707	13.4093	15.8129	0.847998	422.257	162.816	1	Unsorted
PSB_BR_LiVe01_test06	B2	191.048	1.03707	13.4093	15.408	0.870285	10655.5	177.103	1	Unsorted
PSB_BR_LiVe01_test06	B2	191.048	1.03707	13.4093	16.1208	0.8318	156.544	138.11	1	Unsorted
PSB_BR_LiVe01_test06	C4	247.239	1.03681	14.9921	18.7401	0.8	496.21	221.205	0	Levitas
PSB_BR_LiVe01_test06	B2	247.239	1.03681	14.9921	18.3997	0.814801	685.903	198.943	0	Unsorted
PSB_BR_LiVe01_test06	B2	247.239	1.03681	14.2227	19.5473	0.727607	368.193	308.767	0	Unsorted
PSB_BR_LiVe01_test06	F10	141.881	1.03659	10.601	13.5137	0.784465	2376.32	170.792	1	S8
PSB_BR_LiVe01_test06	F10	141.881	1.03659	11.8523	13.5137	0.877058	5681.51	166.762	1	S8
PSB_BR_LiVe01_test06	F8	141.881	1.03659	9.48182	15.408	0.615385	463.762	170.356	1	S8
PSB_BR_LiVe01_test06	F8	141.881	1.03659	10.601	14.6605	0.723102	294.04	108.475	1	S8
PSB_BR_LiVe01_test06	F5	141.881	1.03659	11.8523	13.8727	0.854358	2536.44	176.01	1	S8
PSB_BR_LiVe01_test06	F3	141.881	1.03659	11.8523	13.5137	0.877058	5274.27	172.703	1	S8
PSB_BR_LiVe01_test06	F3	141.881	1.03659	10.057	15.408	0.652714	239.04	111.644	1	S8
PSB_BR_LiVe01_test06	E3	141.881	1.03659	10.057	13.2512	0.758947	7951.5	154.396	1	AriaII
PSB_BR_LiVe01_test06	D9	141.881	1.03659	11.8523	13.5137	0.877058	12309.8	130.931	1	AriaII
PSB_BR_LiVe01_test06	D8	141.881	1.03659	11.8523	13.5137	0.877058	2900	178.584	1	AriaII
PSB_BR_LiVe01_test06	C4	141.881	1.03659	11.8523	13.8727	0.854358	239.832	209.03	0	Levitas
PSB_BR_LiVe01_test06	C3	141.881	1.03659	11.8523	13.2512	0.894427	21953.2	179.208	1	Levitas
PSB_BR_LiVe01_test06	C3	141.881	1.03659	10.601	13.8727	0.764161	140.119	122.644	1	Levitas
PSB_BR_LiVe01_test06	C3	141.881	1.03659	11.8523	13.5137	0.877058	602.634	215.228	0	Levitas
PSB_BR_LiVe01_test06	C3	141.881	1.03659	10.601	13.8727	0.764161	1115.47	271.871	0	Levitas
PSB_BR_LiVe01_test06	C2	141.881	1.03659	10.601	14.3212	0.740233	245.624	167.376	1	Levitas
PSB_BR_LiVe01_test06	B4	141.881	1.03659	11.8523	13.5137	0.877058	5206.41	157.812	1	Unsorted
PSB_BR_LiVe01_test06	B3	141.881	1.03659	10.601	13.2512	0.8	5892.68	138.535	1	Unsorted
PSB_BR_LiVe01_test06	B2	141.881	1.03659	10.601	13.2512	0.8	4309.79	168.733	1	Unsorted
PSB_BR_LiVe01_test06	B2	141.881	1.03659	11.8523	13.2512	0.894427	19160.1	184.525	1	Unsorted
PSB_BR_LiVe01_test06	B4	223.358	1.03535	14.2227	17.2572	0.824163	9907.17	179.189	1	Unsorted
PSB_BR_LiVe01_test06	F9	212.119	1.03532	14.2227	16.1208	0.882258	12760.7	186.868	1	S8
PSB_BR_LiVe01_test06	F8	212.119	1.03532	13.4093	16.1208	0.8318	6753.4	168.225	1	S8
PSB_BR_LiVe01_test06	D4	212.119	1.03532	13.822	16.9699	0.814503	359.801	150.013	1	AriaII
PSB_BR_LiVe01_test06	D3	212.119	1.03532	13.822	16.1208	0.8574	1649.36	116.722	1	AriaII
PSB_BR_LiVe01_test06	C4	212.119	1.03532	14.4189	16.6355	0.866758	23383.8	182.656	1	Levitas
PSB_BR_LiVe01_test06	C4	212.119	1.03532	13.822	16.1208	0.8574	5355.21	171.649	1	Levitas
PSB_BR_LiVe01_test06	B4	212.119	1.03532	12.7653	18.3997	0.693778	1397.65	244.45	0	Unsorted
PSB_BR_LiVe01_test06	B3	271.12	1.03528	15.1783	19.1479	0.792687	599.119	199.492	0	Unsorted
PSB_BR_LiVe01_test06	F2	283.762	1.03523	16.7616	19.1479	0.875376	2271.75	175.569	1	S8
PSB_BR_LiVe01_test06	C2	283.762	1.03523	15.9015	20.1489	0.7892	1469.09	138.109	1	Levitas
PSB_BR_LiVe01_test06	F5	169.976	1.03485	12.087	15.408	0.784465	1129.69	170.512	1	S8
PSB_BR_LiVe01_test06	F3	169.976	1.03485	12.087	16.1208	0.749775	1030.17	162.926	1	S8
PSB_BR_LiVe01_test06	F3	169.976	1.03485	11.8523	15.5892	0.760286	159.471	157.455	1	S8
PSB_BR_LiVe01_test06	D11	169.976	1.03485	12.087	14.9921	0.806226	841.628	122.025	1	AriaII
PSB_BR_LiVe01_test06	D9	169.976	1.03485	12.087	15.408	0.784465	8649.01	179.149	1	AriaII
PSB_BR_LiVe01_test06	D8	169.976	1.03485	12.7653	14.4189	0.885316	12739.2	140.901	1	AriaII
PSB_BR_LiVe01_test06	D8	169.976	1.03485	12.7653	14.6605	0.87073	4568.76	162.413	1	AriaII
PSB_BR_LiVe01_test06	D6	169.976	1.03485	12.7653	14.6605	0.87073	3291.65	149.744	1	AriaII
PSB_BR_LiVe01_test06	C2	169.976	1.03485	12.087	14.9921	0.806226	25860.3	209.744	0	Levitas
PSB_BR_LiVe01_test06	C2	169.976	1.03485	12.087	14.4189	0.838274	1152.09	489.752	0	Levitas
PSB_BR_LiVe01_test06	C2	169.976	1.03485	12.7653	14.6605	0.87073	22945.8	181.223	1	Levitas
PSB_BR_LiVe01_test06	B3	169.976	1.03485	12.087	14.9921	0.806226	186.719	167.405	1	Unsorted
PSB_BR_LiVe01_test06	F10	71.643	1.03463	7.11137	10.1266	0.702247	420.471	141.216	1	S8
PSB_BR_LiVe01_test06	F10	71.643	1.03463	7.11137	9.02642	0.787839	2563.43	167.314	1	S8
PSB_BR_LiVe01_test06	F10	71.643	1.03463	7.11137	9.02642	0.787839	19188	188.882	1	S8
PSB_BR_LiVe01_test06	F10	71.643	1.03463	7.49604	9.77364	0.766965	3055.8	152.176	1	S8
PSB_BR_LiVe01_test06	F9	71.643	1.03463	7.49604	9.02642	0.830455	5369.92	163.608	1	S8
PSB_BR_LiVe01_test06	F8	71.643	1.03463	7.49604	9.77364	0.766965	6979.33	165.725	1	S8
PSB_BR_LiVe01_test06	F8	71.643	1.03463	7.11137	10.1266	0.702247	316.529	159.902	1	S8
PSB_BR_LiVe01_test06	F6	71.643	1.03463	7.11137	9.77364	0.727607	249.039	126.431	1	S8
PSB_BR_LiVe01_test06	F6	71.643	1.03463	7.49604	9.55561	0.784465	13362.5	173.137	1	S8
PSB_BR_LiVe01_test06	F6	71.643	1.03463	7.11137	9.55561	0.744208	222.51	145.235	1	S8
PSB_BR_LiVe01_test06	F6	71.643	1.03463	7.11137	9.55561	0.744208	1737.27	145.627	1	S8
PSB_BR_LiVe01_test06	F5	71.643	1.03463	7.11137	9.02642	0.787839	150.392	144.686	1	S8
PSB_BR_LiVe01_test06	F5	71.643	1.03463	7.11137	9.55561	0.744208	9018.88	154.157	1	S8
PSB_BR_LiVe01_test06	F5	71.643	1.03463	7.11137	9.77364	0.727607	138.549	135.431	1	S8
PSB_BR_LiVe01_test06	F5	71.643	1.03463	7.49604	9.02642	0.830455	155.824	157.608	1	S8
PSB_BR_LiVe01_test06	F5	71.643	1.03463	7.11137	10.1957	0.697486	158.706	153.569	1	S8
PSB_BR_LiVe01_test06	F5	71.643	1.03463	7.11137	10.601	0.67082	185.078	170.353	1	S8
PSB_BR_LiVe01_test06	F5	71.643	1.03463	7.11137	9.02642	0.787839	169.961	117.98	1	S8
PSB_BR_LiVe01_test06	F5	71.643	1.03463	7.11137	9.02642	0.787839	171.255	163.02	1	S8
PSB_BR_LiVe01_test06	F5	71.643	1.03463	7.11137	9.02642	0.787839	239.412	170.196	1	S8
PSB_BR_LiVe01_test06	F5	71.643	1.03463	7.49604	9.55561	0.784465	164.843	159.02	1	S8
PSB_BR_LiVe01_test06	F5	71.643	1.03463	7.11137	10.7327	0.662589	193.451	141.745	1	S8
PSB_BR_LiVe01_test06	F5	71.643	1.03463	7.11137	9.77364	0.727607	174.118	164.804	1	S8
PSB_BR_LiVe01_test06	F5	71.643	1.03463	7.49604	9.55561	0.784465	136.922	122.333	1	S8
PSB_BR_LiVe01_test06	F4	71.643	1.03463	7.11137	9.55561	0.744208	225.941	149.333	1	S8
PSB_BR_LiVe01_test06	F4	71.643	1.03463	7.11137	10.1266	0.702247	142.784	131.745	1	S8
PSB_BR_LiVe01_test06	F4	71.643	1.03463	7.11137	10.1266	0.702247	167.882	162.059	1	S8
PSB_BR_LiVe01_test06	F4	71.643	1.03463	7.11137	9.55561	0.744208	183.196	156.922	1	S8
PSB_BR_LiVe01_test06	F4	71.643	1.03463	7.49604	9.77364	0.766965	179.216	167.745	1	S8
PSB_BR_LiVe01_test06	F4	71.643	1.03463	7.11137	10.1266	0.702247	141.549	137.647	1	S8
PSB_BR_LiVe01_test06	F4	71.643	1.03463	7.11137	9.55561	0.744208	148.549	139.118	1	S8
PSB_BR_LiVe01_test06	F4	71.643	1.03463	7.11137	10.1266	0.702247	149.588	140.647	1	S8
PSB_BR_LiVe01_test06	F4	71.643	1.03463	7.11137	10.1266	0.702247	153.941	137.157	1	S8
PSB_BR_LiVe01_test06	F4	71.643	1.03463	7.11137	9.02642	0.787839	141.784	137.059	1	S8
PSB_BR_LiVe01_test06	F4	71.643	1.03463	7.11137	9.55561	0.744208	183.902	171.431	1	S8
PSB_BR_LiVe01_test06	F4	71.643	1.03463	7.11137	9.02642	0.787839	3843.04	160.02	1	S8
PSB_BR_LiVe01_test06	F4	71.643	1.03463	7.11137	9.55561	0.744208	174.098	156.412	1	S8
PSB_BR_LiVe01_test06	F4	71.643	1.03463	7.11137	9.02642	0.787839	4257.41	152.49	1	S8
PSB_BR_LiVe01_test06	F4	71.643	1.03463	7.11137	10.601	0.67082	145.333	135.059	1	S8
PSB_BR_LiVe01_test06	F4	71.643	1.03463	7.11137	9.02642	0.787839	186.137	180.686	1	S8
PSB_BR_LiVe01_test06	F4	71.643	1.03463	7.11137	9.55561	0.744208	163.686	154.941	1	S8
PSB_BR_LiVe01_test06	F4	71.643	1.03463	7.11137	9.77364	0.727607	179.784	165.392	1	S8
PSB_BR_LiVe01_test06	F4	71.643	1.03463	7.11137	9.77364	0.727607	176.549	121.667	1	S8
PSB_BR_LiVe01_test06	F4	71.643	1.03463	7.11137	9.55561	0.744208	160.431	148.098	1	S8
PSB_BR_LiVe01_test06	F4	71.643	1.03463	7.11137	10.1266	0.702247	140.49	137.451	1	S8
PSB_BR_LiVe01_test06	F4	71.643	1.03463	7.11137	9.02642	0.787839	150.667	140.314	1	S8
PSB_BR_LiVe01_test06	F3	71.643	1.03463	7.11137	10.1957	0.697486	145.804	137.902	1	S8
PSB_BR_LiVe01_test06	F3	71.643	1.03463	7.49604	9.02642	0.830455	179.98	178.196	1	S8
PSB_BR_LiVe01_test06	F3	71.643	1.03463	7.11137	10.7327	0.662589	118.922	111	1	S8
PSB_BR_LiVe01_test06	F3	71.643	1.03463	7.11137	9.02642	0.787839	217.725	161.098	1	S8
PSB_BR_LiVe01_test06	F3	71.643	1.03463	7.11137	9.77364	0.727607	127.235	122.333	1	S8
PSB_BR_LiVe01_test06	F3	71.643	1.03463	7.49604	9.77364	0.766965	133.725	136.725	1	S8
PSB_BR_LiVe01_test06	F3	71.643	1.03463	6.70466	11.2441	0.596285	165.902	152.412	1	S8
PSB_BR_LiVe01_test06	F3	71.643	1.03463	7.11137	9.02642	0.787839	146.98	114.216	1	S8
PSB_BR_LiVe01_test06	F3	71.643	1.03463	7.11137	10.601	0.67082	175.118	167.608	1	S8
PSB_BR_LiVe01_test06	F3	71.643	1.03463	7.11137	10.1266	0.702247	151.725	137.706	1	S8
PSB_BR_LiVe01_test06	F3	71.643	1.03463	7.11137	10.1266	0.702247	171.373	156.882	1	S8
PSB_BR_LiVe01_test06	F3	71.643	1.03463	7.11137	10.1266	0.702247	156.804	149.333	1	S8
PSB_BR_LiVe01_test06	F3	71.643	1.03463	7.11137	10.1957	0.697486	128.686	127.255	1	S8
PSB_BR_LiVe01_test06	F3	71.643	1.03463	7.11137	10.1266	0.702247	171.647	165.529	1	S8
PSB_BR_LiVe01_test06	F3	71.643	1.03463	7.11137	9.77364	0.727607	164.863	159.412	1	S8
PSB_BR_LiVe01_test06	F3	71.643	1.03463	7.11137	9.02642	0.787839	22300.7	178.353	1	S8
PSB_BR_LiVe01_test06	F3	71.643	1.03463	7.11137	9.77364	0.727607	156.235	148.824	1	S8
PSB_BR_LiVe01_test06	F3	71.643	1.03463	7.11137	9.02642	0.787839	132.373	129.569	1	S8
PSB_BR_LiVe01_test06	F3	71.643	1.03463	7.11137	9.02642	0.787839	4974.73	112.686	1	S8
PSB_BR_LiVe01_test06	F3	71.643	1.03463	7.11137	10.1266	0.702247	182.118	164.863	1	S8
PSB_BR_LiVe01_test06	F3	71.643	1.03463	7.11137	9.02642	0.787839	1287.12	154.784	1	S8
PSB_BR_LiVe01_test06	F3	71.643	1.03463	7.11137	9.55561	0.744208	142.608	131.02	1	S8
PSB_BR_LiVe01_test06	F2	71.643	1.03463	7.11137	9.55561	0.744208	159.784	143.275	1	S8
PSB_BR_LiVe01_test06	F2	71.643	1.03463	7.11137	10.1266	0.702247	180.667	170.118	1	S8
PSB_BR_LiVe01_test06	F2	71.643	1.03463	7.11137	8.62859	0.824163	187.804	172.686	1	S8
PSB_BR_LiVe01_test06	F2	71.643	1.03463	7.11137	10.7327	0.662589	186.745	172.706	1	S8
PSB_BR_LiVe01_test06	F2	71.643	1.03463	7.11137	10.1266	0.702247	161.745	153.294	1	S8
PSB_BR_LiVe01_test06	F2	71.643	1.03463	6.70466	10.9273	0.613572	184.882	179.765	1	S8
PSB_BR_LiVe01_test06	F2	71.643	1.03463	7.11137	10.667	0.666667	147.373	140.196	1	S8
PSB_BR_LiVe01_test06	F2	71.643	1.03463	7.11137	9.02642	0.787839	7613.08	180.431	1	S8
PSB_BR_LiVe01_test06	F2	71.643	1.03463	7.11137	9.02642	0.787839	186.686	172.235	1	S8
PSB_BR_LiVe01_test06	F2	71.643	1.03463	7.11137	10.7327	0.662589	186.118	169.588	1	S8
PSB_BR_LiVe01_test06	F2	258.477	1.03463	14.9921	19.5473	0.766965	2690.52	135.304	1	S8
PSB_BR_LiVe01_test06	F2	71.643	1.03463	6.70466	11.1814	0.599625	159.137	146.176	1	S8
PSB_BR_LiVe01_test06	F2	71.643	1.03463	7.11137	10.7327	0.662589	197.176	166.569	1	S8
PSB_BR_LiVe01_test06	F2	71.643	1.03463	7.11137	9.02642	0.787839	153	149.961	1	S8
PSB_BR_LiVe01_test06	F2	71.643	1.03463	7.11137	9.55561	0.744208	157.569	143.353	1	S8
PSB_BR_LiVe01_test06	F2	71.643	1.03463	7.11137	10.7327	0.662589	143.549	127.961	1	S8
PSB_BR_LiVe01_test06	F2	71.643	1.03463	7.11137	9.02642	0.787839	153.843	148.882	1	S8
PSB_BR_LiVe01_test06	F2	71.643	1.03463	6.70466	11.2441	0.596285	189.392	180.51	1	S8
PSB_BR_LiVe01_test06	F2	71.643	1.03463	7.11137	10.1266	0.702247	148.98	135.294	1	S8
PSB_BR_LiVe01_test06	F2	71.643	1.03463	7.11137	9.55561	0.744208	173.373	156.137	1	S8
PSB_BR_LiVe01_test06	E2	71.643	1.03463	7.11137	9.02642	0.787839	5274.59	175.902	1	AriaII
PSB_BR_LiVe01_test06	E2	71.643	1.03463	7.49604	9.77364	0.766965	2676.43	139.588	1	AriaII
PSB_BR_LiVe01_test06	D11	71.643	1.03463	7.11137	9.02642	0.787839	5834.94	146.745	1	AriaII
PSB_BR_LiVe01_test06	D11	71.643	1.03463	7.11137	9.02642	0.787839	6389.08	168.118	1	AriaII
PSB_BR_LiVe01_test06	D8	71.643	1.03463	7.11137	9.55561	0.744208	2438.55	182.98	1	AriaII
PSB_BR_LiVe01_test06	D6	71.643	1.03463	7.11137	9.77364	0.727607	11385.9	192.412	0	AriaII
PSB_BR_LiVe01_test06	D4	71.643	1.03463	7.11137	9.02642	0.787839	2524.33	153.863	1	AriaII
PSB_BR_LiVe01_test06	D4	71.643	1.03463	7.11137	10.1266	0.702247	190.176	154.039	1	AriaII
PSB_BR_LiVe01_test06	D3	71.643	1.03463	7.11137	9.55561	0.744208	2502.9	150.902	1	AriaII
PSB_BR_LiVe01_test06	D2	71.643	1.03463	7.49604	9.77364	0.766965	125.647	121.745	1	AriaII
PSB_BR_LiVe01_test06	C4	71.643	1.03463	7.49604	9.77364	0.766965	5996.57	162.275	1	Levitas
PSB_BR_LiVe01_test06	C4	71.643	1.03463	7.11137	9.02642	0.787839	155.706	140.02	1	Levitas
PSB_BR_LiVe01_test06	C4	71.643	1.03463	7.49604	9.77364	0.766965	1582.96	149.235	1	Levitas
PSB_BR_LiVe01_test06	C4	71.643	1.03463	7.11137	9.02642	0.787839	176.392	125.627	1	Levitas
PSB_BR_LiVe01_test06	C4	71.643	1.03463	7.49604	9.02642	0.830455	1784.14	143.098	1	Levitas
PSB_BR_LiVe01_test06	C4	71.643	1.03463	7.49604	9.02642	0.830455	257.725	402.824	0	Levitas
PSB_BR_LiVe01_test06	C4	71.643	1.03463	7.11137	9.02642	0.787839	243.412	185.725	1	Levitas
PSB_BR_LiVe01_test06	C4	71.643	1.03463	7.11137	9.02642	0.787839	1661.98	162.255	1	Levitas
PSB_BR_LiVe01_test06	C4	71.643	1.03463	7.11137	9.02642	0.787839	167.118	158.294	1	Levitas
PSB_BR_LiVe01_test06	C4	71.643	1.03463	7.11137	10.1266	0.702247	125.98	123.745	1	Levitas
PSB_BR_LiVe01_test06	C4	71.643	1.03463	7.49604	9.02642	0.830455	197.49	270.549	0	Levitas
PSB_BR_LiVe01_test06	C4	71.643	1.03463	7.11137	10.9273	0.650791	197.745	286.804	0	Levitas
PSB_BR_LiVe01_test06	C4	71.643	1.03463	7.11137	9.02642	0.787839	1226.86	177.843	1	Levitas
PSB_BR_LiVe01_test06	C4	71.643	1.03463	7.11137	9.02642	0.787839	5878.65	159.294	1	Levitas
PSB_BR_LiVe01_test06	C4	71.643	1.03463	7.11137	9.02642	0.787839	3987	170.863	1	Levitas
PSB_BR_LiVe01_test06	C4	71.643	1.03463	7.11137	9.02642	0.787839	10028.7	170.51	1	Levitas
PSB_BR_LiVe01_test06	C4	71.643	1.03463	7.11137	9.02642	0.787839	4102	159.882	1	Levitas
PSB_BR_LiVe01_test06	C4	71.643	1.03463	7.11137	9.02642	0.787839	293.569	186.588	1	Levitas
PSB_BR_LiVe01_test06	C3	71.643	1.03463	7.11137	9.02642	0.787839	265.98	146.549	1	Levitas
PSB_BR_LiVe01_test06	C3	71.643	1.03463	7.11137	9.02642	0.787839	2561.75	147.941	1	Levitas
PSB_BR_LiVe01_test06	C3	71.643	1.03463	7.11137	9.02642	0.787839	1019.63	152.196	1	Levitas
PSB_BR_LiVe01_test06	C3	71.643	1.03463	7.49604	9.55561	0.784465	12045.3	181.059	1	Levitas
PSB_BR_LiVe01_test06	C3	71.643	1.03463	7.11137	9.02642	0.787839	273.706	185.471	1	Levitas
PSB_BR_LiVe01_test06	C3	71.643	1.03463	7.49604	9.02642	0.830455	986.196	147.961	1	Levitas
PSB_BR_LiVe01_test06	C3	71.643	1.03463	7.11137	10.7327	0.662589	721.275	146.725	1	Levitas
PSB_BR_LiVe01_test06	C3	71.643	1.03463	7.11137	9.02642	0.787839	2498.37	161.725	1	Levitas
PSB_BR_LiVe01_test06	C3	71.643	1.03463	7.49604	9.02642	0.830455	2512.88	176.784	1	Levitas
PSB_BR_LiVe01_test06	C3	71.643	1.03463	7.11137	9.55561	0.744208	338.059	487.451	0	Levitas
PSB_BR_LiVe01_test06	C3	258.477	1.03463	15.1783	18.7401	0.809938	256.342	114	1	Levitas
PSB_BR_LiVe01_test06	C3	71.643	1.03463	7.11137	9.02642	0.787839	457.98	255.784	0	Levitas
PSB_BR_LiVe01_test06	C3	71.643	1.03463	7.49604	9.55561	0.784465	16703.6	186.784	1	Levitas
PSB_BR_LiVe01_test06	C3	71.643	1.03463	7.11137	9.02642	0.787839	1835.02	142.647	1	Levitas
PSB_BR_LiVe01_test06	C3	71.643	1.03463	7.11137	9.02642	0.787839	11993.4	177.608	1	Levitas
PSB_BR_LiVe01_test06	C3	71.643	1.03463	7.11137	9.02642	0.787839	441.98	141.196	1	Levitas
PSB_BR_LiVe01_test06	C3	71.643	1.03463	7.49604	9.02642	0.830455	377.608	164.49	1	Levitas
PSB_BR_LiVe01_test06	C3	71.643	1.03463	7.11137	9.02642	0.787839	11326	179.412	1	Levitas
PSB_BR_LiVe01_test06	C3	71.643	1.03463	7.11137	9.02642	0.787839	625.627	221.588	0	Levitas
PSB_BR_LiVe01_test06	C3	71.643	1.03463	7.11137	9.02642	0.787839	452.902	184.51	1	Levitas
PSB_BR_LiVe01_test06	C3	71.643	1.03463	7.11137	9.02642	0.787839	1186.63	152.804	1	Levitas
PSB_BR_LiVe01_test06	C3	71.643	1.03463	7.11137	9.02642	0.787839	695.961	140.373	1	Levitas
PSB_BR_LiVe01_test06	C2	71.643	1.03463	7.11137	9.02642	0.787839	1298.51	132.51	1	Levitas
PSB_BR_LiVe01_test06	C2	71.643	1.03463	7.11137	9.02642	0.787839	16490.4	184.49	1	Levitas
PSB_BR_LiVe01_test06	C2	71.643	1.03463	8.5468	9.55561	0.894427	1180.71	236.549	0	Levitas
PSB_BR_LiVe01_test06	C2	71.643	1.03463	7.11137	9.77364	0.727607	1940.47	125.784	1	Levitas
PSB_BR_LiVe01_test06	C2	71.643	1.03463	7.11137	9.02642	0.787839	2363.02	172.196	1	Levitas
PSB_BR_LiVe01_test06	C2	71.643	1.03463	7.11137	9.02642	0.787839	30281.8	173.51	1	Levitas
PSB_BR_LiVe01_test06	C2	71.643	1.03463	7.11137	9.02642	0.787839	586.569	192.098	0	Levitas
PSB_BR_LiVe01_test06	C2	71.643	1.03463	7.11137	10.1266	0.702247	254.725	238.569	0	Levitas
PSB_BR_LiVe01_test06	C2	71.643	1.03463	7.49604	9.77364	0.766965	199.569	169.922	1	Levitas
PSB_BR_LiVe01_test06	C2	71.643	1.03463	7.49604	9.02642	0.830455	312.039	199.569	0	Levitas
PSB_BR_LiVe01_test06	C2	71.643	1.03463	7.11137	9.02642	0.787839	235.863	281.725	0	Levitas
PSB_BR_LiVe01_test06	C2	71.643	1.03463	7.11137	9.02642	0.787839	15684.4	166.412	1	Levitas
PSB_BR_LiVe01_test06	B4	71.643	1.03463	7.11137	9.77364	0.727607	133.706	118.059	1	Unsorted
PSB_BR_LiVe01_test06	B4	71.643	1.03463	7.11137	9.02642	0.787839	331.902	216.392	0	Unsorted
PSB_BR_LiVe01_test06	B4	71.643	1.03463	7.11137	9.02642	0.787839	2534.41	155.843	1	Unsorted
PSB_BR_LiVe01_test06	B4	71.643	1.03463	7.49604	9.02642	0.830455	2564.24	162.745	1	Unsorted
PSB_BR_LiVe01_test06	B4	71.643	1.03463	7.11137	9.02642	0.787839	166.039	159.392	1	Unsorted
PSB_BR_LiVe01_test06	B4	71.643	1.03463	7.49604	9.77364	0.766965	260.275	187.863	1	Unsorted
PSB_BR_LiVe01_test06	B4	71.643	1.03463	7.11137	9.02642	0.787839	23608.9	163.529	1	Unsorted
PSB_BR_LiVe01_test06	B4	71.643	1.03463	7.49604	9.02642	0.830455	5661.25	153.333	1	Unsorted
PSB_BR_LiVe01_test06	B4	71.643	1.03463	7.11137	9.02642	0.787839	4537.92	130.373	1	Unsorted
PSB_BR_LiVe01_test06	B4	71.643	1.03463	7.11137	9.02642	0.787839	366.059	124.882	1	Unsorted
PSB_BR_LiVe01_test06	B4	71.643	1.03463	7.11137	9.02642	0.787839	3016.96	161.98	1	Unsorted
PSB_BR_LiVe01_test06	B3	71.643	1.03463	7.11137	9.02642	0.787839	126.863	128.078	1	Unsorted
PSB_BR_LiVe01_test06	B3	71.643	1.03463	7.11137	9.55561	0.744208	140.667	125.725	1	Unsorted
PSB_BR_LiVe01_test06	B3	71.643	1.03463	7.11137	9.02642	0.787839	207.765	274.333	0	Unsorted
PSB_BR_LiVe01_test06	B3	71.643	1.03463	7.11137	9.55561	0.744208	172.157	164.941	1	Unsorted
PSB_BR_LiVe01_test06	B3	71.643	1.03463	7.11137	9.55561	0.744208	139.98	127.118	1	Unsorted
PSB_BR_LiVe01_test06	B3	71.643	1.03463	7.11137	10.7327	0.662589	2721.57	173.078	1	Unsorted
PSB_BR_LiVe01_test06	B3	71.643	1.03463	7.11137	9.02642	0.787839	3250.29	150.98	1	Unsorted
PSB_BR_LiVe01_test06	B3	71.643	1.03463	7.49604	9.55561	0.784465	5815.51	161.235	1	Unsorted
PSB_BR_LiVe01_test06	B3	71.643	1.03463	7.11137	9.55561	0.744208	144.255	144.569	1	Unsorted
PSB_BR_LiVe01_test06	B3	71.643	1.03463	7.49604	9.02642	0.830455	176.157	171.039	1	Unsorted
PSB_BR_LiVe01_test06	B2	71.643	1.03463	7.11137	9.02642	0.787839	2915.31	175.216	1	Unsorted
PSB_BR_LiVe01_test06	B2	71.643	1.03463	7.11137	9.02642	0.787839	9158.37	141.765	1	Unsorted
PSB_BR_LiVe01_test06	B2	71.643	1.03463	7.49604	9.77364	0.766965	1827.47	162.51	1	Unsorted
PSB_BR_LiVe01_test06	B2	71.643	1.03463	7.49604	9.77364	0.766965	1330.06	138.255	1	Unsorted
PSB_BR_LiVe01_test06	B2	71.643	1.03463	8.5468	9.77364	0.874475	7205.27	160.333	1	Unsorted
PSB_BR_LiVe01_test06	B2	71.643	1.03463	7.49604	9.02642	0.830455	414.902	183.431	1	Unsorted
PSB_BR_LiVe01_test06	F5	160.143	1.03462	12.087	13.8727	0.871277	1997.4	145.368	1	S8
PSB_BR_LiVe01_test06	F4	160.143	1.03462	10.057	15.5892	0.645124	178.851	134.175	1	S8
PSB_BR_LiVe01_test06	F2	160.143	1.03462	12.087	14.3212	0.843996	2592.01	149.746	1	S8
PSB_BR_LiVe01_test06	D3	160.143	1.03462	12.087	14.6605	0.824463	2603.65	120.684	1	AriaII
PSB_BR_LiVe01_test06	C4	160.143	1.03462	12.087	14.6605	0.824463	1850.54	206.351	0	Levitas
PSB_BR_LiVe01_test06	C3	160.143	1.03462	12.087	14.3212	0.843996	7909.5	138.254	1	Levitas
PSB_BR_LiVe01_test06	B4	160.143	1.03462	11.8523	14.6605	0.808452	182.316	169.605	1	Unsorted
PSB_BR_LiVe01_test06	B4	160.143	1.03462	12.087	14.3212	0.843996	896.439	133.526	1	Unsorted
PSB_BR_LiVe01_test06	B3	160.143	1.03462	12.087	13.8727	0.871277	672.526	463.728	0	Unsorted
PSB_BR_LiVe01_test06	F4	234.596	1.0346	14.2227	18.1305	0.784465	262.838	156.048	1	S8
PSB_BR_LiVe01_test06	C4	234.596	1.0346	14.4189	17.2572	0.835532	20199.5	179.491	1	Levitas
PSB_BR_LiVe01_test06	B4	234.596	1.0346	14.9921	17.2572	0.868744	345.473	168.12	1	Unsorted
PSB_BR_LiVe01_test06	B4	234.596	1.0346	13.822	17.6197	0.784465	257.251	158.754	1	Unsorted
PSB_BR_LiVe01_test06	F4	296.405	1.03457	16.5932	20.2878	0.817889	343.483	126.64	1	S8
PSB_BR_LiVe01_test06	C4	296.405	1.03457	16.7616	19.868	0.843649	14775.4	194.209	0	Levitas
PSB_BR_LiVe01_test06	B4	296.405	1.03457	16.7616	19.1112	0.877058	864.796	145.218	1	Unsorted
PSB_BR_LiVe01_test06	F7	200.881	1.03435	13.822	16.1208	0.8574	218.65	158.182	1	S8
PSB_BR_LiVe01_test06	F5	200.881	1.03435	12.087	18.1305	0.666667	262.587	167.587	1	S8
PSB_BR_LiVe01_test06	C4	200.881	1.03435	13.4093	16.1208	0.8318	5222.47	159.685	1	Levitas
PSB_BR_LiVe01_test06	C2	200.881	1.03435	13.822	16.5083	0.837276	205.007	178.51	1	Levitas
PSB_BR_LiVe01_test06	B3	200.881	1.03435	13.4093	16.1208	0.8318	240.958	179.594	1	Unsorted
PSB_BR_LiVe01_test06	F10	99.7383	1.03425	9.48182	11.6731	0.812277	10366.1	189.014	1	S8
PSB_BR_LiVe01_test06	F10	99.7383	1.03425	9.77364	11.2441	0.869227	3450.07	138.577	1	S8
PSB_BR_LiVe01_test06	F9	99.7383	1.03425	9.48182	11.2441	0.843274	4272.87	166.507	1	S8
PSB_BR_LiVe01_test06	F7	99.7383	1.03425	8.5468	11.2441	0.760117	2546.14	131.183	1	S8
PSB_BR_LiVe01_test06	F7	99.7383	1.03425	9.48182	11.2441	0.843274	3382.3	156	1	S8
PSB_BR_LiVe01_test06	F6	99.7383	1.03425	9.48182	11.2441	0.843274	7647.49	162.859	1	S8
PSB_BR_LiVe01_test06	F5	99.7383	1.03425	9.48182	11.2441	0.843274	4050.06	137.958	1	S8
PSB_BR_LiVe01_test06	F4	99.7383	1.03425	9.48182	11.2441	0.843274	152.239	137.042	1	S8
PSB_BR_LiVe01_test06	F3	99.7383	1.03425	7.49604	12.2027	0.614295	246.479	129.549	1	S8
PSB_BR_LiVe01_test06	F3	99.7383	1.03425	9.77364	11.2441	0.869227	645.014	157.141	1	S8
PSB_BR_LiVe01_test06	F3	99.7383	1.03425	9.48182	11.6731	0.812277	209.268	159.085	1	S8
PSB_BR_LiVe01_test06	F3	99.7383	1.03425	9.48182	12.3741	0.766261	191.676	123.648	1	S8
PSB_BR_LiVe01_test06	F3	99.7383	1.03425	9.48182	11.6731	0.812277	184.042	167.761	1	S8
PSB_BR_LiVe01_test06	F3	99.7383	1.03425	9.48182	10.9273	0.867722	8208.17	170.507	1	S8
PSB_BR_LiVe01_test06	F3	99.7383	1.03425	9.77364	11.2441	0.869227	3724.66	142.099	1	S8
PSB_BR_LiVe01_test06	F2	99.7383	1.03425	9.48182	11.2441	0.843274	151.972	143.254	1	S8
PSB_BR_LiVe01_test06	F2	99.7383	1.03425	7.49604	12.7653	0.58722	182.451	168.113	1	S8
PSB_BR_LiVe01_test06	F2	99.7383	1.03425	9.48182	11.6731	0.812277	146.845	133.521	1	S8
PSB_BR_LiVe01_test06	F2	99.7383	1.03425	9.48182	11.2441	0.843274	1339.39	144.592	1	S8
PSB_BR_LiVe01_test06	F2	99.7383	1.03425	8.5468	12.7653	0.669534	160.887	149.479	1	S8
PSB_BR_LiVe01_test06	F2	99.7383	1.03425	9.48182	10.9273	0.867722	126.423	117.183	1	S8
PSB_BR_LiVe01_test06	F2	99.7383	1.03425	9.48182	12.3741	0.766261	558.507	160.268	1	S8
PSB_BR_LiVe01_test06	F2	99.7383	1.03425	9.48182	13.0913	0.724286	188.915	165.211	1	S8
PSB_BR_LiVe01_test06	F2	99.7383	1.03425	9.48182	11.9114	0.79603	180.634	164.394	1	S8
PSB_BR_LiVe01_test06	F2	99.7383	1.03425	9.48182	13.0913	0.724286	152.366	143.563	1	S8
PSB_BR_LiVe01_test06	E3	99.7383	1.03425	8.5468	10.9273	0.782154	5327.86	170.845	1	AriaII
PSB_BR_LiVe01_test06	E3	99.7383	1.03425	8.5468	11.2441	0.760117	2252.28	165.141	1	AriaII
PSB_BR_LiVe01_test06	E3	99.7383	1.03425	9.48182	10.9273	0.867722	139.155	115.225	1	AriaII
PSB_BR_LiVe01_test06	E2	99.7383	1.03425	9.77364	11.2441	0.869227	200.718	142.127	1	AriaII
PSB_BR_LiVe01_test06	D11	99.7383	1.03425	9.48182	11.2441	0.843274	6379.69	117.69	1	AriaII
PSB_BR_LiVe01_test06	D11	99.7383	1.03425	9.48182	11.6731	0.812277	4488.55	151.549	1	AriaII
PSB_BR_LiVe01_test06	D11	99.7383	1.03425	9.48182	10.9273	0.867722	262.408	136.887	1	AriaII
PSB_BR_LiVe01_test06	D11	99.7383	1.03425	9.48182	11.2441	0.843274	6039.8	157.535	1	AriaII
PSB_BR_LiVe01_test06	D10	99.7383	1.03425	9.48182	11.6731	0.812277	3182.13	118.31	1	AriaII
PSB_BR_LiVe01_test06	D7	99.7383	1.03425	9.48182	11.6731	0.812277	1174.55	138.113	1	AriaII
PSB_BR_LiVe01_test06	D6	99.7383	1.03425	9.48182	10.9273	0.867722	1903.03	155.676	1	AriaII
PSB_BR_LiVe01_test06	D5	99.7383	1.03425	9.48182	11.6731	0.812277	183.352	151.704	1	AriaII
PSB_BR_LiVe01_test06	D2	99.7383	1.03425	9.48182	10.9273	0.867722	556.324	127.465	1	AriaII
PSB_BR_LiVe01_test06	C4	99.7383	1.03425	9.48182	11.2441	0.843274	317.423	166.563	1	Levitas
PSB_BR_LiVe01_test06	C4	99.7383	1.03425	9.48182	11.2441	0.843274	1009.51	333	0	Levitas
PSB_BR_LiVe01_test06	C4	99.7383	1.03425	9.48182	10.9273	0.867722	6123.9	143.028	1	Levitas
PSB_BR_LiVe01_test06	C4	99.7383	1.03425	9.48182	11.2441	0.843274	189.38	561.521	0	Levitas
PSB_BR_LiVe01_test06	C4	99.7383	1.03425	9.77364	11.2441	0.869227	1624.79	162.732	1	Levitas
PSB_BR_LiVe01_test06	C3	99.7383	1.03425	8.5468	11.9114	0.717532	359.634	327.958	0	Levitas
PSB_BR_LiVe01_test06	C3	99.7383	1.03425	9.48182	10.9273	0.867722	3975.03	134.944	1	Levitas
PSB_BR_LiVe01_test06	C3	99.7383	1.03425	9.48182	10.9273	0.867722	419.352	126.183	1	Levitas
[truncated: 125,707 more rows]

## Sheet: summary
Purification	sorting_instrument	pp_pi_pp	viability	mean_diameter	sd_diameter	mean_roundness	sd_roundness	n cells	n large cells (<20µm)	percentage large cell
Flow cytometry	AriaII	0	dead	11.4	3.2	0.964	0.0465	1657
Flow cytometry	AriaII	1	alive	11.6	2.99	0.973	0.0452	11488	216	1.88022
Magnetic levitation	Levitas	0	dead	12.4	3.93	0.969	0.0498	6110
Magnetic levitation	Levitas	1	alive	12.6	4.25	0.971	0.0498	16558	1199	7.24121
Image-based flow cytometry	S8	0	dead	13	4.42	0.968	0.0489	3275
Image-based flow cytometry	S8	1	alive	10.3	3.22	0.924	0.0641	51892	1041	2.00609
No purification	Unsorted	0	dead	14.3	4.78	0.94	0.0622	18152
No purification	Unsorted	1	alive	14	4.69	0.953	0.0597	18574	2232	12.0168
