# Supplementary material for: Benchmarking plant single cell RNA-sequencing sample processing strategies
Source: EMBO J. 2026 May 9;45(12):4337–59. doi: 10.1038/s44318-026-00800-5 (PMC13270049; doi:10.1038/s44318-026-00800-5)
Supplement: Supplementary file 5 — Dataset EV3 [file 44318_2026_800_MOESM5_ESM.xlsx]

## Sheet: Legend
Dataset EV3: Comparisons of technology-provided and technology-independent data analysis pipelines.
Sample ID	Sample ID indicating used platform and replicate.
Number of Reads	Number of sequencing reads obtained for sample.
Reads With Valid Barcodes	Number of reads with valid barcode.
Sequencing Saturation	Sequencing saturation per sample.
Q30 Bases in CB+UMI	Percentage of bases in the cell barcode (CB) and unique molecular identifier (UMI) reads with a Phred quality score ≥ 30, indicating high base-calling accuracy for cell and molecule identification.
Q30 Bases in RNA read	Percentage of bases in the cDNA (RNA) read with a Phred quality score ≥ 30, reflecting overall sequencing quality of transcript reads.
Reads Mapped to Genome: Unique+Multiple	Total number of reads that align to the reference genome, including both uniquely mapped reads and reads that map to multiple genomic locations.
Reads Mapped to Genome: Unique	Number of reads that map uniquely to a single genomic location in the reference genome.
Reads Mapped to GeneFull: Unique+Multiple GeneFull	Total number of reads that map to annotated genes (GeneFull annotation), including both uniquely mapped and multi-mapped reads.
Reads Mapped to GeneFull: Unique GeneFull	Number of reads that map uniquely to annotated genes (GeneFull annotation).
Estimated Number of Cells	The number of cell-associated barcodes inferred from the data based on barcode read depth and/or UMI count distributions.
Unique Reads in Cells Mapped to GeneFull	Total number of deduplicated sequencing reads originating from barcoded cells that were successfully mapped to annotated genes
Fraction of Unique Reads in Cells	Proportion of all unique reads that are assigned to cell-associated barcodes, reflecting the fraction of informative reads.
Mean Reads per Cell	Average number of sequencing reads detected per cell across all cell-associated barcodes.
Median Reads per Cell	Median number of sequencing reads per cell, providing a measure of central tendency that is less sensitive to outliers.
UMIs in Cells	Total number of unique molecular identifiers (UMIs) detected across all cells, representing distinct transcript molecules.
Mean UMI per Cell	Average number of UMIs per cell, reflecting transcript capture efficiency.
Median UMI per Cell	Median number of UMIs per cell, indicating typical transcript complexity per cell.
Mean GeneFull per Cell	Average number of distinct genes detected per cell.
Median GeneFull per Cell	Median number of distinct genes detected per cell.
Total GeneFull Detected	Total number of unique genes detected across all cells in the dataset.
# cells technology-independent pipeline	Number of cells identified with STAR pipeline (platform-independent).
#cells Seurat- raw matrix	Number of cells identified with Seurat- raw (no filtering).
#cells Seurat-filtered matrix	Number of cells identified with Seurat after quality-based filtering.

## Sheet: Sheet1
Sample ID	10X_rep1	10X_rep2	BD_rep1	BD_rep2
Number of Reads	150304927	150304927	150304927	150304927
Reads With Valid Barcodes	0.974406	0.966145	0.937892	0.936925
Sequencing Saturation	0.329066	0.352627	0.237445	0.267254
Q30 Bases in CB+UMI	0.970049	0.975428	0.955688	0.906455
Q30 Bases in RNA read	0.948592	0.956393	0.940532	0.940519
Reads Mapped to Genome: Unique+Multiple	0.978446	0.973562	0.919436	0.958645
Reads Mapped to Genome: Unique	0.902414	0.855659	0.895464	0.931715
Reads Mapped to GeneFull: Unique+Multiple GeneFull	NoMulti	NoMulti	NoMulti	NoMulti
Reads Mapped to GeneFull: Unique GeneFull	0.868148	0.807439	0.827231	0.860431
Estimated Number of Cells	15335	13024	16620	13688
Unique Reads in Cells Mapped to GeneFull	110127465	84375873	74849872	83449754
Fraction of Unique Reads in Cells	84.3974	69.5241	60.1992	64.5261
Mean Reads per Cell	7181	6478	4503	6096
Median Reads per Cell	3745	3427	2930	3401
UMIs in Cells	73827647	54601594	57022934	61133178
Mean UMI per Cell	4814	4192	3430	4466
Median UMI per Cell	2535	2228	2270	2562
Mean GeneFull per Cell	1663	1512	1485	1715
Median GeneFull per Cell	1230	1135	1138	1267
Total GeneFull Detected	24635	24559	25835	26185
# cells technology-independent pipeline	15335	13024	16620	13688
#cells Seurat- raw matrix	12629	11940	22270	18218
#cells Seurat-filtered matrix	12426	10734	15178	12184
