# Supplementary material for: Benchmarking plant single cell RNA-sequencing sample processing strategies
Source: EMBO J. 2026 May 9;45(12):4337–59. doi: 10.1038/s44318-026-00800-5 (PMC13270049; doi:10.1038/s44318-026-00800-5)
Supplement: Supplementary file 6 — Dataset EV4 [file 44318_2026_800_MOESM6_ESM.xlsx]

## Sheet: Legends
Dataset EV4: Summary of platform-associated genes.
Sheet "Ids"	A. thaliana gene names found for each catergory
10X_rep1	Genes found uniquely in 10X_replicate 1 after alignement [> 0 in 10X_rep1, 0 in BD]
10X_rep2	Genes found uniquely in 10X_replicate 1 after alignement [> 0 in 10X_rep2, 0 in BD]
BD_rep1	Genes found uniquely in BD_replicate 1 after alignement [> 0 in BD_rep1, 0 in 10X]
BD_rep2	Genes found uniquely in BD_replicate 2 after alignement [> 0 in BD_rep2, 0 in 10X]
10X_specific	Genes found in both 10X replicates, but not in BD replicates [> 0 in rep1 and rep2, 0 in BD]
BD_specific	Genes found in both BD replicates, but not in 10X replicates [> 0 in rep1 and rep2, 0 in 10X]
Sheet "AverageExpression"	Average (pseudo-bulk) expression of platoform-specific genes
GeneID	Gene ID of platform (10X/BD-specific) genes
g10X-replicate1	Pseudo-bulk expression level in sample 10X_rep1
g10X-replicate2	Pseudo-bulk expression level in sample 10X_rep2
BD-replicate1	Pseudo-bulk expression level in sample BD_rep1
BD-replicate2	Pseudo-bulk expression level in sample BD_rep2

## Sheet: IDs
10X_rep1	10X_rep2	BD_rep1	BD_rep2	10X_specific	BD_specific
AT1G54420	AT1G17810	AT5G07175	AT1G13890	AT1G61160	AT5G07175
AT1G49110	AT1G11970	AT3G04495	AT5G07175	AT1G78476	AT3G04495
AT1G67670	AT1G33880	AT1G71890	AT3G04495	AT1G61562	AT1G71890
AT1G63710	AT1G04350	AT1G17240	AT1G71890	AT1G09900	AT1G09790
AT1G68845	AT1G62262	AT1G08005	AT1G17240	AT1G15590	AT1G16730
AT1G02590	AT1G05473	AT1G09790	AT1G09790	AT1G63990	AT1G52315
AT1G54930	AT1G08563	AT1G16730	AT1G16730	AT1G66720	AT1G03103
AT1G59790	AT1G05777	AT1G18050	AT1G17710	AT1G29965	AT1G26500
AT1G23250	AT5G09805	AT1G17710	AT1G52315	AT1G21500	AT1G24159
AT1G16290	AT5G24780	AT1G52315	AT1G03103	AT1G64795	AT1G16025
AT1G72000	AT5G46874	AT1G03103	AT1G26500	AT1G11684	AT1G57770
AT1G25440	AT5G04630	AT1G26500	AT1G24159	AT1G14030	AT1G71280
AT1G55980	AT5G16330	AT1G69190	AT1G16025	AT1G53542	AT1G65130
AT1G62590	AT3G59330	AT1G24159	AT1G57770	AT1G62690	AT1G78815
AT1G22250	AT3G54310	AT1G16025	AT1G71280	AT1G14470	AT1G28010
AT1G46480	AT3G60420	AT1G33950	AT1G65130	AT1G11362	AT1G49250
AT1G67830	AT3G46470	AT1G20470	AT1G78815	AT1G07485	AT1G43171
AT1G07460	AT3G01260	AT1G75260	AT1G28010	AT1G54720	AT1G76750
AT1G22630	AT3G44435	AT1G57770	AT1G49250	AT1G74088	AT1G07025
AT1G43605	AT3G18970	AT1G71280	AT1G43171	AT1G07645	AT1G29090
AT1G62670	AT3G25505	AT1G65130	AT1G76750	AT1G23965	AT1G78720
AT1G70270	AT3G45290	AT1G78815	AT1G07025	AT1G43310	AT1G23070
AT1G22065	AT3G56970	AT1G28010	AT1G29090	AT1G05937	AT1G24470
AT1G28160	AT3G03190	AT1G49250	AT1G78720	AT1G08923	AT1G63070
AT1G02300	AT3G46617	AT1G43171	AT1G23070	AT1G07407	AT1G63295
AT1G72030	AT3G55710	AT1G76750	AT1G24470	AT1G74205	AT1G15980
AT1G68238	AT3G03595	AT1G07025	AT1G63070	AT1G04773	AT1G56120
AT1G05040	AT2G17740	AT1G29090	AT1G63295	AT1G09297	AT1G63100
AT1G23350	AT2G20510	AT1G78720	AT1G15980	AT1G11735	AT1G62000
AT1G01305	AT2G34490	AT1G23070	AT1G56120	AT1G03502	AT1G05770
AT1G04450	AT2G18140	AT1G24470	AT1G63100	AT1G26233	AT1G32900
AT1G73600	AT2G45243	AT1G58430	AT1G62000	AT1G21529	AT1G70820
AT1G71290	AT2G34925	AT1G63070	AT1G05770	AT5G56990	AT1G32850
AT1G52855	AT2G21900	AT1G63295	AT1G32900	AT5G64820	AT1G09470
AT1G12630	AT2G32487	AT1G15980	AT1G52810	AT5G02510	AT1G19460
AT1G78450	AT2G28490	AT1G56120	AT1G70820	AT5G17470	AT1G02820
AT1G06177	AT2G05205	AT1G63100	AT1G32850	AT5G43730	AT1G03400
AT1G08193	AT2G09780	AT1G62000	AT1G68723	AT5G40040	AT1G03340
AT1G18735	AT2G07525	AT1G50190	AT1G09470	AT5G28650	AT1G64540
AT1G05383	AT2G07205	AT1G05770	AT1G19460	AT5G09500	AT1G07390
AT1G06213	AT4G38530	AT1G32900	AT1G54475	AT5G61740	AT1G32080
AT1G04013	AT4G32580	AT1G52810	AT1G64800	AT5G38344	AT1G09773
AT1G09657	AT4G22880	AT1G70820	AT1G02820	AT5G46690	AT1G04763
AT5G46260	AT4G04990	AT1G02510	AT1G69990	AT5G17720	AT1G09453
AT5G04347	AT4G07205	AT1G32850	AT1G03400	AT5G27070	AT1G04973
AT5G43840	AT4G02555	AT1G73830	AT1G03340	AT5G53980	AT1G80325
AT5G28000	ATMG00010	AT1G68723	AT1G64540	AT5G08141	AT1G07893
AT5G06920	ATMG01290	AT1G09470	AT1G07390	AT5G09415	AT1G09927
AT5G03920	ATMG00750	AT1G14688	AT1G32080	AT5G08735	AT1G09673
AT5G19473	ATMG00940	AT1G31580	AT1G09773	AT5G09895	AT1G07587
AT5G38350	ATMG00840	AT1G19460	AT1G04763	AT5G08205	AT1G07933
AT5G18080	ATCG00200	AT1G54475	AT1G09453	AT5G08875	AT1G09023
AT5G12235	AT1G57980	AT1G64800	AT1G04973	AT5G08860	AT1G04577
AT5G51210	AT1G66370	AT1G02820	AT1G80325	AT3G45720	AT1G50659
AT5G66816	AT1G31670	AT1G69990	AT1G07893	AT3G20555	AT5G27230
AT5G17320	AT1G20000	AT1G03400	AT1G09927	AT3G43505	AT5G17847
AT5G54410	AT1G12570	AT1G03340	AT1G09673	AT3G07500	AT5G37320
AT5G06520	AT1G09935	AT1G64540	AT1G07587	AT3G17152	AT5G66631
AT5G15830	AT1G44010	AT1G07390	AT1G07933	AT3G29300	AT5G64401
AT5G39890	AT1G65860	AT1G32080	AT1G09023	AT3G13898	AT5G09910
AT5G55650	AT1G66870	AT1G09773	AT1G04577	AT3G26540	AT5G07571
AT5G49340	AT1G61110	AT1G04763	AT1G06237	AT3G04115	AT5G62780
AT5G09750	AT1G63030	AT1G09803	AT1G08115	AT3G03105	AT5G44690
AT5G12043	AT1G06225	AT1G04597	AT1G50659	AT2G33520	AT5G10230
AT5G06080	AT1G66830	AT1G09813	AT1G50055	AT2G40670	AT5G66260
AT5G38980	AT1G12805	AT1G06587	AT5G27230	AT2G35820	AT5G37470
AT5G10970	AT1G52900	AT1G09453	AT5G17847	AT2G12905	AT5G62240
AT5G48700	AT1G67100	AT1G04973	AT5G37320	AT2G27220	AT5G53950
AT5G66660	AT1G02320	AT1G80325	AT5G66631	AT2G23970	AT5G20240
AT5G49350	AT1G06127	AT1G07893	AT5G64401	AT2G37000	AT5G64980
AT5G59670	AT1G04863	AT1G09513	AT5G38750	AT2G26720	AT5G25340
AT5G63250	AT1G09197	AT1G09927	AT5G17540	AT2G29310	AT5G55507
AT5G06645	AT1G04517	AT1G09673	AT5G09910	AT2G22340	AT5G51030
AT5G15500	AT5G46960	AT1G07587	AT5G04180	AT2G18328	AT5G44590
AT5G40620	AT5G52700	AT1G07933	AT5G07571	AT2G26620	AT5G42053
AT5G06250	AT5G18870	AT1G09023	AT5G62780	AT2G16360	AT5G47500
AT5G43690	AT5G44940	AT1G04577	AT5G44690	AT2G07648	AT5G04210
AT5G47330	AT5G24920	AT1G04707	AT5G10230	AT2G35370	AT5G48980
AT5G46670	AT5G36140	AT1G06237	AT5G66260	AT2G05255	AT5G26190
AT5G39480	AT5G14345	AT1G08115	AT5G37470	AT2G08585	AT5G47000
AT5G66940	AT5G12270	AT1G50659	AT5G62240	AT4G03495	AT5G03800
AT5G09855	AT5G43440	AT1G50055	AT5G64190	AT4G33735	AT5G16453
AT5G59505	AT5G05040	AT5G27230	AT5G53950	AT4G27170	AT5G61412
AT5G40316	AT5G44286	AT5G17847	AT5G20240	AT4G17860	AT5G67010
AT3G56520	AT3G17380	AT5G37320	AT5G64980	AT4G22650	AT5G53260
AT3G13010	AT3G11825	AT5G66631	AT5G25340	AT4G26170	AT5G05395
AT3G44230	AT3G61940	AT5G64401	AT5G55507	AT4G22600	AT5G63195
AT3G51171	AT3G25810	AT5G38750	AT5G04933	AT4G23496	AT5G00780
AT3G54730	AT3G27495	AT5G17540	AT5G51030	AT4G37800	AT5G02095
AT3G58430	AT3G55100	AT5G09910	AT5G44590	AT4G38825	AT5G03805
AT3G26445	AT3G27400	AT5G04180	AT5G42053	AT4G33230	AT5G53048
AT3G66656	AT3G47341	AT5G07571	AT5G47500	AT4G32340	AT5G02755
AT3G06145	AT3G14463	AT5G28520	AT5G04210	AT4G19630	AT3G47110
AT3G61970	AT3G59270	AT5G62780	AT5G48980	AT4G12480	AT3G20190
AT3G26620	AT3G59460	AT5G44690	AT5G26190	AT4G01735	AT3G47090
AT3G30350	AT3G03915	AT5G59680	AT5G47000	AT4G38650	AT3G11520
AT3G03820	AT2G24800	AT5G10230	AT5G03800	AT4G22660	AT3G56630
AT3G42800	AT2G34440	AT5G66260	AT5G16453	AT4G13600	AT3G06560
AT3G29645	AT2G25990	AT5G37470	AT5G61412	AT4G11580	AT3G12190
AT3G23110	AT2G07672	AT5G62240	AT5G67010	AT4G05840	AT3G10590
AT3G30770	AT2G07827	AT5G64190	AT5G53260	AT4G05810	AT3G05310
AT3G04900	AT2G44745	AT5G53950	AT5G22145	AT4G37225	AT3G21000
AT3G52530	AT2G07673	AT5G18710	AT5G05395	AT4G23713	AT3G25970
AT3G26420	AT2G07641	AT5G20240	AT5G63195	ATMG09980	AT3G22150
AT3G03850	AT2G32050	AT5G22720	AT5G00780	ATCG00620	AT3G10527
AT3G28420	AT2G08950	AT5G64980	AT5G02095		AT3G14970
AT3G51190	AT2G05665	AT5G25340	AT5G03805		AT3G26932
AT3G48960	AT2G05155	AT5G55507	AT5G53048		AT3G03580
AT3G14640	AT4G14400	AT5G04933	AT5G02755		AT3G09400
AT3G04800	AT4G01580	AT5G51030	AT5G06565		AT3G26125
AT3G28390	AT4G39130	AT5G44590	AT5G06305		AT3G05190
AT3G28080	AT4G25420	AT5G42053	AT5G04465		AT3G56180
AT3G05080	AT4G31970	AT5G45150	AT3G47110		AT3G28635
AT3G44350	AT4G13490	AT5G47500	AT3G20190		AT3G14670
AT3G09863	AT4G04540	AT5G04210	AT3G47090		AT3G47180
AT3G18775	AT4G14276	AT5G15745	AT3G11520		AT3G58350
AT3G02670	AT4G18195	AT5G47077	AT3G56630		AT3G05790
AT3G28360	AT4G05105	AT5G48980	AT3G24280		AT3G14467
AT3G59400	ATMG01240	AT5G26190	AT3G06560		AT3G22360
AT3G61250	ATMG01400	AT5G47000	AT3G48835		AT3G56330
AT3G22500	ATMG01050	AT5G14300	AT3G12190		AT3G28857
AT3G32040	ATMG00860	AT5G03800	AT3G63255		AT3G63370
AT3G49744	ATMG01260	AT5G18930	AT3G10590		AT3G07825
AT3G08430		AT5G16453	AT3G05310		AT3G09985
AT3G04035		AT5G61412	AT3G21000		AT3G02495
AT3G08070		AT5G67010	AT3G25970		AT3G53365
AT3G02085		AT5G53260	AT3G54780		AT3G07635
AT3G02925		AT5G22145	AT3G22150		AT2G42690
AT3G07385		AT5G05395	AT3G10527		AT2G21490
AT2G37390		AT5G00775	AT3G14970		AT2G42530
AT2G15400		AT5G04355	AT3G26932		AT2G25565
AT2G20208		AT5G63195	AT3G03580		AT2G43920
AT2G17650		AT5G00780	AT3G09400		AT2G32770
AT2G39975		AT5G08275	AT3G26125		AT2G44880
AT2G32275		AT5G02095	AT3G05190		AT2G14160
AT2G04515		AT5G03805	AT3G56180		AT2G35970
AT2G21370		AT5G53048	AT3G28635		AT2G16450
AT2G15590		AT5G02755	AT3G44760		AT2G20250
AT2G28340		AT5G06565	AT3G14670		AT2G13950
AT2G07280		AT5G06305	AT3G47180		AT2G22070
AT2G33205		AT5G04465	AT3G58350		AT2G26180
AT2G18470		AT3G47110	AT3G05790		AT2G23840
AT2G44198		AT3G20190	AT3G05775		AT2G39470
AT2G01240		AT3G47090	AT3G14467		AT2G38920
AT2G17040		AT3G11520	AT3G16540		AT2G04270
AT2G37360		AT3G56630	AT3G22360		AT2G40350
AT2G42480		AT3G29140	AT3G56330		AT2G33050
AT2G07643		AT3G24280	AT3G28857		AT2G19900
AT2G15020		AT3G06560	AT3G63370		AT2G13550
AT2G09195		AT3G48835	AT3G07825		AT2G31830
AT2G19582		AT3G12190	AT3G09985		AT2G39160
AT2G39175		AT3G14520	AT3G59695		AT2G45930
AT4G10910		AT3G57700	AT3G07365		AT2G24820
AT4G13540		AT3G63255	AT3G02495		AT2G07345
AT4G30740		AT3G10590	AT3G50825		AT2G08440
AT4G26820		AT3G05310	AT3G53365		AT2G08655
AT4G21760		AT3G21000	AT3G07635		AT2G09190
AT4G32110		AT3G25970	AT3G60176		AT2G08020
AT4G37230		AT3G54780	AT2G42690		AT2G07875
AT4G32510		AT3G22150	AT2G21490		AT2G09885
AT4G21080		AT3G10527	AT2G42530		AT2G09350
AT4G13480		AT3G14970	AT2G25565		AT2G20721
AT4G26150		AT3G26932	AT2G33670		AT2G21188
AT4G17565		AT3G03580	AT2G43920		AT4G04360
AT4G31830		AT3G09400	AT2G32770		AT4G15396
AT4G15690		AT3G26125	AT2G15980		AT4G12500
AT4G27250		AT3G05190	AT2G44880		AT4G21930
AT4G38840		AT3G56180	AT2G14160		AT4G33900
AT4G16960		AT3G28635	AT2G35970		AT4G30120
AT4G35970		AT3G05365	AT2G16450		AT4G25580
AT4G07975		AT3G18320	AT2G20250		AT4G10740
AT4G37553		AT3G44760	AT2G13950		AT4G39403
AT4G23635		AT3G14670	AT2G22070		AT4G24700
ATCG00390		AT3G47180	AT2G26180		AT4G37050
		AT3G58350	AT2G23840		AT4G16940
		AT3G05790	AT2G39470		AT4G15236
		AT3G05775	AT2G38920		AT4G03360
		AT3G14467	AT2G04270		AT4G03175
		AT3G16540	AT2G14620		AT4G05091
		AT3G10570	AT2G07675		AT4G01440
		AT3G22360	AT2G40350		AT4G37445
		AT3G42850	AT2G33050		AT4G39952
		AT3G56330	AT2G19900		AT4G02750
		AT3G02645	AT2G13550		AT4G00880
		AT3G28857	AT2G31830		AT4G27510
		AT3G63370	AT2G39160		AT4G01030
		AT3G01585	AT2G45930		AT4G36770
		AT3G01975	AT2G29090		AT4G29980
		AT3G01765	AT2G24820		AT4G17210
		AT3G07825	AT2G07345		AT4G35290
		AT3G09985	AT2G08750		AT4G13820
		AT3G59695	AT2G08440		AT4G22485
		AT3G07365	AT2G08655		AT4G19850
		AT3G02495	AT2G09190		AT4G08545
		AT3G03415	AT2G08020		AT4G21020
		AT3G50825	AT2G07875		AT4G24510
		AT3G18362	AT2G09885		AT4G08210
		AT3G53365	AT2G09350		AT4G29460
		AT3G07635	AT2G07605		AT4G37980
		AT3G60176	AT2G20721		AT4G06335
		AT2G42690	AT2G21188		AT4G06135
		AT2G21490	AT4G04360		AT4G09685
		AT2G42475	AT4G15396		AT4G07895
		AT2G42530	AT4G12500		AT4G31248
		AT2G25565	AT4G21930		AT4G05910
		AT2G33670	AT4G33900		AT4G03725
		AT2G36550	AT4G30120		AT4G11216
		AT2G43920	AT4G25580		ATMG00990
		AT2G32770	AT4G10740		ATCG00690
		AT2G15980	AT4G39403		ATCG00290
		AT2G44880	AT4G24700		AT1G29140
		AT2G14160	AT4G37050		AT1G62450
		AT2G35970	AT4G16940		AT1G48060
		AT2G16450	AT4G15236		AT1G51780
		AT2G20250	AT4G03360		AT1G73120
		AT2G27160	AT4G03175		AT1G66060
		AT2G13950	AT4G05091		AT1G30800
		AT2G22070	AT4G01440		AT1G04580
		AT2G26180	AT4G37445		AT1G10070
		AT2G32890	AT4G39952		AT1G72755
		AT2G23840	AT4G02750		AT1G08135
		AT2G39470	AT4G00880		AT1G52000
		AT2G18570	AT4G27510		AT1G28690
		AT2G38920	AT4G01985		AT1G16910
		AT2G04270	AT4G01030		AT1G26230
		AT2G14620	AT4G11485		AT1G62560
		AT2G07675	AT4G36770		AT1G29380
		AT2G40350	AT4G29980		AT1G68740
		AT2G33050	AT4G17210		AT1G80555
		AT2G19900	AT4G35290		AT1G24400
		AT2G19550	AT4G13820		AT1G79529
		AT2G13550	AT4G22485		AT1G05773
		AT2G31830	AT4G19850		AT1G09823
		AT2G39160	AT4G08545		AT1G01183
		AT2G45930	AT4G21020		AT1G32385
		AT2G29090	AT4G24510		AT1G14518
		AT2G25410	AT4G08210		AT5G65230
		AT2G24820	AT4G12555		AT5G40420
		AT2G07345	AT4G29460		AT5G55930
		AT2G08750	AT4G37980		AT5G52600
		AT2G06795	AT4G06335		AT5G47160
		AT2G09175	AT4G07715		AT5G60740
		AT2G08440	AT4G06135		AT5G47130
		AT2G08655	AT4G09685		AT5G11620
		AT2G09190	AT4G07895		AT5G22530
		AT2G08020	AT4G31248		AT5G14990
		AT2G07875	AT4G05910		AT5G45240
		AT2G09885	AT4G03725		AT5G65580
		AT2G09350	AT4G04205		AT5G56510
		AT2G07605	AT4G09135		AT5G03553
		AT2G20721	AT4G06375		AT5G46085
		AT2G21188	AT4G11216		AT5G04030
		AT4G04360	ATMG00990		AT5G38865
		AT4G15396	ATCG00690		AT5G10090
		AT4G12500	ATCG00290		AT5G63900
		AT4G21930	AT1G29140		AT5G07395
		AT4G33900	AT1G62450		AT5G06885
		AT4G30120	AT1G48060		AT5G00785
		AT4G09970	AT1G51780		AT3G60100
		AT4G27110	AT1G73120		AT3G52830
		AT4G25580	AT1G66060		AT3G29110
		AT4G00190	AT1G30800		AT3G09870
		AT4G10740	AT1G04580		AT3G14710
		AT4G18596	AT1G10070		AT3G14140
		AT4G39403	AT1G75785		AT3G28650
		AT4G24700	AT1G72755		AT3G60966
		AT4G37050	AT1G08135		AT3G04450
		AT4G16940	AT1G52000		AT3G05460
		AT4G15236	AT1G28690		AT3G09855
		AT4G03360	AT1G16910		AT3G06565
		AT4G03175	AT1G26230		AT3G01055
		AT4G05091	AT1G62560		AT2G14210
		AT4G22115	AT1G29380		AT2G23510
		AT4G01440	AT1G68740		AT2G18340
		AT4G37445	AT1G80555		AT2G22440
		AT4G39952	AT1G24400		AT2G20590
		AT4G02750	AT1G79529		AT2G32460
		AT4G18150	AT1G05773		AT2G41850
		AT4G00880	AT1G09823		AT2G18540
		AT4G00350	AT1G01183		AT2G17950
		AT4G27510	AT1G32385		AT2G35750
		AT4G01985	AT1G03506		AT2G07645
		AT4G01030	AT1G14518		AT2G06225
		AT4G11485	AT5G65230		AT2G06935
		AT4G36770	AT5G40420		AT2G07805
		AT4G29980	AT5G55930		AT2G09565
		AT4G17210	AT5G52600		AT4G33870
		AT4G35290	AT5G47160		AT4G02870
		AT4G13820	AT5G60740		AT4G09300
		AT4G14805	AT5G47130		AT4G36600
		AT4G22485	AT5G11620		AT4G23250
		AT4G19850	AT5G22530		AT4G18090
		AT4G08545	AT5G14990		AT4G10200
		AT4G21020	AT5G45240		AT4G12543
		AT4G24510	AT5G65580		AT4G02320
		AT4G08210	AT5G56510		AT4G01380
		AT4G12555	AT5G03553		AT4G07845
		AT4G29460	AT5G46085		AT4G08385
		AT4G37980	AT5G04030		AT4G06250
		AT4G06335	AT5G38865		AT4G05940
		AT4G07235	AT5G10090		AT1G14880
		AT4G07715	AT5G63900		AT1G74385
		AT4G06135	AT5G07395		AT1G05760
		AT4G09685	AT5G06885		AT1G77700
		AT4G07895	AT5G06845		AT1G06250
		AT4G31248	AT5G00785		AT1G69870
		AT4G05910	AT3G60100		AT1G78922
		AT4G08805	AT3G52830		AT1G20132
		AT4G03725	AT3G29110		AT1G29460
		AT4G04205	AT3G09870		AT1G77270
		AT4G09135	AT3G14710		AT1G35830
		AT4G06375	AT3G14140		AT1G65710
		AT4G11216	AT3G28650		AT1G21270
		AT4G05365	AT3G60966		AT1G50610
		ATMG00990	AT3G04450		AT1G79480
		ATCG00690	AT3G20760		AT1G68945
		ATCG00290	AT3G05460		AT1G16980
		AT1G29140	AT3G09855		AT1G76430
		AT1G62450	AT3G06565		AT1G71120
		AT1G48060	AT3G07935		AT1G25097
		AT1G51780	AT3G01055		AT1G13490
		AT1G73120	AT3G05715		AT1G07476
		AT1G66060	AT2G14210		AT1G28500
		AT1G30800	AT2G23510		AT1G60987
		AT1G04580	AT2G18340		AT1G49940
		AT1G10070	AT2G22440		AT1G63550
		AT1G75785	AT2G47220		AT1G35540
		AT1G72755	AT2G20590		AT1G55050
		AT1G08135	AT2G32460		AT1G29355
		AT1G52000	AT2G41850		AT1G50745
		AT1G18730	AT2G18540		AT1G26762
		AT1G28690	AT2G17950		AT1G20230
		AT1G62490	AT2G35750		AT1G14800
		AT1G16910	AT2G07645		AT1G73190
		AT1G26230	AT2G06225		AT1G64235
		AT1G62560	AT2G06935		AT1G10710
		AT1G47580	AT2G07805		AT1G61700
		AT1G29380	AT2G09565		AT1G20130
		AT1G68740	AT2G04285		AT1G16380
		AT1G80555	AT4G33870		AT1G15825
		AT1G24400	AT4G02870		AT1G07317
		AT1G06883	AT4G09300		AT1G07917
		AT1G08237	AT4G36600		AT1G05913
		AT1G08133	AT4G13310		AT1G05613
		AT1G79529	AT4G23250		AT1G09797
		AT1G05773	AT4G18090		AT1G07187
		AT1G09823	AT4G02465		AT1G07323
		AT1G04767	AT4G08670		AT1G06163
		AT1G01183	AT4G10200		AT1G05553
		AT1G32385	AT4G12543		AT1G09853
		AT1G03506	AT4G02320		AT1G07963
		AT1G14518	AT4G01380		AT1G09637
		AT5G65230	AT4G07845		AT1G06083
		AT5G40420	AT4G08385		AT1G07753
		AT5G55930	AT4G09415		AT1G74545
		AT5G52600	AT4G06250		AT1G09917
		AT5G10150	AT4G05940		AT1G04643
		AT5G47160	AT1G14880		AT1G08387
		AT5G60740	AT1G74385		AT1G08657
		AT5G47130	AT1G05760		AT1G07877
		AT5G11620	AT1G77700		AT1G05277
		AT5G22530	AT1G06250		AT1G09363
		AT5G14990	AT1G69870		AT1G05187
		AT5G45240	AT1G78922		AT1G04723
		AT5G65580	AT1G20132		AT1G09897
		AT5G37240	AT1G29460		AT1G07883
		AT5G56510	AT1G77270		AT1G77138
		AT5G03553	AT1G35830		AT1G32172
		AT5G46085	AT1G65710		AT5G66670
		AT5G04030	AT1G21270		AT5G07760
		AT5G38865	AT1G50610		AT5G60810
		AT5G10090	AT1G19780		AT5G55740
		AT5G63900	AT1G79480		AT5G20860
		AT5G07395	AT1G68945		AT5G14870
		AT5G06885	AT1G16980		AT5G28345
		AT5G06845	AT1G76430		AT5G28463
		AT5G07025	AT1G71120		AT5G38565
		AT5G00785	AT1G25097		AT5G22680
		AT3G60100	AT1G13490		AT5G15060
		AT3G52830	AT1G07476		AT5G66960
		AT3G57920	AT1G28500		AT5G33406
		AT3G29110	AT1G60987		AT5G16486
		AT3G09870	AT1G49940		AT5G39520
		AT3G14710	AT1G63550		AT5G63540
		AT3G14140	AT1G35540		AT5G24950
		AT3G28650	AT1G55050		AT5G48360
		AT3G60966	AT1G29355		AT5G41025
		AT3G04450	AT1G50745		AT5G18240
		AT3G20760	AT1G26762		AT5G67550
		AT3G05460	AT1G20230		AT5G63750
		AT3G09855	AT1G68877		AT5G63375
		AT3G06565	AT1G14800		AT5G22765
		AT3G07935	AT1G73190		AT5G28910
		AT3G58795	AT1G64235		AT5G39390
		AT3G01055	AT1G10710		AT5G45310
		AT3G05715	AT1G61700		AT5G06425
		AT2G16953	AT1G20130		AT5G04075
		AT2G14210	AT1G16380		AT5G04055
		AT2G23510	AT1G15825		AT5G07365
		AT2G07739	AT1G07317		AT5G06395
		AT2G18340	AT1G07917		AT5G00905
		AT2G22440	AT1G05913		AT5G00865
		AT2G03410	AT1G05613		AT5G09285
		AT2G47220	AT1G09797		AT5G02195
		AT2G20590	AT1G07187		AT5G03165
		AT2G42730	AT1G07323		AT5G01095
		AT2G32460	AT1G06163		AT5G01542
		AT2G41850	AT1G05553		AT5G02605
		AT2G18540	AT1G09853		AT5G03635
		AT2G17950	AT1G07963		AT5G05995
		AT2G19850	AT1G09637		AT5G07285
		AT2G35750	AT1G06083		AT5G03185
		AT2G24000	AT1G04503		AT5G07055
		AT2G07645	AT1G07753		AT5G58595
		AT2G04505	AT1G74545		AT5G07735
		AT2G06225	AT1G09917		AT5G66562
		AT2G06935	AT1G04643		AT5G59385
		AT2G07335	AT1G08477		AT3G44570
		AT2G07805	AT1G08387		AT3G55580
		AT2G09565	AT1G08657		AT3G16525
		AT2G04285	AT1G07877		AT3G21310
		AT4G33870	AT1G05277		AT3G43580
		AT4G02870	AT1G09363		AT3G48320
		AT4G09300	AT1G05187		AT3G30842
		AT4G36600	AT1G04723		AT3G10430
		AT4G13310	AT1G09897		AT3G49740
		AT4G23250	AT1G03746		AT3G13784
		AT4G18090	AT1G05997		AT3G16040
		AT4G02465	AT1G04897		AT3G06260
		AT4G08670	AT1G07883		AT3G62550
		AT4G10200	AT1G77138		AT3G48200
		AT4G12543	AT1G32172		AT3G19020
		AT4G02320	AT5G66670		AT3G21790
		AT4G01380	AT5G07760		AT3G49551
		AT4G07845	AT5G60810		AT3G18020
		AT4G08385	AT5G55740		AT3G06640
		AT4G09415	AT5G20860		AT3G14340
		AT4G05685	AT5G14870		AT3G09055
		AT4G06250	AT5G28345		AT3G56550
		AT4G05940	AT5G28463		AT3G21800
		ATCG00310	AT5G38565		AT3G26237
		AT1G10225	AT5G22680		AT3G19274
		AT1G14880	AT5G15060		AT3G06830
		AT1G74385	AT5G66960		AT3G46735
		AT1G05760	AT5G33406		AT3G44695
		AT1G12480	AT5G16486		AT3G18220
		AT1G58848	AT5G39520		AT3G05400
		AT1G77700	AT5G63540		AT3G06160
		AT1G06250	AT5G24950		AT3G13140
		AT1G69870	AT5G48360		AT3G05650
		AT1G15840	AT5G63340		AT3G48620
		AT1G31490	AT5G41025		AT3G20362
		AT1G06810	AT5G18240		AT3G60961
		AT1G78922	AT5G67550		AT3G03705
		AT1G56710	AT5G63750		AT3G03075
		AT1G20132	AT5G63375		AT3G08065
		AT1G29460	AT5G22765		AT3G06815
		AT1G58223	AT5G28910		AT3G04355
		AT1G77270	AT5G39390		AT3G13061
		AT1G35830	AT5G45310		AT3G04695
		AT1G65710	AT5G06425		AT3G04785
		AT1G66640	AT5G04075		AT3G04965
		AT1G21270	AT5G04055		AT3G01165
		AT1G67450	AT5G07365		AT3G02765
		AT1G03710	AT5G06395		AT3G08230
		AT1G50610	AT5G07015		AT3G01515
		AT1G19780	AT5G00905		AT3G01505
		AT1G01460	AT5G00865		AT3G02505
		AT1G68190	AT5G09155		AT3G01745
		AT1G48400	AT5G09285		AT3G02165
		AT1G79480	AT5G02195		AT3G27865
		AT1G79780	AT5G03165		AT3G03175
		AT1G68945	AT5G01095		AT3G01715
		AT1G16980	AT5G01542		AT3G14735
		AT1G16760	AT5G02605		AT2G47560
		AT1G76430	AT5G03635		AT2G27300
		AT1G73550	AT5G05995		AT2G43795
		AT1G71120	AT5G07285		AT2G31470
		AT1G07330	AT5G03185		AT2G18490
		AT1G25097	AT5G07055		AT2G24480
		AT1G13490	AT5G58595		AT2G19960
		AT1G15990	AT5G09020		AT2G15630
		AT1G70335	AT5G09000		AT2G35765
		AT1G07476	AT5G66564		AT2G39640
		AT1G28500	AT5G07735		AT2G38590
		AT1G20790	AT5G66562		AT2G20170
		AT1G60987	AT5G04085		AT2G31920
		AT1G33170	AT5G04105		AT2G33270
		AT1G49940	AT5G59385		AT2G03250
		AT1G18010	AT5G64855		AT2G01023
		AT1G62515	AT3G10680		AT2G34880
		AT1G53820	AT3G44570		AT2G30680
		AT1G63550	AT3G55580		AT2G45940
		AT1G20860	AT3G48720		AT2G13965
		AT1G35540	AT3G16525		AT2G43450
		AT1G55050	AT3G21310		AT2G47050
		AT1G30930	AT3G43580		AT2G27880
		AT1G29355	AT3G48320		AT2G27240
		AT1G67290	AT3G33494		AT2G29930
		AT1G50745	AT3G30842		AT2G33030
		AT1G62170	AT3G10430		AT2G30240
		AT1G07550	AT3G49740		AT2G07751
		AT1G26762	AT3G13784		AT2G09775
		AT1G20230	AT3G16040		AT2G08320
		AT1G76290	AT3G06260		AT2G08475
		AT1G68877	AT3G62550		AT2G09785
		AT1G14800	AT3G48200		AT2G08815
		AT1G70175	AT3G19020		AT2G09805
		AT1G73190	AT3G21790		AT2G09605
		AT1G64235	AT3G48950		AT2G08865
		AT1G10710	AT3G49551		AT2G37555
		AT1G61700	AT3G18020		AT2G08965
		AT1G71370	AT3G06640		AT2G09370
		AT1G20130	AT3G14340		AT2G41178
		AT1G16380	AT3G09055		AT2G09200
		AT1G64770	AT3G56550		AT2G09440
		AT1G15825	AT3G21800		AT2G07475
		AT1G76420	AT3G26237		AT2G08025
		AT1G07317	AT3G19274		AT2G38325
		AT1G09123	AT3G06830		AT2G35384
		AT1G07917	AT3G46735		AT2G07745
		AT1G05913	AT3G44695		AT4G35640
		AT1G05613	AT3G18220		AT4G10850
		AT1G09797	AT3G05400		AT4G17695
		AT1G07187	AT3G06160		AT4G39110
		AT1G07323	AT3G13140		AT4G13880
		AT1G06163	AT3G05650		AT4G33970
		AT1G05553	AT3G48620		AT4G14730
		AT1G04923	AT3G20362		AT4G22467
		AT1G09853	AT3G60961		AT4G33840
		AT1G07963	AT3G03705		AT4G11140
		AT1G09637	AT3G03075		AT4G16240
		AT1G06753	AT3G08065		AT4G39790
		AT1G06083	AT3G06815		AT4G10410
		AT1G04503	AT3G04355		AT4G36925
		AT1G04833	AT3G04685		AT4G36105
		AT1G08003	AT3G07835		AT4G09950
		AT1G05333	AT3G13061		AT4G29640
		AT1G07753	AT3G04695		AT4G24300
		AT1G74545	AT3G04785		AT4G18770
		AT1G09917	AT3G04965		AT4G20290
		AT1G04893	AT3G01165		AT4G24231
		AT1G04643	AT3G02765		AT4G14358
		AT1G05833	AT3G08230		AT4G34345
		AT1G08477	AT3G01515		AT4G28430
		AT1G04587	AT3G01505		AT4G34139
		AT1G07993	AT3G02505		AT4G33355
		AT1G04803	AT3G01745		AT4G12140
		AT1G08387	AT3G02165		AT4G20250
		AT1G06787	AT3G27865		AT4G24413
		AT1G05727	AT3G03175		AT4G20953
		AT1G04147	AT3G01715		AT4G37750
		AT1G05293	AT3G14735		AT4G11400
		AT1G08657	AT2G47560		AT4G25000
		AT1G07877	AT2G27300		AT4G06005
		AT1G05277	AT2G43795		AT4G07215
		AT1G05243	AT2G31470		AT4G06225
		AT1G04067	AT2G18490		AT4G06880
		AT1G09363	AT2G24480		AT4G07925
		AT1G05187	AT2G19960		AT4G06795
		AT1G04723	AT2G15630		AT4G08055
		AT1G09487	AT2G35765		AT4G09432
		AT1G09897	AT2G39640		AT4G06395
		AT1G07593	AT2G38590		AT4G06215
		AT1G03743	AT2G20170		AT4G05015
		AT1G08347	AT2G27140		AT4G06665
		AT1G04187	AT2G31920		AT4G05680
		AT1G03746	AT2G33270		AT4G06985
		AT1G05997	AT2G03250		AT4G08305
		AT1G04897	AT2G01023		AT4G04135
		AT1G07883	AT2G34880		AT4G04455
		AT1G77138	AT2G30680		AT4G07625
		AT1G78865	AT2G45940		AT4G04615
		AT1G32172	AT2G13965		ATMG00980
		AT5G66670	AT2G43450		ATCG01000
		AT5G60260	AT2G47050		ATCG01310
		AT5G38420	AT2G27880		ATCG00950
		AT5G07760	AT2G27240
		AT5G60810	AT2G29930
		AT5G59270	AT2G33030
		AT5G55740	AT2G30240
		AT5G49640	AT2G07751
		AT5G20420	AT2G09775
		AT5G20860	AT2G08320
		AT5G14870	AT2G08475
		AT5G28345	AT2G09785
		AT5G28463	AT2G08815
		AT5G38565	AT2G09805
		AT5G45820	AT2G09605
		AT5G57690	AT2G08865
		AT5G17200	AT2G37555
		AT5G22680	AT2G08965
		AT5G66053	AT2G08685
		AT5G47380	AT2G07495
		AT5G15060	AT2G09370
		AT5G66960	AT2G41178
		AT5G33406	AT2G09200
		AT5G16486	AT2G04755
		AT5G39520	AT2G09440
		AT5G63540	AT2G07475
		AT5G05675	AT2G08025
		AT5G24860	AT2G38325
		AT5G38410	AT2G08725
		AT5G24950	AT2G35384
		AT5G48360	AT2G20722
		AT5G63340	AT2G07745
		AT5G41025	AT4G35640
		AT5G18240	AT4G10850
		AT5G44270	AT4G17695
		AT5G34780	AT4G39110
		AT5G67550	AT4G13880
		AT5G63750	AT4G33970
		AT5G63375	AT4G14730
		AT5G50570	AT4G22467
		AT5G22765	AT4G33840
		AT5G33370	AT4G36870
		AT5G28910	AT4G11140
		AT5G46395	AT4G16240
		AT5G30500	AT4G39790
		AT5G38747	AT4G10410
		AT5G27020	AT4G36925
		AT5G48690	AT4G36105
		AT5G38430	AT4G09950
		AT5G27910	AT4G29640
		AT5G27370	AT4G24300
		AT5G20630	AT4G18770
		AT5G39390	AT4G20290
		AT5G45310	AT4G24231
		AT5G06425	AT4G14358
		AT5G09545	AT4G34345
		AT5G03155	AT4G28430
		AT5G04075	AT4G23015
		AT5G02935	AT4G34139
		AT5G05515	AT4G33355
		AT5G04845	AT4G12140
		AT5G04055	AT4G20250
		AT5G07365	AT4G24413
		AT5G06395	AT4G20953
		AT5G08820	AT4G37750
		AT5G02875	AT4G11400
		AT5G07015	AT4G16740
		AT5G00905	AT4G25000
		AT5G00865	AT4G06005
		AT5G09155	AT4G07215
		AT5G09285	AT4G06225
		AT5G02195	AT4G06880
		AT5G09785	AT4G07925
		AT5G03165	AT4G06795
		AT5G02705	AT4G08055
		AT5G01095	AT4G09365
		AT5G01542	AT4G09432
		AT5G00900	AT4G06395
		AT5G02605	AT4G06215
		AT5G03635	AT4G05015
		AT5G02595	AT4G06665
		AT5G05995	AT4G05680
		AT5G07285	AT4G06985
		AT5G03185	AT4G09695
		AT5G04335	AT4G08815
		AT5G07055	AT4G08305
		AT5G58595	AT4G04335
		AT5G09020	AT4G04135
		AT5G09000	AT4G04455
		AT5G66564	AT4G07625
		AT5G09005	AT4G13245
		AT5G07735	AT4G06310
		AT5G66562	AT4G03995
		AT5G04085	AT4G04615
		AT5G04105	ATMG00980
		AT5G59385	ATCG00700
		AT5G64855	ATCG01000
		AT5G43535	ATCG01310
		AT5G40275	ATCG00950
		AT3G10680	AT1G52400
		AT3G44570	AT1G09410
		AT3G55580	AT1G67130
		AT3G04290	AT1G69730
		AT3G48720	AT1G74580
		AT3G28770	AT1G67220
		AT3G16525	AT1G51405
		AT3G23460	AT1G77405
		AT3G21310	AT1G43950
		AT3G43580	AT1G04380
		AT3G13857	AT1G78640
		AT3G44440	AT1G10455
		AT3G48320	AT1G75900
		AT3G24542	AT1G17615
		AT3G24982	AT1G68640
		AT3G51290	AT1G65120
		AT3G33494	AT1G60460
		AT3G54240	AT1G01700
		AT3G15840	AT1G48980
		AT3G30842	AT1G61320
		AT3G10430	AT1G77520
		AT3G23680	AT1G31430
		AT3G49740	AT1G34500
		AT3G19530	AT1G73290
		AT3G06280	AT1G19565
		AT3G26220	AT1G01980
		AT3G13784	AT1G52040
		AT3G25550	AT1G05397
		AT3G16040	AT1G08293
		AT3G52080	AT1G07653
		AT3G06260	AT1G07547
		AT3G62550	AT1G09247
		AT3G47190	AT1G09963
		AT3G20730	AT1G61226
		AT3G27660	AT5G19315
		AT3G48200	AT5G09530
		AT3G19020	AT5G37230
		AT3G21790	AT5G04045
		AT3G48950	AT5G10660
		AT3G49551	AT5G23470
		AT3G18020	AT5G67200
		AT3G17640	AT5G59600
		AT3G06640	AT5G38920
		AT3G14340	AT5G57640
		AT3G09055	AT5G41780
		AT3G14760	AT5G23770
		AT3G56550	AT5G50800
		AT3G10280	AT5G56620
		AT3G02310	AT5G55570
		AT3G48770	AT5G38580
		AT3G16555	AT5G08490
		AT3G21800	AT5G56410
		AT3G58230	AT5G45530
		AT3G26237	AT5G66710
		AT3G19274	AT5G08895
		AT3G06830	AT5G03195
		AT3G46735	AT5G07515
		AT3G09790	AT3G50390
		AT3G01350	AT3G47750
		AT3G44695	AT3G04110
		AT3G18220	AT3G55900
		AT3G05400	AT3G25577
		AT3G06160	AT3G49340
		AT3G13140	AT3G49150
		AT3G05650	AT3G58590
		AT3G48620	AT3G04184
		AT3G20362	AT3G13227
		AT3G60961	AT3G26180
		AT3G25490	AT3G25130
		AT3G03705	AT3G25880
		AT3G03075	AT3G44900
		AT3G04085	AT3G51230
		AT3G07945	AT3G04410
		AT3G08065	AT3G07250
		AT3G01255	AT3G28640
		AT3G06815	AT3G48290
		AT3G04355	AT3G51490
		AT3G02585	AT3G50270
		AT3G04685	AT3G13220
		AT3G03155	AT3G01580
		AT3G07835	AT3G11350
		AT3G13061	AT3G06615
		AT3G04695	AT3G04825
		AT3G04785	AT3G02215
		AT3G04965	AT3G01695
		AT3G01165	AT2G24080
		AT3G02765	AT2G02750
		AT3G08230	AT2G09970
		AT3G01515	AT2G04039
		AT3G01505	AT2G17260
		AT3G02505	AT2G21420
		AT3G01745	AT2G19893
		AT3G02165	AT2G43255
		AT3G27865	AT2G26440
		AT3G03175	AT2G05440
		AT3G03585	AT2G33010
		AT3G01715	AT2G29630
		AT3G14735	AT2G42980
		AT2G18870	AT2G40116
		AT2G47560	AT2G25820
		AT2G27300	AT2G32640
		AT2G29790	AT2G43390
		AT2G43795	AT2G31500
		AT2G31470	AT2G09915
		AT2G18490	AT2G09510
		AT2G24480	AT2G08470
		AT2G19960	AT2G07295
		AT2G15630	AT2G30115
		AT2G35765	AT4G10780
		AT2G29290	AT4G11000
		AT2G30615	AT4G25040
		AT2G39640	AT4G39510
		AT2G14510	AT4G18860
		AT2G28090	AT4G17580
		AT2G38590	AT4G02970
		AT2G20170	AT4G01915
		AT2G40560	AT4G21065
		AT2G27140	AT4G22390
		AT2G31920	AT4G25140
		AT2G28355	AT4G24600
		AT2G33270	AT4G06995
		AT2G03250	AT4G05775
		AT2G01023	AT1G08610
		AT2G34880	AT1G22210
		AT2G19360	AT1G65240
		AT2G30680	AT1G04645
		AT2G05230	AT1G32300
		AT2G45940	AT1G52410
		AT2G13965	AT1G63910
		AT2G43450	AT1G45165
		AT2G22088	AT1G11470
		AT2G47050	AT1G45616
		AT2G34530	AT1G57943
		AT2G40990	AT1G79170
		AT2G27880	AT1G67460
		AT2G27240	AT1G07060
		AT2G29930	AT1G65484
		AT2G10940	AT1G49610
		AT2G16018	AT1G47271
		AT2G33030	AT1G33220
		AT2G30240	AT1G08403
		AT2G07751	AT1G08763
		AT2G08220	AT1G05663
		AT2G08835	AT1G09437
		AT2G09775	AT1G04123
		AT2G08775	AT1G62035
		AT2G09360	AT5G42230
		AT2G09570	AT5G56960
		AT2G08320	AT5G23480
		AT2G08475	AT5G40405
		AT2G09785	AT5G24540
		AT2G08815	AT5G09950
		AT2G09805	AT5G65850
		AT2G09305	AT5G13170
		AT2G07275	AT5G45700
		AT2G09605	AT5G05855
		AT2G08865	AT5G02045
		AT2G37555	AT5G09165
		AT2G08965	AT5G03535
		AT2G08685	AT3G49770
		AT2G08680	AT3G11430
		AT2G07495	AT3G60160
		AT2G09370	AT3G30200
		AT2G41178	AT3G56100
		AT2G09200	AT3G13770
		AT2G09440	AT3G12545
		AT2G09205	AT3G23167
		AT2G07475	AT3G29720
		AT2G08025	AT3G05370
		AT2G04725	AT3G14630
		AT2G38325	AT3G49142
		AT2G08390	AT3G08755
		AT2G08725	AT3G06075
		AT2G35384	AT3G08165
		AT2G20722	AT3G05325
		AT2G07745	AT2G07674
		AT4G15562	AT2G42955
		AT4G35640	AT2G07667
		AT4G10850	AT2G28220
		AT4G01970	AT2G35935
		AT4G17695	AT2G22942
		AT4G30097	AT2G02147
		AT4G08395	AT2G34290
		AT4G39110	AT2G30770
		AT4G13880	AT2G02498
		AT4G33585	AT2G36020
		AT4G34940	AT2G37720
		AT4G33970	AT2G29150
		AT4G14730	AT2G08990
		AT4G22467	AT2G06945
		AT4G33840	AT2G03445
		AT4G24250	AT2G07763
		AT4G36870	AT4G14226
		AT4G00580	AT4G21895
		AT4G04680	AT4G11870
		AT4G11140	AT4G20770
		AT4G05071	AT4G23960
		AT4G16240	AT4G03292
		AT4G39790	AT4G32105
		AT4G10410	AT4G17710
		AT4G36925	AT4G22100
		AT4G36105	AT4G09885
		AT4G09950	AT4G09075
		AT4G29640	AT4G04965
		AT4G19570	AT4G05715
		AT4G28395	AT4G07385
		AT4G24300	AT4G03925
		AT4G18770	ATCG00370
		AT4G20290	AT1G56233
		AT4G24231	AT1G11520
		AT4G14358	AT1G57730
		AT4G34345	AT1G10540
		AT4G34550	AT1G03055
		AT4G04330	AT1G19150
		AT4G16640	AT1G79400
		AT4G28430	AT1G04880
		AT4G18203	AT1G32583
		AT4G04650	AT1G15160
		AT4G25850	AT1G40129
		AT4G23015	AT1G35710
		AT4G34139	AT1G24145
		AT4G22940	AT1G12940
		AT4G02000	AT1G03990
		AT4G33355	AT1G27710
		AT4G12140	AT1G77240
		AT4G20250	AT1G49960
		AT4G24413	AT1G05440
		AT4G20953	AT1G21850
		AT4G37750	AT1G48390
		AT4G19000	AT1G42560
		AT4G11400	AT1G52920
		AT4G36570	AT1G04323
		AT4G16740	AT1G04403
		AT4G25000	AT1G07983
		AT4G06005	AT1G56242
		AT4G07215	AT1G08963
		AT4G06225	AT1G04463
		AT4G09295	AT1G04347
		AT4G06880	AT1G09993
		AT4G08635	AT1G66783
		AT4G06235	AT1G05813
		AT4G07925	AT5G56920
		AT4G09325	AT5G41490
		AT4G06935	AT5G45520
		AT4G06795	AT5G05150
		AT4G08055	AT5G59390
		AT4G09365	AT5G65610
		AT4G09432	AT5G55830
		AT4G06395	AT5G02980
		AT4G03845	AT5G19580
		AT4G06215	AT5G54070
		AT4G05015	AT5G44310
		AT4G06665	AT5G09640
		AT4G09985	AT5G57380
		AT4G05680	AT5G28030
		AT4G06985	AT5G18880
		AT4G05395	AT5G19470
		AT4G09695	AT5G05390
		AT4G09815	AT5G07635
		AT4G08815	AT5G09535
		AT4G08305	AT5G08980
		AT4G07030	AT5G08990
		AT4G04335	AT5G04145
		AT4G04135	AT3G28960
		AT4G04455	AT3G25573
		AT4G07625	AT3G50940
		AT4G26365	AT3G58380
		AT4G05045	AT3G07005
		AT4G13245	AT3G05730
		AT4G06315	AT3G02810
		AT4G06310	AT3G03480
		AT4G07635	AT3G62350
		AT4G03995	AT3G19690
		AT4G04615	AT3G29255
		ATMG01040	AT3G19565
		ATMG00980	AT3G02255
		ATCG00700	AT3G58740
		ATCG01000	AT3G12770
		ATCG00830	AT3G12160
		ATCG01310	AT3G59435
		ATCG00960	AT3G50373
		ATCG00950	AT3G06436
			AT3G11180
			AT3G15605
			AT3G30160
			AT3G01655
			AT3G03675
			AT3G07925
			AT3G07795
			AT3G09145
			AT3G08645
			AT3G08300
			AT3G07205
			AT3G01995
			AT3G08075
			AT3G05335
			AT2G35080
			AT2G19910
			AT2G01960
			AT2G43270
			AT2G27410
			AT2G25312
			AT2G46720
			AT2G04115
			AT2G01280
			AT2G23945
			AT2G45800
			AT2G31018
			AT2G21595
			AT2G27630
			AT2G07045
			AT2G08485
			AT2G06835
			AT2G08480
			AT2G07845
			AT2G08960
			AT2G08350
			AT4G03450
			AT4G23130
			AT4G12830
			AT4G37840
			AT4G23271
			AT4G11590
			AT4G05350
			AT4G38770
			AT4G22200
			AT4G09155
			AT4G06945
			AT4G09755
			AT4G04975
			AT4G08865
			AT4G06920
			AT4G05690
			AT4G07260
			AT4G08245
			AT4G03585
			AT1G71390
			AT1G26760
			AT1G11420
			AT1G75040
			AT1G22380
			AT1G62720
			AT1G24520
			AT1G47845
			AT1G21540
			AT1G66570
			AT1G72545
			AT1G32780
			AT1G73040
			AT1G69940
			AT1G64107
			AT1G34317
			AT1G65450
			AT1G67990
			AT1G17600
			AT1G18530
			AT1G19160
			AT1G76370
			AT1G51870
			AT1G66045
			AT1G43980
			AT1G68110
			AT1G10745
			AT1G72910
			AT1G70830
			AT1G05447
			AT1G07493
			AT1G07657
			AT1G07837
			AT1G07303
			AT1G06917
			AT1G05723
			AT1G04567
			AT1G05933
			AT1G08723
			AT1G09327
			AT1G08087
			AT1G06877
			AT1G09143
			AT5G15420
			AT5G25180
			AT5G15800
			AT5G66150
			AT5G03495
			AT5G47460
			AT5G48543
			AT5G13350
			AT5G05650
			AT5G54250
			AT5G02760
			AT5G24200
			AT5G52045
			AT5G07420
			AT5G66890
			AT5G28310
			AT5G28410
			AT5G53790
			AT5G07180
			AT5G09825
			AT5G05235
			AT5G09835
			AT5G00835
			AT5G00740
			AT5G09435
			AT5G04175
			AT5G02115
			AT5G03975
			AT5G03175
			AT5G14565
			AT3G02270
			AT3G62180
			AT3G04735
			AT3G14450
			AT3G62615
			AT3G61340
			AT3G05345
			AT3G18720
			AT3G47295
			AT3G55790
			AT3G48344
			AT3G55650
			AT3G10000
			AT3G52010
			AT3G50250
			AT3G05725
			AT3G25020
			AT3G15830
			AT3G15280
			AT3G51400
			AT3G01530
			AT3G44460
			AT3G04100
			AT3G26480
			AT3G60950
			AT3G20690
			AT3G57787
			AT3G14580
			AT3G04725
			AT3G08895
			AT3G01005
			AT3G03745
			AT3G02105
			AT3G61118
			AT2G46440
			AT2G33260
			AT2G28040
			AT2G43800
			AT2G04046
			AT2G04495
			AT2G28610
			AT2G13680
			AT2G34210
			AT2G33780
			AT2G36980
			AT2G45570
			AT2G32680
			AT2G25060
			AT2G27650
			AT2G30424
			AT2G35830
			AT2G44240
			AT2G36790
			AT2G20160
			AT2G04465
			AT2G09140
			AT2G08030
			AT2G09975
			AT2G08130
			AT2G08635
			AT2G22496
			AT2G46255
			AT4G04370
			AT4G40100
			AT4G29370
			AT4G03630
			AT4G00651
			AT4G21515
			AT4G03620
			AT4G36700
			AT4G15720
			AT4G01260
			AT4G38070
			AT4G38870
			AT4G36170
			AT4G35670
			AT4G16690
			AT4G03535
			AT4G07135
			AT4G09225
			AT4G08295
			AT4G07095
			ATCG00860
			ATCG01300

## Sheet: AverageExpression
GeneID	g10X-replicate1	g10X-replicate2	BD-replicate1	BD-replicate2
AT1G71890-SUC5	0.000553214	0	0.00147171	0.00141028
AT1G16730-UP6	0.000553214	0.000640314	0.00189266	0.000846166
AT1G03103-AT1G03103	0.00041491	0.000915374	0.0012453	0.00267953
AT1G71280-RH55	0.00041491	0.000480235	0.00113209	0.00239747
AT1G78815-LSH7	0.000553214	0.000640314	0.00090567	0.00126925
AT1G49250-AT1G49250	0.00041491	0.000640314	0.000873777	0.00392418
AT1G43171-AT1G43171	0.00041491	0.000480235	0.00113209	0.00282055
AT1G76750-EC1.1	0.000553214	0.000640314	0.00155303	0.00501268
AT1G78720-AT1G78720	0.000553214	0	0.0023136	0.00211542
AT1G56120-AT1G56120	0.00041491	0	0.00169813	0.00225644
AT1G62000-AT1G62000	0.000553214	0.000640314	0.0013585	0.00197439
AT1G70820-AT1G70820	0.00041491	0.000480235	0.00101888	0.00386932
AT1G32850-UBP11	0.000929161	0	0.000986985	0.00430754
AT1G19460-AT1G19460	0.00041491	0.000320157	0.00143982	0.00141028
AT1G02820-LEA2	0.000553214	0.000640314	0.00203776	0.00453472
AT1G07390-AtRLP1	0.00041491	0	0.00101888	0.00211542
AT1G09773-AT1G09773	0.000553214	0.000480235	0.00158492	0.000846166
AT1G04763-AT1G04763	0.000553214	0.000480235	0.00192455	0.0015513
AT1G09453-AT1G09453	0.000553214	0	0.00147171	0.00141028
AT1G80325-AT1G80325	0.00041491	0.000480235	0.00147171	0.00169233
AT1G07893-AT1G07893	0.00041491	0.000480235	0.00192455	0.00197439
AT1G09673-AT1G09673	0.000553214	0	0.000566044	0.00239747
AT1G07933-AT1G07933	0.000553214	0	0.00203776	0.000705139
AT1G09023-AT1G09023	0.000553214	0	0.0012453	0.00169233
AT1G04577-AT1G04577	0.000553214	0	0.00181134	0.00306288
AT5G17847-AT5G17847	0.000553214	0	0.00192455	0.00282055
AT5G37320-AT5G37320	0.00041491	0.000640314	0.00090567	0.00207569
AT5G66631-AT5G66631	0.000790858	0	0.00101888	0.00326548
AT5G09910-LIP2	0.00041491	0	0.0013585	0.00183336
AT5G62780-AT5G62780	0.000553214	0	0.0023136	0.00336007
AT5G44690-AT5G44690	0.000276607	0.000640314	0.00215097	0.00302315
AT5G10230-ANNAT7	0.000553214	0	0.00311821	0.00398575
AT5G64980-AT5G64980	0.000553214	0.000640314	0.000792461	0.00197439
AT5G25340-AT5G25340	0.00041491	0	0.00200586	0.00169233
AT5G55507-AT5G55507	0.00041491	0	0.000792461	0.00249877
AT5G51030-AT5G51030	0.000276607	0.000480235	0.00101888	0.00197439
AT5G07175-AT5G07175	0.00041491	0.00112055	0.0013585	0.00362699
AT5G48980-AT5G48980	0.000553214	0.000640314	0.00101888	0.00211542
AT5G03800-EMB175	0.000553214	0.000480235	0.000792461	0.00183336
AT5G16453-AT5G16453	0.000553214	0	0.00101888	0.00207569
AT5G61412-AT5G61412	0.00041491	0.000320157	0.00276643	0.00680631
AT5G67010-ERF121	0.00041491	0	0.00226417	0.00644755
AT5G53260-AT5G53260	0.000276607	0.000640314	0.00113209	0.00358726
AT5G00780-AT5G00780	0.000553214	0.000480235	0.00158492	0.00169233
AT5G02095-AT5G02095	0.00041491	0	0.00181134	0.000846166
AT5G53048-AT5G53048	0.000553214	0	0.00181134	0.00390905
AT5G02755-AT5G02755	0.00041491	0.000480235	0.00427004	0.00320391
AT3G47110-AT3G47110	0.00041491	0.000480235	0.0013585	0.00183336
AT3G20190-PRK4	0.00041491	0.000640314	0.0012453	0.00126925
AT3G11520-CYCB1-3	0.000929161	0.000915374	0.00194208	0.0326419
AT3G06560-PAPS3	0.000553214	0.000480235	0.00373589	0.00519343
AT3G10590-AT3G10590	0.00041491	0.000640314	0.00152114	0.00330521
AT3G10527-AT3G10527	0.000553214	0.000640314	0.000679252	0.00183336
AT3G14970-AT3G14970	0.00041491	0.000320157	0.00147171	0.00320391
AT3G03580-PCMP-H23	0.00041491	0	0.00101888	0.00282055
AT3G26125-CYP86C2	0.000138303	0	0.00132661	0.136877
AT3G05190-AT3G05190	0.00041491	0.000480235	0.0012453	0.00221671
AT3G56180-AT3G56180	0.000553214	0	0.00147171	0.00112822
AT3G14670-AT3G14670	0.000553214	0.000480235	0.000566044	0.00386932
AT3G04495-AT3G04495	0.000553214	0.000800392	0.0012453	0.00197439
AT3G07825-AT3G07825	0.000553214	0	0.00113209	0.00169233
AT3G02495-AT3G02495	0.000553214	0	0.00147171	0.00197439
AT3G53365-AT3G53365	0.000553214	0	0.000679252	0.00211542
AT3G07635-AT3G07635	0.000553214	0.000480235	0.0026038	0.00634625
AT2G42690-AT2G42690	0.000553214	0	0.00169813	0.00126925
AT2G21490-LEA	0.00041491	0	0.00181134	0.0016526
AT2G42530-COR15B	0.00041491	0	0.000792461	0.00249877
AT2G43920-HOL2	0.000929161	0	0.00521216	0.00719502
AT2G40350-AT2G40350	0.00041491	0.000480235	0.00158492	0.00141028
AT2G33050-AtRLP26	0.000553214	0	0.00090567	0.00320391
AT2G19900-NADP-ME1	0.000553214	0	0.00443697	0.00207569
AT2G31830-AT2G31830	0.000553214	0	0.000792461	0.00235774
AT2G08440-AT2G08440	0.00041491	0.000640314	0.00113209	0.00169233
AT2G08655-AT2G08655	0.00041491	0	0.00113209	0.00292185
AT2G09190-AT2G09190	0.00041491	0	0.00192455	0.00197439
AT2G07875-AT2G07875	0.000276607	0	0.00271701	0.00489624
AT2G09885-AT2G09885	0.000553214	0	0.00181134	0.00221671
AT2G20721-AT2G20721	0.000553214	0	0.00192455	0.00141028
AT4G15396-CYP702A6	0.000553214	0	0.00177945	0.00332034
AT4G21930-AT4G21930	0.00041491	0.000640314	0.00169813	0.00396391
AT4G30120-HMA3	0.000553214	0.000480235	0.00090567	0.00278082
AT4G25580-AT4G25580	0.00041491	0	0.00147171	0.00183336
AT4G10740-AT4G10740	0.00041491	0.000480235	0.00090567	0.00320391
AT4G39403-PLS	0.00041491	0.000640314	0.00203776	0.000846166
AT4G16940-AT4G16940	0.000553214	0.000640314	0.00101888	0.0015513
AT4G15236-ABCG43	0.000553214	0.000640314	0.00101888	0.005945
AT4G03360-AT4G03360	0.000553214	0.000480235	0.00147171	0.00912707
AT4G03175-AT4G03175	0.00041491	0	0.0013585	0.00169233
AT4G01440-AT4G01440	0.000929161	0.000480235	0.00132661	0.00316418
AT4G39952-PCMP-E98	0.000553214	0.000640314	0.000792461	0.00141028
AT4G02750-PCMP-H24	0.00041491	0.000480235	0.00169813	0.00306288
AT4G00880-AT4G00880	0.00041491	0	0.00158492	0.00415137
AT4G01030-PCMP-H65	0.000553214	0	0.00215097	0.00126925
AT4G36770-UGT72C1	0.000553214	0.000640314	0.00147171	0.00239747
AT4G29980-AT4G29980	0.00041491	0.000480235	0.00181134	0.00211542
AT4G13820-AT4G13820	0.000553214	0.000640314	0.00090567	0.00211542
AT4G08545-AT4G08545	0.000553214	0.000640314	0.00192455	0.00394878
AT4G08210-PCMP-E100	0.000553214	0.000480235	0.000792461	0.00249877
AT4G06335-AT4G06335	0.00041491	0	0.000792461	0.00296158
AT4G06135-AT4G06135	0.000276607	0	0.00090567	0.00267953
AT4G05910-AT4G05910	0.000553214	0.000480235	0.00271701	0.00394878
ATCG00690-PSBT	0.000553214	0	0.00166624	0.0015513
ATCG00290-TRNS.2	0.00041491	0.000640314	0.00192455	0.00324364
AT1G62450-AT1G62450	0	0.000480235	0.00237738	0.00169233
AT1G51780-ILL5	0	0.000480235	0.0012453	0.00239747
AT1G30800-AT1G30800	0	0.000640314	0.00113209	0.00193466
AT1G04580-AAO4	0	0.000480235	0.00169813	0.00197439
AT1G10070-BCAT2	0	0.000640314	0.00413709	0.0572315
AT1G28690-PCMP-E34	0	0.000640314	0.00113209	0.0015513
AT1G62560-FMOGS-OX3	0	0.000640314	0.00359079	0.00183336
AT1G29380-AT1G29380	0	0.000640314	0.0162486	0.00231801
AT1G79529-AT1G79529	0	0.000480235	0.00249059	0.00588343
AT1G05773-AT1G05773	0	0.000320157	0.0026038	0.00753604
AT1G32385-AT1G32385	0	0.000480235	0.00475477	0.00126925
AT5G55930-OPT1	0	0.000480235	0.00101888	0.0041911
AT5G60740-ABCG28	0	0.000640314	0.00101888	0.00221671
AT5G22530-AT5G22530	0	0.000640314	0.00197397	0.00169233
AT5G65580-AT5G65580	0	0.000480235	0.00155303	0.00197439
AT5G03553-AT5G03553	0	0.000480235	0.00192455	0.00211542
AT5G46085-AT5G46085	0	0.000640314	0.000986985	0.00296158
AT5G04030-AT5G04030	0	0.000320157	0.00177945	0.00183336
AT5G07395-AT5G07395	0	0.000480235	0.0013585	0.00183336
AT3G60100-CSY5	0	0.000480235	0.00189266	0.0042924
AT3G52830-AT3G52830	0	0.000160078	0.0013585	0.00245904
AT3G28650-AT3G28650	0	0.00107545	0.00090567	0.00352569
AT3G60966-AT3G60966	0	0.000480235	0.00284775	0.00179363
AT3G05460-AT3G05460	0	0.000640314	0.0041052	0.0984993
AT3G06565-AT3G06565	0	0.000640314	0.0012134	0.00278082
AT2G41850-ADPG2	0	0.000480235	0.00474471	0.670272
AT2G18540-AT2G18540	0	0.000480235	0.00269727	0.0015513
AT2G35750-AT2G35750	0	0.000480235	0.00305664	0.00691036
AT4G36600-AT4G36600	0	0.000640314	0.00315548	0.0025385
AT4G23250-EMB1290	0	0.000640314	0.0019367	0.00344623
AT4G18090-AT4G18090	0	0.000320157	0.00234549	0.00197439
AT4G12543-AT4G12543	0	0.000480235	0.00313795	0.00338467
AT4G02320-PME40	0	0.000480235	0.00226417	0.00556165
AT4G01380-AT4G01380	0	0.000480235	0.00585705	0.00651448
AT4G07845-AT4G07845	0	0.000480235	0.0012453	0.00197439
AT4G06250-AT4G06250	0	0.000640314	0.00192455	0.00169233
AT1G14880-PCR1	0	0	0.000566044	0.00523316
AT1G74385-AT1G74385	0	0	0.00215097	0.00249877
AT1G78922-AT1G78922	0	0	0.0012453	0.00334494
AT1G79480-AT1G79480	0	0	0.00216312	0.00278082
AT1G71120-GLIP6	0	0	0.0013585	0.00239747
AT1G28500-AT1G28500	0	0	0.00339626	0.00338467
AT1G63550-CRRSP9	0	0	0.00158492	0.00302315
AT1G50745-AT1G50745	0	0	0.0012453	0.00267953
AT1G07917-AT1G07917	0	0	0.00262133	0.00647475
AT1G07323-AT1G07323	0	0	0.00291153	0.0025385
AT1G06163-AT1G06163	0	0	0.00203776	0.00423083
AT1G05553-AT1G05553	0	0	0.0012453	0.00197439
AT1G09853-AT1G09853	0	0	0.00220039	0.00310261
AT1G06083-AT1G06083	0	0	0.00181134	0.00320391
AT1G07753-AT1G07753	0	0	0.00101888	0.0025385
AT1G74545-AT1G74545	0	0	0.00192455	0.0015513
AT1G08657-AT1G08657	0	0	0.0039623	0.00535905
AT1G09897-AT1G09897	0	0	0.0012453	0.0025385
AT1G07883-AT1G07883	0	0	0.00158492	0.00352569
AT5G28345-AT5G28345	0	0	0.00158492	0.00193466
AT5G66960-AT5G66960	0	0	0.00268512	0.00366672
AT5G33406-AT5G33406	0	0	0.00336437	0.00141028
AT5G63540-ATRMI1	0	0	0.0012453	0.00320391
AT5G67550-AT5G67550	0	0	0.0013585	0.00197439
AT5G63375-AT5G63375	0	0	0.00283022	0.00856296
AT5G07365-AT5G07365	0	0	0.00189266	0.00306288
AT5G06395-AT5G06395	0	0	0.00203776	0.00260007
AT5G00905-AT5G00905	0	0	0.00257191	0.00362699
AT5G07285-AT5G07285	0	0	0.000679252	0.00282055
AT5G03185-AT5G03185	0	0	0.00169813	0.00282055
AT5G66562-AT5G66562	0	0	0.00276643	0.000987194
AT3G13784-CWINV5	0	0	0.00155303	0.00239747
AT3G16040-AT3G16040	0	0	0.0026038	0.00556165
AT3G48200-AT3G48200	0	0	0.00090567	0.00282055
AT3G19020-PEX1	0	0	0.00268512	0.00609139
AT3G09055-AT3G09055	0	0	0.000792461	0.00320391
AT3G05650-AtRLP32	0	0	0.00305664	0.00225644
AT3G03705-AT3G03705	0	0	0.00262133	0.00239747
AT3G08065-AT3G08065	0	0	0.0013585	0.00324364
AT3G13061-AT3G13061	0	0	0.00158492	0.00197439
AT3G04695-AT3G04695	0	0	0.00158492	0.00183336
AT3G01515-AT3G01515	0	0	0.00347758	0.00169233
AT3G02505-AT3G02505	0	0	0.00158492	0.00282055
AT3G27865-AT3G27865	0	0	0.00203776	0.00169233
AT2G27300-NTL8	0	0	0.00140793	0.005255
AT2G43795-AT2G43795	0	0	0.00237738	0.00141028
AT2G24480-AT2G24480	0	0	0.000792461	0.00324364
AT2G15630-AT2G15630	0	0	0.00189266	0.00334494
AT2G43450-AT2G43450	0	0	0.00181134	0.00183336
AT2G07751-AT2G07751	0	0	0.00158492	0.00169233
AT2G09785-AT2G09785	0	0	0.00203776	0.00366672
AT2G09805-AT2G09805	0	0	0.00158492	0.00592316
AT2G09605-AT2G09605	0	0	0.00090567	0.00622706
AT2G37555-AT2G37555	0	0	0.0012453	0.00211542
AT2G38325-MIR390A	0	0	0.0013585	0.00368186
AT4G10850-SWEET7	0	0	0.00242681	0.00699913
AT4G39110-AT4G39110	0	0	0.00166624	0.00183336
AT4G33970-PEX4	0	0	0.00211907	0.00169233
AT4G22467-AT4G22467	0	0	0.0013585	0.00225644
AT4G16240-AT4G16240	0	0	0.00181134	0.00183336
AT4G39790-AT4G39790	0	0	0.00169813	0.00197439
AT4G10410-AT4G10410	0	0	0.00226417	0.00211542
AT4G36925-AT4G36925	0	0	0.00192455	0.00112822
AT4G09950-IAN13	0	0	0.00181134	0.0026398
AT4G14358-AT4G14358	0	0	0.00347758	0.0025385
AT4G34139-AT4G34139	0	0	0.00271701	0.00433213
AT4G33355-LTP11	0	0	0.00101888	0.00225644
AT4G06225-AT4G06225	0	0	0.00155303	0.00197439
AT4G06795-AT4G06795	0	0	0.00101888	0.00424597
AT4G06215-AT4G06215	0	0	0.00169813	0.0015513
AT4G04455-AT4G04455	0	0	0.00169813	0.00225644
AT4G04615-AT4G04615	0	0	0.00249059	0.000705139
ATMG00980-RPSL2	0	0	0.00147171	0.00211542
ATCG01000-YCF1.1	0	0	0.00203776	0.00169233
ATCG01310-rpl2-B	0	0	0.00169813	0.00169233
AT1G61562-AT1G61562	0.00138303	0.00192094	0.000339626	0.000564111
AT1G64795-AT1G64795	0.00472373	0.00155569	0	0
AT1G11684-AT1G11684	0.00235116	0.00128063	0	0
AT1G53542-AT1G53542	0.00608535	0.0066782	0	0
AT1G07485-AT1G07485	0.00745084	0.00192094	0.000339626	0.000423083
AT1G74088-AT1G74088	0.00152134	0.00288141	0.000339626	0.000705139
AT1G07407-AT1G07407	0.00380942	0.00176086	0.000339626	0
AT1G74205-AT1G74205	0.00221285	0.000960471	0	0.000564111
AT1G04773-AT1G04773	0.00318098	0.00176086	0.000339626	0
AT1G11735-MIR171B	0.00193625	0.00128063	0.000226417	0.000423083
AT1G03502-AT1G03502	0.000968124	0.00240118	0	0.000423083
AT5G28650-WRKY74	0.00319582	0.00144071	0	0.000423083
AT5G46690-BHLH71	0.0147306	0.000960471	0	0
AT5G09415-AT5G09415	0.000968124	0.00256125	0	0.000564111
AT5G08735-AT5G08735	0.000968124	0.00283631	0.000339626	0.000423083
AT5G08205-AT5G08205	0.00193625	0.00176086	0	0.000564111
AT3G45720-NPF2.1	0.00221285	0.000800392	0.000452835	0
AT3G43505-LCR30	0.00300371	0.00160078	0	0
AT3G07500-AT3G07500	0.00262777	0.00112055	0.000339626	0
AT2G23970-GGP5	0.00207455	0.00171577	0.000339626	0
AT2G37000-TCP11	0.00207455	0.00263114	0	0
AT2G29310-AT2G29310	0.00755544	0.00315647	0	0.000423083
AT2G35370-GDH1	0.00179794	0.00144071	0.000339626	0.000423083
AT4G33735-AT4G33735	0.0038725	0.00299639	0	0
AT4G27170-AT2S4	0.00193625	0.00381397	0.000452835	0.000423083
AT4G22650-AT4G22650	0.00351796	0.00160078	0.000226417	0.000564111
AT4G22600-INP1	0.00507826	0.00272133	0.000339626	0.000423083
AT4G23496-SP1L5	0.00721845	0.00128063	0.000452835	0.000564111
AT4G37800-XTH7	0.019692	0.00155569	0.000113209	0
AT4G01735-AT4G01735	0.00369523	0.00176086	0.000339626	0.000423083
AT4G22660-AT4G22660	0.00345759	0.00240118	0	0.000564111
