# Supplementary material for: Benchmarking plant single cell RNA-sequencing sample processing strategies
Source: EMBO J. 2026 May 9;45(12):4337–59. doi: 10.1038/s44318-026-00800-5 (PMC13270049; doi:10.1038/s44318-026-00800-5)
Supplement: Supplementary file 7 — Dataset EV5 [file 44318_2026_800_MOESM7_ESM.xlsx]

## Sheet: Legend
Dataset EV5: Top 5 marker genes per cluster and their average expression across samples.
gene	A.thaliana gene ID with abbreviation
geneID	A. thaliana gene ID
sample	Sample name
avg_expression	Pseudo-bulk expression of marker gene in sample
percent_expressing	Percent of cells expressing marker gene in sample
cluster	cluster ID associated with marker

## Sheet: data
	gene	geneID	sample	avg_expression	percent_expressing	cluster
1	AT4G22214-AT4G22214	AT4G22214	10X_replicate1	0.362846	9.21603	0
2	AT4G22214-AT4G22214	AT4G22214	10X_replicate2	0.83352	17.4492	0
3	AT4G22214-AT4G22214	AT4G22214	BD_replicate1	0.20846	8.87469	0
4	AT4G22214-AT4G22214	AT4G22214	BD_replicate2	0.662262	19.7965	0
5	AT4G22217-AT4G22217	AT4G22217	10X_replicate1	0.631761	13.5705	0
6	AT4G22217-AT4G22217	AT4G22217	10X_replicate2	0.568381	16.9555	0
7	AT4G22217-AT4G22217	AT4G22217	BD_replicate1	0.297734	12.3073	0
8	AT4G22217-AT4G22217	AT4G22217	BD_replicate2	0.405532	15.1182	0
9	AT5G12050-AT5G12050	AT5G12050	10X_replicate1	0.652044	18.6333	0
10	AT5G12050-AT5G12050	AT5G12050	10X_replicate2	0.339296	15.8655	0
11	AT5G12050-AT5G12050	AT5G12050	BD_replicate1	0.218276	11.3322	0
12	AT5G12050-AT5G12050	AT5G12050	BD_replicate2	0.229235	12.3933	0
13	AT3G16390-NSP3	AT3G16390	10X_replicate1	0.558838	15.1642	0
14	AT3G16390-NSP3	AT3G16390	10X_replicate2	0.31321	13.2383	0
15	AT3G16390-NSP3	AT3G16390	BD_replicate1	0.359731	15.0547	0
16	AT3G16390-NSP3	AT3G16390	BD_replicate2	0.355959	16.4806	0
17	AT4G30460-AT4G30460	AT4G30460	10X_replicate1	0.112685	7.1877	0
18	AT4G30460-AT4G30460	AT4G30460	10X_replicate2	0.0899944	5.9251	0
19	AT4G30460-AT4G30460	AT4G30460	BD_replicate1	0.238701	12.1755	0
20	AT4G30460-AT4G30460	AT4G30460	BD_replicate2	0.317219	13.8542	0
21	AT1G05660-AT1G05660	AT1G05660	10X_replicate1	0.260222	11.0753	1
22	AT1G05660-AT1G05660	AT1G05660	10X_replicate2	0.343861	14.3563	1
23	AT1G05660-AT1G05660	AT1G05660	BD_replicate1	0.342996	10.5811	1
24	AT1G05660-AT1G05660	AT1G05660	BD_replicate2	0.781353	17.7035	1
25	AT3G15370-ATEXPA12	AT3G15370	10X_replicate1	0.200901	7.95235	1
26	AT3G15370-ATEXPA12	AT3G15370	10X_replicate2	0.3297	11.6359	1
27	AT3G15370-ATEXPA12	AT3G15370	BD_replicate1	0.0780735	4.08486	1
28	AT3G15370-ATEXPA12	AT3G15370	BD_replicate2	0.18155	7.47702	1
29	AT2G43890-AT2G43890	AT2G43890	10X_replicate1	0.198567	9.32872	1
30	AT2G43890-AT2G43890	AT2G43890	10X_replicate2	0.138625	8.44047	1
31	AT2G43890-AT2G43890	AT2G43890	BD_replicate1	0.387073	13.0781	1
32	AT2G43890-AT2G43890	AT2G43890	BD_replicate2	0.400689	13.8707	1
33	AT2G41810-AT2G41810	AT2G41810	10X_replicate1	0.125483	7.10721	1
34	AT2G41810-AT2G41810	AT2G41810	10X_replicate2	0.0931619	5.91578	1
35	AT2G41810-AT2G41810	AT2G41810	BD_replicate1	0.195876	8.10383	1
36	AT2G41810-AT2G41810	AT2G41810	BD_replicate2	0.123276	6.59882	1
37	AT4G32000-AT4G32000	AT4G32000	10X_replicate1	0.102382	7.95235	1
38	AT4G32000-AT4G32000	AT4G32000	10X_replicate2	0.0580399	4.78852	1
39	AT4G32000-AT4G32000	AT4G32000	BD_replicate1	0.117077	8.10383	1
40	AT4G32000-AT4G32000	AT4G32000	BD_replicate2	0.0959455	6.84504	1
41	AT5G43180-AT5G43180	AT5G43180	10X_replicate1	0.170557	4.87766	2
42	AT5G43180-AT5G43180	AT5G43180	10X_replicate2	0.0692193	3.03708	2
43	AT5G43180-AT5G43180	AT5G43180	BD_replicate1	0.356239	8.15654	2
44	AT5G43180-AT5G43180	AT5G43180	BD_replicate2	0.165709	4.42383	2
45	AT5G46730-AT5G46730	AT5G46730	10X_replicate1	0.0218931	1.77077	2
46	AT5G46730-AT5G46730	AT5G46730	10X_replicate2	0.0257127	2.04025	2
47	AT5G46730-AT5G46730	AT5G46730	BD_replicate1	0.46462	10.0343	2
48	AT5G46730-AT5G46730	AT5G46730	BD_replicate2	0.402413	7.7889	2
49	AT5G46590-anac096	AT5G46590	10X_replicate1	0.260061	7.07502	2
50	AT5G46590-anac096	AT5G46590	10X_replicate2	0.113005	4.3134	2
51	AT5G46590-anac096	AT5G46590	BD_replicate1	0.135591	5.94281	2
52	AT5G46590-anac096	AT5G46590	BD_replicate2	0.165627	4.9327	2
53	AT2G18800-XTH21	AT2G18800	10X_replicate1	0.354475	6.93014	2
54	AT2G18800-XTH21	AT2G18800	10X_replicate2	0.136669	4.05254	2
55	AT2G18800-XTH21	AT2G18800	BD_replicate1	0.0620635	3.57755	2
56	AT2G18800-XTH21	AT2G18800	BD_replicate2	0.0755089	3.15988	2
57	AT5G48070-XTH20	AT5G48070	10X_replicate1	0.241066	4.36252	2
58	AT5G48070-XTH20	AT5G48070	10X_replicate2	0.152692	3.39109	2
59	AT5G48070-XTH20	AT5G48070	BD_replicate1	0.0963895	3.69614	2
60	AT5G48070-XTH20	AT5G48070	BD_replicate2	0.148063	3.88214	2
61	AT3G19430-AT3G19430	AT3G19430	10X_replicate1	0.287347	9.76336	3
62	AT3G19430-AT3G19430	AT3G19430	10X_replicate2	0.251071	7.62064	3
63	AT3G19430-AT3G19430	AT3G19430	BD_replicate1	1.54955	22.7237	3
64	AT3G19430-AT3G19430	AT3G19430	BD_replicate2	1.61778	15.3808	3
65	AT1G50060-AT1G50060	AT1G50060	10X_replicate1	3.14021	13.1359	3
66	AT1G50060-AT1G50060	AT1G50060	10X_replicate2	2.29877	10.6857	3
67	AT1G50060-AT1G50060	AT1G50060	BD_replicate1	4.04625	19.5876	3
68	AT1G50060-AT1G50060	AT1G50060	BD_replicate2	4.80852	13.6326	3
69	AT1G05010-ACO4	AT1G05010	10X_replicate1	0.192853	6.21378	3
70	AT1G05010-ACO4	AT1G05010	10X_replicate2	0.193777	5.91578	3
71	AT1G05010-ACO4	AT1G05010	BD_replicate1	0.587627	11.4113	3
72	AT1G05010-ACO4	AT1G05010	BD_replicate2	1.00985	11.3838	3
73	AT4G13230-AT4G13230	AT4G13230	10X_replicate1	0.0220541	1.61784	3
74	AT4G13230-AT4G13230	AT4G13230	10X_replicate2	0.0251537	1.74213	3
75	AT4G13230-AT4G13230	AT4G13230	BD_replicate1	0.0962577	4.53288	3
76	AT4G13230-AT4G13230	AT4G13230	BD_replicate2	0.180154	6.73835	3
77	AT4G29740-CKX4	AT4G29740	10X_replicate1	0.0280908	2.12492	3
78	AT4G29740-CKX4	AT4G29740	10X_replicate2	0.0116452	0.996832	3
79	AT4G29740-CKX4	AT4G29740	BD_replicate1	0.0856503	4.88865	3
80	AT4G29740-CKX4	AT4G29740	BD_replicate2	0.125246	4.826	3
81	AT1G05260-PER3	AT1G05260	10X_replicate1	2.49541	13.973	4
82	AT1G05260-PER3	AT1G05260	10X_replicate2	1.77045	12.5023	4
83	AT1G05260-PER3	AT1G05260	BD_replicate1	1.44999	13.0452	4
84	AT1G05260-PER3	AT1G05260	BD_replicate2	2.59077	11.9337	4
85	AT4G11290-PER39	AT4G11290	10X_replicate1	2.09152	14.2144	4
86	AT4G11290-PER39	AT4G11290	10X_replicate2	1.60276	14.1606	4
87	AT4G11290-PER39	AT4G11290	BD_replicate1	0.87785	12.1755	4
88	AT4G11290-PER39	AT4G11290	BD_replicate2	1.20379	11.2032	4
89	AT2G14900-GASA7	AT2G14900	10X_replicate1	0.265132	8.81359	4
90	AT2G14900-GASA7	AT2G14900	10X_replicate2	0.338085	9.63294	4
91	AT2G14900-GASA7	AT2G14900	BD_replicate1	0.394848	8.83516	4
92	AT2G14900-GASA7	AT2G14900	BD_replicate2	0.531681	8.47833	4
93	AT5G57620-MYB36	AT5G57620	10X_replicate1	0.365341	8.7492	4
94	AT5G57620-MYB36	AT5G57620	10X_replicate2	0.18092	6.33501	4
95	AT5G57620-MYB36	AT5G57620	BD_replicate1	0.138424	5.67927	4
96	AT5G57620-MYB36	AT5G57620	BD_replicate2	0.143959	4.25968	4
97	AT4G16447-AT4G16447	AT4G16447	10X_replicate1	0.0783162	4.43496	4
98	AT4G16447-AT4G16447	AT4G16447	10X_replicate2	0.0279486	1.89119	4
99	AT4G16447-AT4G16447	AT4G16447	BD_replicate1	0.0254315	1.92384	4
100	AT4G16447-AT4G16447	AT4G16447	BD_replicate2	0.0218319	1.45272	4
101	AT1G54010-GLL23	AT1G54010	10X_replicate1	0.361639	10.1256	5
102	AT1G54010-GLL23	AT1G54010	10X_replicate2	0.604621	13.0147	5
103	AT1G54010-GLL23	AT1G54010	BD_replicate1	0.286204	10.1199	5
104	AT1G54010-GLL23	AT1G54010	BD_replicate2	1.39486	18.0647	5
105	AT4G37160-sks15	AT4G37160	10X_replicate1	0.0745332	4.69253	5
106	AT4G37160-sks15	AT4G37160	10X_replicate2	0.0855226	5.24502	5
107	AT4G37160-sks15	AT4G37160	BD_replicate1	0.0597575	4.38793	5
108	AT4G37160-sks15	AT4G37160	BD_replicate2	0.223982	10.087	5
109	AT5G58784-AT5G58784	AT5G58784	10X_replicate1	0.0985995	4.97424	5
110	AT5G58784-AT5G58784	AT5G58784	10X_replicate2	0.167505	6.81014	5
111	AT5G58784-AT5G58784	AT5G58784	BD_replicate1	0.0315588	2.33232	5
112	AT5G58784-AT5G58784	AT5G58784	BD_replicate2	0.164396	7.62475	5
113	AT5G60520-AT5G60520	AT5G60520	10X_replicate1	0.0602865	3.7991	5
114	AT5G60520-AT5G60520	AT5G60520	10X_replicate2	0.0711757	4.26682	5
115	AT5G60520-AT5G60520	AT5G60520	BD_replicate1	0.0810383	4.82936	5
116	AT5G60520-AT5G60520	AT5G60520	BD_replicate2	0.173424	6.82863	5
117	AT2G23630-sks16	AT2G23630	10X_replicate1	0.0393593	2.74469	5
118	AT2G23630-sks16	AT2G23630	10X_replicate2	0.0343767	2.59922	5
119	AT2G23630-sks16	AT2G23630	BD_replicate1	0.0286599	2.33891	5
120	AT2G23630-sks16	AT2G23630	BD_replicate2	0.0895437	5.4826	5
121	AT1G12090-ELP	AT1G12090	10X_replicate1	10.1471	41.6854	6
122	AT1G12090-ELP	AT1G12090	10X_replicate2	4.99702	44.932	6
123	AT1G12090-ELP	AT1G12090	BD_replicate1	1.94248	30.5244	6
124	AT1G12090-ELP	AT1G12090	BD_replicate2	2.83265	28.6359	6
125	AT2G45180-AT2G45180	AT2G45180	10X_replicate1	0.668464	14.303	6
126	AT2G45180-AT2G45180	AT2G45180	10X_replicate2	0.358394	12.5489	6
127	AT2G45180-AT2G45180	AT2G45180	BD_replicate1	0.0877586	5.08631	6
128	AT2G45180-AT2G45180	AT2G45180	BD_replicate2	0.155204	6.16382	6
129	AT5G05270-CHI3	AT5G05270	10X_replicate1	0.5033	13.3451	6
130	AT5G05270-CHI3	AT5G05270	10X_replicate2	0.144587	7.21073	6
131	AT5G05270-CHI3	AT5G05270	BD_replicate1	0.0582422	3.98603	6
132	AT5G05270-CHI3	AT5G05270	BD_replicate2	0.0529383	3.11884	6
133	AT1G09750-AED3	AT1G09750	10X_replicate1	0.0815357	4.49936	6
134	AT1G09750-AED3	AT1G09750	10X_replicate2	0.0889696	4.73263	6
135	AT1G09750-AED3	AT1G09750	BD_replicate1	0.0207537	1.4297	6
136	AT1G09750-AED3	AT1G09750	BD_replicate2	0.0346356	1.70716	6
137	AT1G12845-AT1G12845	AT1G12845	10X_replicate1	0.117595	5.14327	6
138	AT1G12845-AT1G12845	AT1G12845	10X_replicate2	0.071921	4.17365	6
139	AT1G12845-AT1G12845	AT1G12845	BD_replicate1	0.00632494	0.599552	6
140	AT1G12845-AT1G12845	AT1G12845	BD_replicate2	0.0174819	1.51018	6
141	AT1G27140-GSTU14	AT1G27140	10X_replicate1	0.920476	14.0373	7
142	AT1G27140-GSTU14	AT1G27140	10X_replicate2	0.65735	17.384	7
143	AT1G27140-GSTU14	AT1G27140	BD_replicate1	0.0753722	4.10463	7
144	AT1G27140-GSTU14	AT1G27140	BD_replicate2	0.204531	8.56861	7
145	AT2G32060-RPS12C	AT2G32060	10X_replicate1	1.49155	22.8026	7
146	AT2G32060-RPS12C	AT2G32060	10X_replicate2	1.29001	22.7688	7
147	AT2G32060-RPS12C	AT2G32060	BD_replicate1	0.0863091	5.42232	7
148	AT2G32060-RPS12C	AT2G32060	BD_replicate2	0.201083	8.92974	7
149	AT1G48630-RACK1B	AT1G48630	10X_replicate1	0.41291	12.4115	7
150	AT1G48630-RACK1B	AT1G48630	10X_replicate2	0.411589	12.0645	7
151	AT1G48630-RACK1B	AT1G48630	BD_replicate1	0.0735275	4.58558	7
152	AT1G48630-RACK1B	AT1G48630	BD_replicate2	0.161687	7.24721	7
153	AT1G54690-HTA3	AT1G54690	10X_replicate1	0.266661	6.68062	7
154	AT1G54690-HTA3	AT1G54690	10X_replicate2	0.456307	10.1546	7
155	AT1G54690-HTA3	AT1G54690	BD_replicate1	0.195019	6.66755	7
156	AT1G54690-HTA3	AT1G54690	BD_replicate2	0.445584	8.95437	7
157	AT5G65360-HTR1	AT5G65360	10X_replicate1	0.492756	10.6809	7
158	AT5G65360-HTR1	AT5G65360	10X_replicate2	0.743432	13.5737	7
159	AT5G65360-HTR1	AT5G65360	BD_replicate1	0.152589	5.36961	7
160	AT5G65360-HTR1	AT5G65360	BD_replicate2	0.325098	7.87919	7
161	AT4G25790-AT4G25790	AT4G25790	10X_replicate1	0.392708	7.79137	8
162	AT4G25790-AT4G25790	AT4G25790	10X_replicate2	0.237004	5.10527	8
163	AT4G25790-AT4G25790	AT4G25790	BD_replicate1	0.025168	1.69983	8
164	AT4G25790-AT4G25790	AT4G25790	BD_replicate2	0.04391	2.04366	8
165	AT3G60280-UCC3	AT3G60280	10X_replicate1	0.235351	7.08307	8
166	AT3G60280-UCC3	AT3G60280	10X_replicate2	0.118129	3.80101	8
167	AT3G60280-UCC3	AT3G60280	BD_replicate1	0.0339307	1.96996	8
168	AT3G60280-UCC3	AT3G60280	BD_replicate2	0.0379186	1.76461	8
169	AT5G57530-XTH12	AT5G57530	10X_replicate1	0.0990824	4.02447	8
170	AT5G57530-XTH12	AT5G57530	10X_replicate2	0.0778834	2.96255	8
171	AT5G57530-XTH12	AT5G57530	BD_replicate1	0.0372249	1.70642	8
172	AT5G57530-XTH12	AT5G57530	BD_replicate2	0.0869993	2.15036	8
173	AT2G20520-FLA6	AT2G20520	10X_replicate1	0.0862041	3.61397	8
174	AT2G20520-FLA6	AT2G20520	10X_replicate2	0.0776039	2.65511	8
175	AT2G20520-FLA6	AT2G20520	BD_replicate1	0.0112004	0.82356	8
176	AT2G20520-FLA6	AT2G20520	BD_replicate2	0.0353743	1.32141	8
177	AT5G26080-AT5G26080	AT5G26080	10X_replicate1	0.0733258	3.35641	8
178	AT5G26080-AT5G26080	AT5G26080	10X_replicate2	0.0490963	2.19862	8
179	AT5G26080-AT5G26080	AT5G26080	BD_replicate1	0.0159441	1.04098	8
180	AT5G26080-AT5G26080	AT5G26080	BD_replicate2	0.0305318	1.3132	8
181	AT3G16440-ATMLP-300B	AT3G16440	10X_replicate1	1.42869	12.0815	9
182	AT3G16440-ATMLP-300B	AT3G16440	10X_replicate2	2.24884	12.8004	9
183	AT3G16440-ATMLP-300B	AT3G16440	BD_replicate1	4.50178	24.2786	9
184	AT3G16440-ATMLP-300B	AT3G16440	BD_replicate2	4.82526	19.066	9
185	AT3G06460-AT3G06460	AT3G06460	10X_replicate1	0.218368	6.91404	9
186	AT3G06460-AT3G06460	AT3G06460	10X_replicate2	0.34032	7.5368	9
187	AT3G06460-AT3G06460	AT3G06460	BD_replicate1	1.03578	14.3234	9
188	AT3G06460-AT3G06460	AT3G06460	BD_replicate2	1.83692	12.3194	9
189	AT2G32610-CSLB1	AT2G32610	10X_replicate1	0.0379105	2.48712	9
190	AT2G32610-CSLB1	AT2G32610	10X_replicate2	0.0613937	3.5681	9
191	AT2G32610-CSLB1	AT2G32610	BD_replicate1	0.14185	6.55554	9
192	AT2G32610-CSLB1	AT2G32610	BD_replicate2	0.214872	6.42646	9
193	AT2G23410-DPS	AT2G23410	10X_replicate1	0.0760625	4.1774	9
194	AT2G23410-DPS	AT2G23410	10X_replicate2	0.113471	5.18912	9
195	AT2G23410-DPS	AT2G23410	BD_replicate1	0.0952036	5.4948	9
196	AT2G23410-DPS	AT2G23410	BD_replicate2	0.138953	6.22948	9
197	AT2G15680-CML30	AT2G15680	10X_replicate1	0.0272859	2.10882	9
198	AT2G15680-CML30	AT2G15680	10X_replicate2	0.0428545	2.98118	9
199	AT2G15680-CML30	AT2G15680	BD_replicate1	0.0968507	6.39083	9
200	AT2G15680-CML30	AT2G15680	BD_replicate2	0.0846192	5.14609	9
201	AT4G12545-AIR1B	AT4G12545	10X_replicate1	1.14617	20.0821	10
202	AT4G12545-AIR1B	AT4G12545	10X_replicate2	0.834917	18.5951	10
203	AT4G12545-AIR1B	AT4G12545	BD_replicate1	1.01779	18.0722	10
204	AT4G12545-AIR1B	AT4G12545	BD_replicate2	1.20272	18.9757	10
205	AT1G65310-ATXTH17	AT1G65310	10X_replicate1	0.731407	16.0415	10
206	AT1G65310-ATXTH17	AT1G65310	10X_replicate2	0.734768	14.6637	10
207	AT1G65310-ATXTH17	AT1G65310	BD_replicate1	0.120833	4.73712	10
208	AT1G65310-ATXTH17	AT1G65310	BD_replicate2	0.267646	6.92712	10
209	AT4G15290-CSLB5	AT4G15290	10X_replicate1	0.125	7.05087	10
210	AT4G15290-CSLB5	AT4G15290	10X_replicate2	0.0816098	5.14254	10
211	AT4G15290-CSLB5	AT4G15290	BD_replicate1	0.0911846	3.63684	10
212	AT4G15290-CSLB5	AT4G15290	BD_replicate2	0.122374	4.04629	10
213	AT1G19900-AT1G19900	AT1G19900	10X_replicate1	0.0876529	4.66033	10
214	AT1G19900-AT1G19900	AT1G19900	10X_replicate2	0.0800261	4.3134	10
215	AT1G19900-AT1G19900	AT1G19900	BD_replicate1	0.0405851	1.98313	10
216	AT1G19900-AT1G19900	AT1G19900	BD_replicate2	0.121881	2.91366	10
217	AT4G33790-FAR3	AT4G33790	10X_replicate1	0.104314	4.65229	10
218	AT4G33790-FAR3	AT4G33790	10X_replicate2	0.0773244	3.97801	10
219	AT4G33790-FAR3	AT4G33790	BD_replicate1	0.0244433	1.3704	10
220	AT4G33790-FAR3	AT4G33790	BD_replicate2	0.0404629	1.96159	10
221	AT3G55230-DIR24	AT3G55230	10X_replicate1	0.658564	6.20573	11
222	AT3G55230-DIR24	AT3G55230	10X_replicate2	1.2957	8.26346	11
223	AT3G55230-DIR24	AT3G55230	BD_replicate1	0.12136	3.72908	11
224	AT3G55230-DIR24	AT3G55230	BD_replicate2	0.697472	7.42777	11
225	AT3G11550-CASP2	AT3G11550	10X_replicate1	0.697038	6.97843	11
226	AT3G11550-CASP2	AT3G11550	10X_replicate2	1.29374	8.4032	11
227	AT3G11550-CASP2	AT3G11550	BD_replicate1	0.102451	3.0307	11
228	AT3G11550-CASP2	AT3G11550	BD_replicate2	0.514609	6.5824	11
229	AT4G13580-DIR18	AT4G13580	10X_replicate1	0.34699	5.40889	11
230	AT4G13580-DIR18	AT4G13580	10X_replicate2	0.915316	7.79765	11
231	AT4G13580-DIR18	AT4G13580	BD_replicate1	0.0478324	2.08855	11
232	AT4G13580-DIR18	AT4G13580	BD_replicate2	0.271175	5.16251	11
233	AT2G40113-AT2G40113	AT2G40113	10X_replicate1	0.365341	5.19156	11
234	AT2G40113-AT2G40113	AT2G40113	10X_replicate2	1.24026	8.1703	11
235	AT2G40113-AT2G40113	AT2G40113	BD_replicate1	0.0280669	1.3704	11
236	AT2G40113-AT2G40113	AT2G40113	BD_replicate2	0.268631	5.76986	11
237	AT3G52790-AT3G52790	AT3G52790	10X_replicate1	0.0301835	1.79491	11
238	AT3G52790-AT3G52790	AT3G52790	10X_replicate2	0.0607416	3.15819	11
239	AT3G52790-AT3G52790	AT3G52790	BD_replicate1	0.00401898	0.296482	11
240	AT3G52790-AT3G52790	AT3G52790	BD_replicate2	0.0105877	0.746881	11
241	AT4G27400-AT4G27400	AT4G27400	10X_replicate1	0.106487	4.25789	12
242	AT4G27400-AT4G27400	AT4G27400	10X_replicate2	0.0570151	2.20794	12
243	AT4G27400-AT4G27400	AT4G27400	BD_replicate1	0.745619	11.1477	12
244	AT4G27400-AT4G27400	AT4G27400	BD_replicate2	0.690085	6.81221	12
245	AT5G05730-ASA1	AT5G05730	10X_replicate1	0.0957019	7.06697	12
246	AT5G05730-ASA1	AT5G05730	10X_replicate2	0.113658	8.93423	12
247	AT5G05730-ASA1	AT5G05730	BD_replicate1	0.316511	15.9771	12
248	AT5G05730-ASA1	AT5G05730	BD_replicate2	0.613099	27.413	12
249	AT3G47800-AT3G47800	AT3G47800	10X_replicate1	0.0457985	3.4369	12
250	AT3G47800-AT3G47800	AT3G47800	10X_replicate2	0.0313956	2.54332	12
251	AT3G47800-AT3G47800	AT3G47800	BD_replicate1	0.119252	6.72025	12
252	AT3G47800-AT3G47800	AT3G47800	BD_replicate2	0.0557288	4.11195	12
253	AT1G22880-CEL5	AT1G22880	10X_replicate1	0.0351739	2.34224	12
254	AT1G22880-CEL5	AT1G22880	10X_replicate2	0.0163033	1.24837	12
255	AT1G22880-CEL5	AT1G22880	BD_replicate1	0.0635789	3.36013	12
256	AT1G22880-CEL5	AT1G22880	BD_replicate2	0.133454	4.99836	12
257	AT3G46970-PHS2	AT3G46970	10X_replicate1	0.033725	3.0103	12
258	AT3G46970-PHS2	AT3G46970	10X_replicate2	0.0182597	1.7235	12
259	AT3G46970-PHS2	AT3G46970	BD_replicate1	0.0664778	5.0336	12
260	AT3G46970-PHS2	AT3G46970	BD_replicate2	0.0714872	5.60571	12
261	AT5G59090-SBT4.12	AT5G59090	10X_replicate1	0.137395	3.92788	13
262	AT5G59090-SBT4.12	AT5G59090	10X_replicate2	0.0750885	2.56195	13
263	AT5G59090-SBT4.12	AT5G59090	BD_replicate1	0.181644	4.84254	13
264	AT5G59090-SBT4.12	AT5G59090	BD_replicate2	0.178185	3.53743	13
265	AT5G04080-AT5G04080	AT5G04080	10X_replicate1	0.284288	2.92981	13
266	AT5G04080-AT5G04080	AT5G04080	10X_replicate2	0.24986	2.51537	13
267	AT5G04080-AT5G04080	AT5G04080	BD_replicate1	0.146133	3.19541	13
268	AT5G04080-AT5G04080	AT5G04080	BD_replicate2	0.0914314	2.16678	13
269	AT1G54575-AT1G54575	AT1G54575	10X_replicate1	0.100531	3.27592	13
270	AT1G54575-AT1G54575	AT1G54575	10X_replicate2	0.0805851	2.22657	13
271	AT1G54575-AT1G54575	AT1G54575	BD_replicate1	0.0529055	1.93043	13
272	AT1G54575-AT1G54575	AT1G54575	BD_replicate2	0.0393959	1.4281	13
273	AT3G15650-AT3G15650	AT3G15650	10X_replicate1	0.0139247	0.780747	13
274	AT3G15650-AT3G15650	AT3G15650	10X_replicate2	0.0146264	0.726663	13
275	AT3G15650-AT3G15650	AT3G15650	BD_replicate1	0.0747793	1.98313	13
276	AT3G15650-AT3G15650	AT3G15650	BD_replicate2	0.0850295	1.79744	13
277	AT5G54660-HSP21.7	AT5G54660	10X_replicate1	0.0235834	1.22344	13
278	AT5G54660-HSP21.7	AT5G54660	10X_replicate2	0.0184461	1.05273	13
279	AT5G54660-HSP21.7	AT5G54660	BD_replicate1	0.0289234	1.54829	13
280	AT5G54660-HSP21.7	AT5G54660	BD_replicate2	0.0253611	1.37886	13
281	AT1G12560-EXPA7	AT1G12560	10X_replicate1	0.388603	12.5885	14
282	AT1G12560-EXPA7	AT1G12560	10X_replicate2	0.238588	8.7479	14
283	AT1G12560-EXPA7	AT1G12560	BD_replicate1	0.381276	12.0965	14
284	AT1G12560-EXPA7	AT1G12560	BD_replicate2	0.450181	13.2715	14
285	AT3G51540-AT3G51540	AT3G51540	10X_replicate1	0.0713941	4.5557	14
286	AT3G51540-AT3G51540	AT3G51540	10X_replicate2	0.0618595	4.38793	14
287	AT3G51540-AT3G51540	AT3G51540	BD_replicate1	0.129134	7.20121	14
288	AT3G51540-AT3G51540	AT3G51540	BD_replicate2	0.151182	9.01182	14
289	AT1G48930-AtGH9C1	AT1G48930	10X_replicate1	0.208226	8.84578	14
290	AT1G48930-AtGH9C1	AT1G48930	10X_replicate2	0.14142	6.6145	14
291	AT1G48930-AtGH9C1	AT1G48930	BD_replicate1	0.0863091	4.70418	14
292	AT1G48930-AtGH9C1	AT1G48930	BD_replicate2	0.124343	5.68779	14
293	AT1G48745-AT1G48745	AT1G48745	10X_replicate1	0.18915	10.4153	14
294	AT1G48745-AT1G48745	AT1G48745	10X_replicate2	0.127725	8.1144	14
295	AT1G48745-AT1G48745	AT1G48745	BD_replicate1	0.100936	6.7532	14
296	AT1G48745-AT1G48745	AT1G48745	BD_replicate2	0.0842088	6.10637	14
297	AT1G21360-GLTP2	AT1G21360	10X_replicate1	0.0688184	4.98229	14
298	AT1G21360-GLTP2	AT1G21360	10X_replicate2	0.0594373	4.30408	14
299	AT1G21360-GLTP2	AT1G21360	BD_replicate1	0.0896693	5.3762	14
300	AT1G21360-GLTP2	AT1G21360	BD_replicate2	0.0769862	4.91628	14
301	AT3G41768-AT3G41768	AT3G41768	10X_replicate1	1.5256	63.4015	15
302	AT3G41768-AT3G41768	AT3G41768	10X_replicate2	1.59353	64.85	15
303	AT3G41768-AT3G41768	AT3G41768	BD_replicate1	1.27059	41.9818	15
304	AT3G41768-AT3G41768	AT3G41768	BD_replicate2	0.744911	31.1556	15
305	AT1G27140-GSTU14	AT1G27140	10X_replicate1	0.920476	14.0373	15
306	AT1G27140-GSTU14	AT1G27140	10X_replicate2	0.65735	17.384	15
307	AT1G27140-GSTU14	AT1G27140	BD_replicate1	0.0753722	4.10463	15
308	AT1G27140-GSTU14	AT1G27140	BD_replicate2	0.204531	8.56861	15
309	AT5G12050-AT5G12050	AT5G12050	10X_replicate1	0.652044	18.6333	15
310	AT5G12050-AT5G12050	AT5G12050	10X_replicate2	0.339296	15.8655	15
311	AT5G12050-AT5G12050	AT5G12050	BD_replicate1	0.218276	11.3322	15
312	AT5G12050-AT5G12050	AT5G12050	BD_replicate2	0.229235	12.3933	15
313	AT1G23750-AT1G23750	AT1G23750	10X_replicate1	1.30232	25.9337	15
314	AT1G23750-AT1G23750	AT1G23750	10X_replicate2	1.33697	31.5074	15
315	AT1G23750-AT1G23750	AT1G23750	BD_replicate1	0.16155	9.80366	15
316	AT1G23750-AT1G23750	AT1G23750	BD_replicate2	0.313772	15.2413	15
317	AT3G14260-AT3G14260	AT3G14260	10X_replicate1	0.431182	17.4662	15
318	AT3G14260-AT3G14260	AT3G14260	10X_replicate2	0.899292	35.6065	15
319	AT3G14260-AT3G14260	AT3G14260	BD_replicate1	0.021742	1.89089	15
320	AT3G14260-AT3G14260	AT3G14260	BD_replicate2	0.0950427	7.00098	15
321	AT1G27110-AT1G27110	AT1G27110	10X_replicate1	0.0169028	1.03026	16
322	AT1G27110-AT1G27110	AT1G27110	10X_replicate2	0.0441587	2.06819	16
323	AT1G27110-AT1G27110	AT1G27110	BD_replicate1	0.135525	3.73567	16
324	AT1G27110-AT1G27110	AT1G27110	BD_replicate2	0.196405	3.93139	16
325	AT5G53380-AT5G53380	AT5G53380	10X_replicate1	0.0241468	0.853187	16
326	AT5G53380-AT5G53380	AT5G53380	10X_replicate2	0.0528228	1.5558	16
327	AT5G53380-AT5G53380	AT5G53380	BD_replicate1	0.186059	3.01753	16
328	AT5G53380-AT5G53380	AT5G53380	BD_replicate2	0.132469	2.01083	16
329	AT1G45201-ATTLL1	AT1G45201	10X_replicate1	0.007566	0.595621	16
330	AT1G45201-ATTLL1	AT1G45201	10X_replicate2	0.0436929	2.02161	16
331	AT1G45201-ATTLL1	AT1G45201	BD_replicate1	0.0286599	1.42311	16
332	AT1G45201-ATTLL1	AT1G45201	BD_replicate2	0.11433	2.6346	16
333	AT1G17030-AT1G17030	AT1G17030	10X_replicate1	0.00434643	0.362202	16
334	AT1G17030-AT1G17030	AT1G17030	10X_replicate2	0.00950251	0.791876	16
335	AT1G17030-AT1G17030	AT1G17030	BD_replicate1	0.0405851	2.32573	16
336	AT1G17030-AT1G17030	AT1G17030	BD_replicate2	0.0386573	2.02725	16
337	AT1G51035-AT1G51035	AT1G51035	10X_replicate1	0.01151	0.466838	16
338	AT1G51035-AT1G51035	AT1G51035	10X_replicate2	0.036799	1.02478	16
339	AT1G51035-AT1G51035	AT1G51035	BD_replicate1	0.073791	1.52194	16
340	AT1G51035-AT1G51035	AT1G51035	BD_replicate2	0.0748523	1.4281	16
341	AT1G77690-LAX3	AT1G77690	10X_replicate1	0.148583	3.94398	17
342	AT1G77690-LAX3	AT1G77690	10X_replicate2	0.068474	2.23589	17
343	AT1G77690-LAX3	AT1G77690	BD_replicate1	0.0745816	2.72104	17
344	AT1G77690-LAX3	AT1G77690	BD_replicate2	0.0769041	2.42121	17
345	AT1G68810-BHLH30	AT1G68810	10X_replicate1	0.0449936	1.60174	17
346	AT1G68810-BHLH30	AT1G68810	10X_replicate2	0.0171418	0.763928	17
347	AT1G68810-BHLH30	AT1G68810	BD_replicate1	0.0416392	1.53512	17
348	AT1G68810-BHLH30	AT1G68810	BD_replicate2	0.043828	1.35424	17
349	AT4G32880-ATHB-8	AT4G32880	10X_replicate1	0.0241468	1.73052	17
350	AT4G32880-ATHB-8	AT4G32880	10X_replicate2	0.00885038	0.652133	17
351	AT4G32880-ATHB-8	AT4G32880	BD_replicate1	0.0372249	1.78548	17
352	AT4G32880-ATHB-8	AT4G32880	BD_replicate2	0.0453053	1.69074	17
353	AT5G06670-AT5G06670	AT5G06670	10X_replicate1	0.0311494	1.40052	17
354	AT5G06670-AT5G06670	AT5G06670	10X_replicate2	0.009782	0.58692	17
355	AT5G06670-AT5G06670	AT5G06670	BD_replicate1	0.0390038	1.3177	17
356	AT5G06670-AT5G06670	AT5G06670	BD_replicate2	0.0352922	1.08339	17
357	AT1G52150-ATHB-15	AT1G52150	10X_replicate1	0.0153735	1.03831	17
358	AT1G52150-ATHB-15	AT1G52150	10X_replicate2	0.00745295	0.58692	17
359	AT1G52150-ATHB-15	AT1G52150	BD_replicate1	0.0177889	1.00804	17
360	AT1G52150-ATHB-15	AT1G52150	BD_replicate2	0.0322554	1.39527	17
361	AT1G13930-AT1G13930	AT1G13930	10X_replicate1	2.93319	27.6401	18
362	AT1G13930-AT1G13930	AT1G13930	10X_replicate2	1.03363	25.2376	18
363	AT1G13930-AT1G13930	AT1G13930	BD_replicate1	0.279615	11.3322	18
364	AT1G13930-AT1G13930	AT1G13930	BD_replicate2	0.234898	7.92843	18
365	AT5G57785-AT5G57785	AT5G57785	10X_replicate1	0.150596	6.78525	18
366	AT5G57785-AT5G57785	AT5G57785	10X_replicate2	0.066145	4.05254	18
367	AT5G57785-AT5G57785	AT5G57785	BD_replicate1	0.0170642	1.29793	18
368	AT5G57785-AT5G57785	AT5G57785	BD_replicate2	0.0210932	1.49376	18
369	AT1G79040-PSBR	AT1G79040	10X_replicate1	0.208226	8.95042	18
370	AT1G79040-PSBR	AT1G79040	10X_replicate2	0.0963294	5.24502	18
371	AT1G79040-PSBR	AT1G79040	BD_replicate1	0.0199631	1.58782	18
372	AT1G79040-PSBR	AT1G79040	BD_replicate2	0.0194517	1.46093	18
373	AT5G44130-FLA13	AT5G44130	10X_replicate1	0.0833065	4.94205	18
374	AT5G44130-FLA13	AT5G44130	10X_replicate2	0.0326067	2.48742	18
375	AT5G44130-FLA13	AT5G44130	BD_replicate1	0.0319541	2.08855	18
376	AT5G44130-FLA13	AT5G44130	BD_replicate2	0.0331582	1.95338	18
377	AT3G26300-CYP71B34	AT3G26300	10X_replicate1	0.0786381	5.36864	18
378	AT3G26300-CYP71B34	AT3G26300	10X_replicate2	0.0445314	3.3352	18
379	AT3G26300-CYP71B34	AT3G26300	BD_replicate1	0.0190407	1.54829	18
380	AT3G26300-CYP71B34	AT3G26300	BD_replicate2	0.0174819	1.29678	18
381	AT2G04025-RGF3	AT2G04025	10X_replicate1	0.0645525	1.33612	19
382	AT2G04025-RGF3	AT2G04025	10X_replicate2	0.0325135	1.02478	19
383	AT2G04025-RGF3	AT2G04025	BD_replicate1	0.0460535	1.29793	19
384	AT2G04025-RGF3	AT2G04025	BD_replicate2	0.0593401	1.19009	19
385	AT4G27520-ENODL2	AT4G27520	10X_replicate1	0.0404057	2.06053	19
386	AT4G27520-ENODL2	AT4G27520	10X_replicate2	0.023011	1.50922	19
387	AT4G27520-ENODL2	AT4G27520	BD_replicate1	0.0396627	1.91725	19
388	AT4G27520-ENODL2	AT4G27520	BD_replicate2	0.0665627	2.59357	19
389	AT1G56680-AT1G56680	AT1G56680	10X_replicate1	0.0208467	1.12685	19
390	AT1G56680-AT1G56680	AT1G56680	10X_replicate2	0.0138811	0.819825	19
391	AT1G56680-AT1G56680	AT1G56680	BD_replicate1	0.0215443	1.23863	19
392	AT1G56680-AT1G56680	AT1G56680	BD_replicate2	0.0355384	1.55121	19
393	AT1G78520-AT1G78520	AT1G78520	10X_replicate1	0.0405666	1.9237	19
394	AT1G78520-AT1G78520	AT1G78520	10X_replicate2	0.0227315	1.16452	19
395	AT1G78520-AT1G78520	AT1G78520	BD_replicate1	0.0136382	0.942153	19
396	AT1G78520-AT1G78520	AT1G78520	BD_replicate2	0.0287262	1.6415	19
397	AT4G34970-ADF9	AT4G34970	10X_replicate1	0.184401	3.60592	19
398	AT4G34970-ADF9	AT4G34970	10X_replicate2	0.0844047	2.17067	19
399	AT4G34970-ADF9	AT4G34970	BD_replicate1	0.0245092	1.04757	19
400	AT4G34970-ADF9	AT4G34970	BD_replicate2	0.0304498	0.861786	19
401	AT2G45220-PME17	AT2G45220	10X_replicate1	0.154781	5.19156	20
402	AT2G45220-PME17	AT2G45220	10X_replicate2	0.163872	5.74809	20
403	AT2G45220-PME17	AT2G45220	BD_replicate1	0.368692	5.46185	20
404	AT2G45220-PME17	AT2G45220	BD_replicate2	0.564921	6.53316	20
405	AT1G56010-NAC021	AT1G56010	10X_replicate1	0.0533645	3.90373	20
406	AT1G56010-NAC021	AT1G56010	10X_replicate2	0.0389417	3.12092	20
407	AT1G56010-NAC021	AT1G56010	BD_replicate1	0.0283305	1.95019	20
408	AT1G56010-NAC021	AT1G56010	BD_replicate2	0.0358667	2.27347	20
409	AT5G01250-AT5G01250	AT5G01250	10X_replicate1	0.038152	2.96201	20
410	AT5G01250-AT5G01250	AT5G01250	10X_replicate2	0.0577604	4.63015	20
411	AT5G01250-AT5G01250	AT5G01250	BD_replicate1	0.0162077	1.27817	20
412	AT5G01250-AT5G01250	AT5G01250	BD_replicate2	0.0255253	1.99442	20
413	AT1G70170-2MMP	AT1G70170	10X_replicate1	0.0459594	3.48519	20
414	AT1G70170-2MMP	AT1G70170	10X_replicate2	0.0547792	4.53699	20
415	AT1G70170-2MMP	AT1G70170	BD_replicate1	0.0250362	1.98313	20
416	AT1G70170-2MMP	AT1G70170	BD_replicate2	0.0665627	4.18582	20
417	AT3G49120-PER34	AT3G49120	10X_replicate1	0.014971	0.804894	20
418	AT3G49120-PER34	AT3G49120	10X_replicate2	0.106857	3.90348	20
419	AT3G49120-PER34	AT3G49120	BD_replicate1	0.00909211	0.533667	20
420	AT3G49120-PER34	AT3G49120	BD_replicate2	0.103578	3.44714	20
421	AT3G25760-AOC1	AT3G25760	10X_replicate1	0.392225	10.0612	21
422	AT3G25760-AOC1	AT3G25760	10X_replicate2	0.798677	24.3805	21
423	AT3G25760-AOC1	AT3G25760	BD_replicate1	0.0524443	3.59731	21
424	AT3G25760-AOC1	AT3G25760	BD_replicate2	0.330187	13.2058	21
425	AT1G15625-AT1G15625	AT1G15625	10X_replicate1	0.151883	7.04282	21
426	AT1G15625-AT1G15625	AT1G15625	10X_replicate2	0.422862	11.4123	21
427	AT1G15625-AT1G15625	AT1G15625	BD_replicate1	0.0171301	1.36382	21
428	AT1G15625-AT1G15625	AT1G15625	BD_replicate2	0.0760834	4.19402	21
429	AT4G15630-AT4G15630	AT4G15630	10X_replicate1	0.235834	8.6848	21
430	AT4G15630-AT4G15630	AT4G15630	10X_replicate2	0.212875	9.58636	21
431	AT4G15630-AT4G15630	AT4G15630	BD_replicate1	0.0637765	4.22981	21
432	AT4G15630-AT4G15630	AT4G15630	BD_replicate2	0.0700919	4.07912	21
433	AT1G78460-AT1G78460	AT1G78460	10X_replicate1	0.0579523	3.00225	21
434	AT1G78460-AT1G78460	AT1G78460	10X_replicate2	0.113099	6.08347	21
435	AT1G78460-AT1G78460	AT1G78460	BD_replicate1	0.0107392	0.896034	21
436	AT1G78460-AT1G78460	AT1G78460	BD_replicate2	0.065824	3.20092	21
437	AT1G14550-PER5	AT1G14550	10X_replicate1	0.0295396	1.81906	21
438	AT1G14550-PER5	AT1G14550	10X_replicate2	0.198994	9.10192	21
439	AT1G14550-PER5	AT1G14550	BD_replicate1	0.0140994	1.05416	21
440	AT1G14550-PER5	AT1G14550	BD_replicate2	0.092088	4.45666	21
441	AT3G21550-DMP2	AT3G21550	10X_replicate1	0.112202	1.75467	22
442	AT3G21550-DMP2	AT3G21550	10X_replicate2	0.0427613	0.866406	22
443	AT3G21550-DMP2	AT3G21550	BD_replicate1	0.219001	2.18738	22
444	AT3G21550-DMP2	AT3G21550	BD_replicate2	0.288411	1.46093	22
445	AT5G60020-LAC17	AT5G60020	10X_replicate1	0.064472	1.27978	22
446	AT5G60020-LAC17	AT5G60020	10X_replicate2	0.0286939	0.689398	22
447	AT5G60020-LAC17	AT5G60020	BD_replicate1	0.293319	2.12808	22
448	AT5G60020-LAC17	AT5G60020	BD_replicate2	0.36236	1.24754	22
449	AT5G54690-GAUT12	AT5G54690	10X_replicate1	0.0375885	1.32003	22
450	AT5G54690-GAUT12	AT5G54690	10X_replicate2	0.00847773	0.409912	22
451	AT5G54690-GAUT12	AT5G54690	BD_replicate1	0.0332718	1.35064	22
452	AT5G54690-GAUT12	AT5G54690	BD_replicate2	0.0265923	0.779711	22
453	AT2G41610-AT2G41610	AT2G41610	10X_replicate1	0.00796845	0.507083	22
454	AT2G41610-AT2G41610	AT2G41610	10X_replicate2	0.00260853	0.167691	22
455	AT2G41610-AT2G41610	AT2G41610	BD_replicate1	0.0164053	0.86968	22
456	AT2G41610-AT2G41610	AT2G41610	BD_replicate2	0.0159225	0.631976	22
457	AT5G19870-AT5G19870	AT5G19870	10X_replicate1	0.00820992	0.474887	22
458	AT5G19870-AT5G19870	AT5G19870	10X_replicate2	0.00419229	0.260853	22
459	AT5G19870-AT5G19870	AT5G19870	BD_replicate1	0.0115957	0.612729	22
460	AT5G19870-AT5G19870	AT5G19870	BD_replicate2	0.027413	0.607354	22
461	AT2G33790-AGP30	AT2G33790	10X_replicate1	0.551111	11.2122	23
462	AT2G33790-AGP30	AT2G33790	10X_replicate2	0.626328	11.4403	23
463	AT2G33790-AGP30	AT2G33790	BD_replicate1	0.542759	11.9779	23
464	AT2G33790-AGP30	AT2G33790	BD_replicate2	1.34947	15.2495	23
465	AT4G22235-AT4G22235	AT4G22235	10X_replicate1	0.359788	16.5164	23
466	AT4G22235-AT4G22235	AT4G22235	10X_replicate2	0.490404	18.8467	23
467	AT4G22235-AT4G22235	AT4G22235	BD_replicate1	0.17275	9.46765	23
468	AT4G22235-AT4G22235	AT4G22235	BD_replicate2	0.518056	16.2672	23
469	AT4G22230-AT4G22230	AT4G22230	10X_replicate1	0.16114	8.46748	23
470	AT4G22230-AT4G22230	AT4G22230	10X_replicate2	0.247252	9.79132	23
471	AT4G22230-AT4G22230	AT4G22230	BD_replicate1	0.0486889	3.45237	23
472	AT4G22230-AT4G22230	AT4G22230	BD_replicate2	0.140266	6.33618	23
473	AT3G60530-GATA4	AT3G60530	10X_replicate1	0.0320348	2.06858	23
474	AT3G60530-GATA4	AT3G60530	10X_replicate2	0.0311161	2.41289	23
475	AT3G60530-GATA4	AT3G60530	BD_replicate1	0.0964554	4.30228	23
476	AT3G60530-GATA4	AT3G60530	BD_replicate2	0.0801871	4.02167	23
477	AT1G57590-PAE2	AT1G57590	10X_replicate1	0.0205248	1.77882	23
478	AT1G57590-PAE2	AT1G57590	10X_replicate2	0.028787	2.22657	23
479	AT1G57590-PAE2	AT1G57590	BD_replicate1	0.0195019	1.64712	23
480	AT1G57590-PAE2	AT1G57590	BD_replicate2	0.0862607	4.18582	23
481	AT1G52690-LEA7	AT1G52690	10X_replicate1	3.89971	30.6906	24
482	AT1G52690-LEA7	AT1G52690	10X_replicate2	2.98826	30.3242	24
483	AT1G52690-LEA7	AT1G52690	BD_replicate1	3.3567	34.6686	24
484	AT1G52690-LEA7	AT1G52690	BD_replicate2	2.25041	27.4212	24
485	AT3G53720-CHX20	AT3G53720	10X_replicate1	0.0698648	5.3284	24
486	AT3G53720-CHX20	AT3G53720	10X_replicate2	0.0383827	3.32588	24
487	AT3G53720-CHX20	AT3G53720	BD_replicate1	0.642443	21.9462	24
488	AT3G53720-CHX20	AT3G53720	BD_replicate2	0.401756	15.5532	24
489	AT1G52680-AT1G52680	AT1G52680	10X_replicate1	0.0515132	2.77688	24
490	AT1G52680-AT1G52680	AT1G52680	10X_replicate2	0.0328862	1.93777	24
491	AT1G52680-AT1G52680	AT1G52680	BD_replicate1	0.0453288	2.7474	24
492	AT1G52680-AT1G52680	AT1G52680	BD_replicate2	0.0366054	2.36376	24
493	AT2G38230-PDX11	AT2G38230	10X_replicate1	0.0494205	3.68641	24
494	AT2G38230-PDX11	AT2G38230	10X_replicate2	0.0445314	3.87554	24
495	AT2G38230-PDX11	AT2G38230	BD_replicate1	0.171696	8.9801	24
496	AT2G38230-PDX11	AT2G38230	BD_replicate2	0.136737	8.5522	24
497	AT4G13230-AT4G13230	AT4G13230	10X_replicate1	0.0220541	1.61784	24
498	AT4G13230-AT4G13230	AT4G13230	10X_replicate2	0.0251537	1.74213	24
499	AT4G13230-AT4G13230	AT4G13230	BD_replicate1	0.0962577	4.53288	24
500	AT4G13230-AT4G13230	AT4G13230	BD_replicate2	0.180154	6.73835	24
501	AT1G53540-HSP17.6C	AT1G53540	10X_replicate1	0.105441	4.62009	25
502	AT1G53540-HSP17.6C	AT1G53540	10X_replicate2	0.148034	8.33799	25
503	AT1G53540-HSP17.6C	AT1G53540	BD_replicate1	0.264132	7.06944	25
504	AT1G53540-HSP17.6C	AT1G53540	BD_replicate2	0.457239	11.1868	25
505	AT1G54050-HSP17.4B	AT1G54050	10X_replicate1	0.133934	5.07888	25
506	AT1G54050-HSP17.4B	AT1G54050	10X_replicate2	0.125675	7.38774	25
507	AT1G54050-HSP17.4B	AT1G54050	BD_replicate1	0.124127	4.95454	25
508	AT1G54050-HSP17.4B	AT1G54050	BD_replicate2	0.262475	8.5522	25
509	AT1G16030-HSP70-5	AT1G16030	10X_replicate1	0.154701	7.75113	25
510	AT1G16030-HSP70-5	AT1G16030	10X_replicate2	0.176728	10.695	25
511	AT1G16030-HSP70-5	AT1G16030	BD_replicate1	0.380221	12.6367	25
512	AT1G16030-HSP70-5	AT1G16030	BD_replicate2	0.68631	17.6789	25
513	AT4G10250-HSP22.0	AT4G10250	10X_replicate1	0.0148905	0.716355	25
514	AT4G10250-HSP22.0	AT4G10250	10X_replicate2	0.0419229	2.28247	25
515	AT4G10250-HSP22.0	AT4G10250	BD_replicate1	0.0461194	1.58124	25
516	AT4G10250-HSP22.0	AT4G10250	BD_replicate2	0.177118	3.75903	25
517	AT4G25200-HSP23.6	AT4G25200	10X_replicate1	0.0481326	1.50515	25
518	AT4G25200-HSP23.6	AT4G25200	10X_replicate2	0.0665176	3.77306	25
519	AT4G25200-HSP23.6	AT4G25200	BD_replicate1	0.0124522	0.672025	25
520	AT4G25200-HSP23.6	AT4G25200	BD_replicate2	0.0403808	2.32272	25
521	AT2G07725-AT2G07725	AT2G07725	10X_replicate1	0.33218	23.8329	26
522	AT2G07725-AT2G07725	AT2G07725	10X_replicate2	0.588783	31.6285	26
523	AT2G07725-AT2G07725	AT2G07725	BD_replicate1	0.0368296	3.51825	26
524	AT2G07725-AT2G07725	AT2G07725	BD_replicate2	0.0629514	5.7042	26
525	ATMG00270-NAD6	ATMG00270	10X_replicate1	0.422489	29.4833	26
526	ATMG00270-NAD6	ATMG00270	10X_replicate2	0.672536	38.0753	26
527	ATMG00270-NAD6	ATMG00270	BD_replicate1	0.00764264	0.757676	26
528	ATMG00270-NAD6	ATMG00270	BD_replicate2	0.0156763	1.43631	26
529	AT2G16586-AT2G16586	AT2G16586	10X_replicate1	0.178445	11.6549	26
530	AT2G16586-AT2G16586	AT2G16586	10X_replicate2	0.136948	9.33482	26
531	AT2G16586-AT2G16586	AT2G16586	BD_replicate1	0.279418	13.5459	26
532	AT2G16586-AT2G16586	AT2G16586	BD_replicate2	0.420305	14.9458	26
533	ATCG00450-TRNV.1	ATCG00450	10X_replicate1	0.194301	15.6713	26
534	ATCG00450-TRNV.1	ATCG00450	10X_replicate2	0.422769	26.2437	26
535	ATCG00450-TRNV.1	ATCG00450	BD_replicate1	0.00408486	0.408486	26
536	ATCG00450-TRNV.1	ATCG00450	BD_replicate2	0.0106697	0.984898	26
537	ATMG00510-NAD7	ATMG00510	10X_replicate1	0.136188	11.9688	26
538	ATMG00510-NAD7	ATMG00510	10X_replicate2	0.199366	16.0145	26
539	ATMG00510-NAD7	ATMG00510	BD_replicate1	0.0421663	3.92015	26
540	ATMG00510-NAD7	ATMG00510	BD_replicate2	0.0498194	4.4977	26
541	AT1G65570-AT1G65570	AT1G65570	10X_replicate1	0.0420959	0.885383	27
542	AT1G65570-AT1G65570	AT1G65570	10X_replicate2	0.0923235	1.50922	27
543	AT1G65570-AT1G65570	AT1G65570	BD_replicate1	0.289103	2.13467	27
544	AT1G65570-AT1G65570	AT1G65570	BD_replicate2	0.418992	2.82337	27
545	AT2G26560-PLP2	AT2G26560	10X_replicate1	0.01151	0.611719	27
546	AT2G26560-PLP2	AT2G26560	10X_replicate2	0.0717347	2.84144	27
547	AT2G26560-PLP2	AT2G26560	BD_replicate1	0.0952695	1.89748	27
548	AT2G26560-PLP2	AT2G26560	BD_replicate2	0.410456	5.50722	27
549	AT4G16260-AT4G16260	AT4G16260	10X_replicate1	0.0102222	0.740502	27
550	AT4G16260-AT4G16260	AT4G16260	10X_replicate2	0.0286939	2.00298	27
551	AT4G16260-AT4G16260	AT4G16260	BD_replicate1	0.0847279	4.15074	27
552	AT4G16260-AT4G16260	AT4G16260	BD_replicate2	0.198129	7.35391	27
553	AT1G71380-CEL3	AT1G71380	10X_replicate1	0.00965872	0.619768	27
554	AT1G71380-CEL3	AT1G71380	10X_replicate2	0.0106205	0.652133	27
555	AT1G71380-CEL3	AT1G71380	BD_replicate1	0.0761629	3.45237	27
556	AT1G71380-CEL3	AT1G71380	BD_replicate2	0.0724721	2.42121	27
557	AT1G66700-PXMT1	AT1G66700	10X_replicate1	0.0232614	1.14295	27
558	AT1G66700-PXMT1	AT1G66700	10X_replicate2	0.142445	6.25116	27
559	AT1G66700-PXMT1	AT1G66700	BD_replicate1	0.0391356	1.3704	27
560	AT1G66700-PXMT1	AT1G66700	BD_replicate2	0.331008	8.07617	27
561	AT2G30750-CYP71A12	AT2G30750	10X_replicate1	0.0193979	0.547328	28
562	AT2G30750-CYP71A12	AT2G30750	10X_replicate2	0.0725731	1.85392	28
563	AT2G30750-CYP71A12	AT2G30750	BD_replicate1	0.0513902	0.896034	28
564	AT2G30750-CYP71A12	AT2G30750	BD_replicate2	0.388296	2.98752	28
565	AT1G02920-GSTF7	AT1G02920	10X_replicate1	0.0377495	1.4971	28
566	AT1G02920-GSTF7	AT1G02920	10X_replicate2	0.110676	3.83827	28
567	AT1G02920-GSTF7	AT1G02920	BD_replicate1	0.100211	2.93188	28
568	AT1G02920-GSTF7	AT1G02920	BD_replicate2	0.499425	7.18976	28
569	AT4G39950-CYP79B2	AT4G39950	10X_replicate1	0.00772698	0.370251	28
570	AT4G39950-CYP79B2	AT4G39950	10X_replicate2	0.0163965	1.06205	28
571	AT4G39950-CYP79B2	AT4G39950	BD_replicate1	0.00540256	0.34919	28
572	AT4G39950-CYP79B2	AT4G39950	BD_replicate2	0.0419402	1.25575	28
573	AT4G14630-GLP9	AT4G14630	10X_replicate1	0.0117514	0.772698	28
574	AT4G14630-GLP9	AT4G14630	10X_replicate2	0.0595305	2.58059	28
575	AT4G14630-GLP9	AT4G14630	BD_replicate1	0.0152853	1.24522	28
576	AT4G14630-GLP9	AT4G14630	BD_replicate2	0.152413	4.826	28
577	AT1G14455-AT1G14455	AT1G14455	10X_replicate1	0.00185126	0.136832	28
578	AT1G14455-AT1G14455	AT1G14455	10X_replicate2	0.0113658	0.512391	28
579	AT1G14455-AT1G14455	AT1G14455	BD_replicate1	0.00256951	0.197655	28
580	AT1G14455-AT1G14455	AT1G14455	BD_replicate2	0.02413	1.05056	28
