# Supplementary material for: Benchmarking plant single cell RNA-sequencing sample processing strategies
Source: EMBO J. 2026 May 9;45(12):4337–59. doi: 10.1038/s44318-026-00800-5 (PMC13270049; doi:10.1038/s44318-026-00800-5)
Supplement: Supplementary file 8 — Dataset EV6 [file 44318_2026_800_MOESM8_ESM.xlsx]

## Sheet: Legend
Dataset EV6: Summary of cell morphology measurements for cell type marker lines.
Sheet "data"	Raw data
screen_name	Experiment ID
well_name	Well ID used for imaging
PP - Intensity Cell EGFP Mean	Mean of GFP intensity measured in protoplast
PP - Intensity Cell EGFP Median	Median of GFP intensity measured in protoplast
pp_cell_area_µm2	Cell area in [µm²]
pp_cell_roundness	Cell roundness
pp_cell_width_µm	Cell width in [µm]
pp_cell_length_µm	Cell length in [µm]
pp_cell_ratio_width_to_length	Cell_Ratio_Width to length
markerline	Abbreviation of marker line (SCR=pSCR::GFP;CO2=pCO2::CO2-GFP; WER=pWER::WER-GFP; Sombrero=pSMB::NLS-GFP)
celltype	Cell type according to marker gene
Sheet "summary"
celltype	Cell type
N	number of cells analyzed
cell_diameter_um	mean of cell diameter [µm]
sd	SD of cell diameter
se	SE of cell diameter
ci	confidence interval

## Sheet: data
screen_name	well_name	PP - Intensity Cell EGFP Mean	PP - Intensity Cell EGFP Median	pp_cell_area_mm2	pp_cell_roundness	pp_cell_width_mm	pp_cell_length_mm	pp_cell_ratio_width_to_length	markerline	celltype
PSB_BR_LiVe20	C7	253.783	253	166.327	0.817556	10.7853	19.6881	0.547806	SCR	Endodermis
PSB_BR_LiVe20	C7	258.338	225	54.6148	0.848709	6.07311	9.85757	0.616086	SCR	Endodermis
PSB_BR_LiVe20	C7	223.189	214	59.9344	0.876562	7.14621	9.76722	0.731653	SCR	Endodermis
PSB_BR_LiVe20	C7	268.655	261	500.044	0.994445	22.3775	26.4319	0.846612	SCR	Endodermis
PSB_BR_LiVe20	C7	235.801	219	101.427	0.956209	9.30228	11.5014	0.808799	SCR	Endodermis
PSB_BR_LiVe20	C7	261.808	251	138.665	0.915994	11.2992	14.5384	0.777192	SCR	Endodermis
PSB_BR_LiVe20	C7	179.046	176	152.85	1.00611	12.4348	14.2053	0.875361	SCR	Endodermis
PSB_BR_LiVe20	C7	207.059	204	428.761	0.97446	20.2826	24.0061	0.844894	SCR	Endodermis
PSB_BR_LiVe20	C7	225.628	222	311.021	0.888587	13.9407	25.2376	0.552379	SCR	Endodermis
PSB_BR_LiVe20	C7	248.579	242	106.038	0.982392	10.2457	11.7001	0.875694	SCR	Endodermis
PSB_BR_LiVe20	C7	395.007	391	48.2312	0.96938	6.07311	8.09992	0.749775	SCR	Endodermis
PSB_BR_LiVe20	C7	253.16	242	201.791	1.00463	14.342	16.0348	0.894427	SCR	Endodermis
PSB_BR_LiVe20	C7	285.576	284	176.611	0.989397	13.3162	15.2643	0.872373	SCR	Endodermis
PSB_BR_LiVe20	C7	231.936	210	198.954	0.981162	11.9698	18.8319	0.63561	SCR	Endodermis
PSB_BR_LiVe20	C7	221.892	217	370.955	1.00712	18.6427	22.425	0.831333	SCR	Endodermis
PSB_BR_LiVe20	C7	229.959	206	96.1078	0.925168	9.60244	11.9104	0.806226	SCR	Endodermis
PSB_BR_LiVe20	C7	264.818	251	149.659	0.976054	11.7907	14.7924	0.797077	SCR	Endodermis
PSB_BR_LiVe20	C7	639.087	644	396.489	0.940723	17.8655	24.5971	0.726326	SCR	Endodermis
PSB_BR_LiVe20	C7	287.557	259	132.991	0.997115	11.2362	13.1823	0.852368	SCR	Endodermis
PSB_BR_LiVe20	C7	296.825	265	226.616	0.91831	12.1462	20.2213	0.600665	SCR	Endodermis
PSB_BR_LiVe20	C7	218.876	212	140.083	0.905711	10.7193	14.8879	0.72	SCR	Endodermis
PSB_BR_LiVe20	C7	275.829	255	142.92	0.966598	11.7303	14.416	0.813705	SCR	Endodermis
PSB_BR_LiVe20	C7	268.383	260	95.3985	0.984359	9.60244	10.9808	0.874475	SCR	Endodermis
PSB_BR_LiVe20	C7	243.275	227	238.319	0.946099	15.4835	19.4434	0.796333	SCR	Endodermis
PSB_BR_LiVe20	C7	260.261	250	134.764	0.986144	11.7907	13.3162	0.885438	SCR	Endodermis
PSB_BR_LiVe20	C7	339.016	342	111.003	0.988765	10.2457	11.8656	0.863477	SCR	Endodermis
PSB_BR_LiVe20	C7	313.281	276	136.537	1.0129	11.7303	13.5799	0.863802	SCR	Endodermis
PSB_BR_LiVe20	C7	464.646	421	145.403	0.959348	10.9808	16.4712	0.666667	SCR	Endodermis
PSB_BR_LiVe20	C7	291.594	259	179.803	0.953054	12.883	16.8543	0.764375	SCR	Endodermis
PSB_BR_LiVe20	C7	292.964	279	188.669	1.01223	13.8897	15.6316	0.888566	SCR	Endodermis
PSB_BR_LiVe20	C7	223.075	214	472.028	0.943988	20.5605	29.5667	0.695392	SCR	Endodermis
PSB_BR_LiVe20	C7	292.527	261	207.82	0.991617	13.8897	17.3417	0.800943	SCR	Endodermis
PSB_BR_LiVe20	C7	224.46	208	75.5386	1.01316	8.33725	9.9827	0.83517	SCR	Endodermis
PSB_BR_LiVe20	C7	265.199	257	400.036	0.985708	19.5344	24.6763	0.791628	SCR	Endodermis
PSB_BR_LiVe20	C7	261.81	248	351.095	0.964698	17.1774	23.2938	0.737422	SCR	Endodermis
PSB_BR_LiVe20	C7	655.573	627	234.063	0.989004	13.9407	19.8228	0.703267	SCR	Endodermis
PSB_BR_LiVe20	C7	251.816	242	175.547	1.0022	13.8897	15.0302	0.924123	SCR	Endodermis
PSB_BR_LiVe20	C7	250.293	239	165.972	1.00259	13.3162	14.7082	0.905357	SCR	Endodermis
PSB_BR_LiVe20	C7	343.051	338	319.532	0.883174	13.475	25.8553	0.52117	SCR	Endodermis
PSB_BR_LiVe20	C7	312.247	274	139.374	0.987568	11.2362	14.416	0.779428	SCR	Endodermis
PSB_BR_LiVe20	C7	252.55	245	118.096	0.946456	8.58868	15.5292	0.553066	SCR	Endodermis
PSB_BR_LiVe20	C7	301.079	289	130.508	1.00515	11.2362	13.9534	0.805265	SCR	Endodermis
PSB_BR_LiVe20	C7	294.933	283	346.13	0.935849	17.3417	24.0061	0.722389	SCR	Endodermis
PSB_BR_LiVe20	C7	326.243	283	95.0439	1.00491	9.60244	10.9485	0.877058	SCR	Endodermis
PSB_BR_LiVe20	C7	273.899	266	165.618	0.968163	11.7907	15.4835	0.7615	SCR	Endodermis
PSB_BR_LiVe20	C7	218.854	215	99.6542	0.8526	9.07066	13.8897	0.653047	SCR	Endodermis
PSB_BR_LiVe20	C7	276.719	264	150.368	0.961789	10.7193	16.3524	0.655521	SCR	Endodermis
PSB_BR_LiVe20	C7	286.484	284	121.642	1.00263	10.7193	12.7446	0.841085	SCR	Endodermis
PSB_BR_LiVe20	C7	590.405	606	189.024	0.937487	10.6529	17.9052	0.594964	SCR	Endodermis
PSB_BR_LiVe20	C7	261.619	234	151.787	1.00195	12.6609	14.0168	0.903263	SCR	Endodermis
PSB_BR_LiVe20	C7	214.512	199	349.322	0.940881	17.5854	21.9697	0.800441	SCR	Endodermis
PSB_BR_LiVe20	C7	263.54	243	155.688	1.03558	12.6609	14.1553	0.894427	SCR	Endodermis
PSB_BR_LiVe20	C7	281.884	267	186.187	0.943325	11.2992	19.1772	0.589199	SCR	Endodermis
PSB_BR_LiVe20	C7	248.269	223	112.067	1.0157	10.7193	12.0583	0.888957	SCR	Endodermis
PSB_BR_LiVe20	C7	220.084	215	105.328	0.900307	9.07066	14.0547	0.645381	SCR	Endodermis
PSB_BR_LiVe20	C7	241.447	238	143.63	1.02432	11.2362	14.8879	0.754718	SCR	Endodermis
PSB_BR_LiVe20	C7	265.855	257	63.4808	1.0172	7.62635	9.01182	0.846261	SCR	Endodermis
PSB_BR_LiVe20	C7	296.178	268	75.8933	0.989847	8.42189	9.76722	0.862261	SCR	Endodermis
PSB_BR_LiVe20	C7	267.815	262	174.838	0.922691	10.7193	16.9383	0.632846	SCR	Endodermis
PSB_BR_LiVe20	C7	811.716	772	187.251	0.918308	12.6609	18.3454	0.690138	SCR	Endodermis
PSB_BR_LiVe20	C7	712.578	642	127.671	0.902884	9.30228	15.5862	0.596829	SCR	Endodermis
PSB_BR_LiVe20	C7	251.452	247	162.426	1.00699	12.6609	14.8879	0.850412	SCR	Endodermis
PSB_BR_LiVe20	C7	325.395	285	43.9755	0.978218	5.32647	9.07066	0.58722	SCR	Endodermis
PSB_BR_LiVe20	C7	233.147	220	509.265	0.849509	18.8319	33.7769	0.557538	SCR	Endodermis
PSB_BR_LiVe20	C7	359.003	344	134.409	0.984589	10.7193	14.4037	0.744208	SCR	Endodermis
PSB_BR_LiVe20	C7	265.488	256	171.646	1.00558	13.475	14.9355	0.902214	SCR	Endodermis
PSB_BR_LiVe20	C7	371.867	360	130.508	0.985927	11.2362	13.0743	0.859412	SCR	Endodermis
PSB_BR_LiVe20	C7	266.326	258	220.587	0.982716	14.2924	18.5473	0.770594	SCR	Endodermis
PSB_BR_LiVe20	C7	347.898	364	90.0789	0.972609	8.42189	12.0436	0.699284	SCR	Endodermis
PSB_BR_LiVe20	C7	199.347	187	71.6376	1.0073	8.33725	9.85757	0.845771	SCR	Endodermis
PSB_BR_LiVe20	C7	312.436	308	159.589	0.979509	11.7907	15.1828	0.77658	SCR	Endodermis
PSB_BR_LiVe20	C7	284.627	248	101.782	0.979249	9.60244	11.5629	0.830455	SCR	Endodermis
PSB_BR_LiVe20	C7	219.295	198	186.187	1.02071	14.2924	15.5292	0.920358	SCR	Endodermis
PSB_BR_LiVe20	C7	280.973	250	145.403	0.994425	11.7907	14.1553	0.83295	SCR	Endodermis
PSB_BR_LiVe20	C7	232.209	222	56.0333	0.940814	6.07311	9.41596	0.644981	SCR	Endodermis
PSB_BR_LiVe20	C7	260.381	256	147.176	0.98371	11.9698	13.9407	0.858619	SCR	Endodermis
PSB_BR_LiVe20	C7	269.608	262	245.057	0.961768	14.4896	19.0659	0.759974	SCR	Endodermis
PSB_BR_LiVe20	C7	330.833	287	165.972	0.938074	10.7193	18.4707	0.580343	SCR	Endodermis
PSB_BR_LiVe20	C7	288.818	254	124.834	1.01829	11.2362	13.0063	0.863905	SCR	Endodermis
PSB_BR_LiVe20	C7	293.434	256	93.98	0.998068	9.60244	11.5629	0.830455	SCR	Endodermis
PSB_BR_LiVe20	C7	322.036	333	68.4458	0.979338	7.62635	9.82153	0.776493	SCR	Endodermis
PSB_BR_LiVe20	C7	436.959	453	87.2418	0.87123	7.53277	12.7863	0.589128	SCR	Endodermis
PSB_BR_LiVe20	C7	259.529	256	181.576	0.958635	11.2362	16.2654	0.690805	SCR	Endodermis
PSB_BR_LiVe20	C7	287.932	276	119.514	0.99206	10.9808	12.219	0.898666	SCR	Endodermis
PSB_BR_LiVe20	C7	248.836	239	112.776	0.998257	10.2457	12.0583	0.849677	SCR	Endodermis
PSB_BR_LiVe20	C7	373.205	272	103.91	0.970387	8.67087	12.4348	0.697308	SCR	Endodermis
PSB_BR_LiVe20	C7	329.25	294	99.2996	0.986194	10.1063	10.9808	0.920358	SCR	Endodermis
PSB_BR_LiVe20	C7	244.034	228	147.885	0.986536	12.1462	13.5799	0.894427	SCR	Endodermis
PSB_BR_LiVe20	C7	330.678	284	133.345	1.01813	11.7907	13.1823	0.894427	SCR	Endodermis
PSB_BR_LiVe20	C7	237.806	230	184.768	0.999841	13.9407	15.2643	0.913288	SCR	Endodermis
PSB_BR_LiVe20	C7	329.155	334	203.21	0.978592	14.342	16.9487	0.846197	SCR	Endodermis
PSB_BR_LiVe20	C7	212.741	209	131.217	1.02835	11.2362	13.9025	0.808215	SCR	Endodermis
PSB_BR_LiVe20	C7	273.464	257	84.05	0.977562	8.42189	10.9808	0.766965	SCR	Endodermis
PSB_BR_LiVe20	C7	310.176	279	231.935	0.970065	14.4896	18.5473	0.781223	SCR	Endodermis
PSB_BR_LiVe20	C7	357.057	351	86.8871	0.973994	8.33725	11.8656	0.70264	SCR	Endodermis
PSB_BR_LiVe20	C7	250.751	245	156.751	1.00333	12.6609	14.2053	0.891278	SCR	Endodermis
PSB_BR_LiVe20	C7	271.169	235	182.286	0.991884	12.6609	17.1877	0.736625	SCR	Endodermis
PSB_BR_LiVe20	C7	271.654	266	164.199	0.996227	12.6609	15.0302	0.842363	SCR	Endodermis
PSB_BR_LiVe20	C7	259.044	255	121.997	0.965251	10.7193	13.0063	0.824163	SCR	Endodermis
PSB_BR_LiVe20	C7	273.89	272	48.2312	0.96938	6.07311	8.35849	0.72658	SCR	Endodermis
PSB_BR_LiVe20	C7	248.497	242	208.175	0.977932	13.8897	17.9151	0.77531	SCR	Endodermis
PSB_BR_LiVe20	C7	281.751	242	116.677	0.997966	10.2457	12.883	0.795285	SCR	Endodermis
PSB_BR_LiVe20	C7	272.55	263	63.8355	0.937624	7.14621	10.1762	0.702247	SCR	Endodermis
PSB_BR_LiVe20	C7	220.597	215	278.394	0.913097	12.883	24.8767	0.517875	SCR	Endodermis
PSB_BR_LiVe20	C7	270.085	259	203.919	0.980606	13.9407	17.8457	0.781182	SCR	Endodermis
PSB_BR_LiVe20	C7	208.602	205	198.599	0.897244	12.8278	19.4708	0.658825	SCR	Endodermis
PSB_BR_LiVe20	C7	263.626	263	43.6209	0.824484	5.95518	9.09018	0.655122	SCR	Endodermis
PSB_BR_LiVe20	C7	207.699	202	286.55	0.94006	14.342	23.6414	0.606647	SCR	Endodermis
PSB_BR_LiVe20	C7	265.541	241	191.506	1.02116	13.475	15.5292	0.867722	SCR	Endodermis
PSB_BR_LiVe20	C7	246.402	232	174.838	0.999801	13.1554	15.1828	0.866469	SCR	Endodermis
PSB_BR_LiVe20	C7	199.931	174	129.089	0.846764	9.60244	16.8122	0.57116	SCR	Endodermis
PSB_BR_LiVe20	C7	249.737	226	117.386	1.00161	10.9808	12.0583	0.910642	SCR	Endodermis
PSB_BR_LiVe20	C7	248.009	243	82.9861	0.969947	8.42189	10.1762	0.827606	SCR	Endodermis
PSB_BR_LiVe20	C7	235.779	229	146.112	0.979457	11.7907	14.2053	0.830017	SCR	Endodermis
PSB_BR_LiVe20	C7	213.544	211	413.867	0.891103	16.6745	26.6656	0.625318	SCR	Endodermis
PSB_BR_LiVe20	C7	259.842	241	315.631	0.959861	16.5892	22.4171	0.740024	SCR	Endodermis
PSB_BR_LiVe20	C7	181.173	170	108.52	0.847913	9.30228	13.9534	0.666667	SCR	Endodermis
PSB_BR_LiVe20	C7	223.11	204	86.8871	0.908585	8.67087	11.4395	0.757975	SCR	Endodermis
PSB_BR_LiVe20	C7	183.534	174	73.7654	0.765704	7.24479	12.6188	0.574127	SCR	Endodermis
PSB_BR_LiVe20	C7	218.269	219	42.2023	0.889354	5.95518	7.7646	0.766965	SCR	Endodermis
PSB_BR_LiVe20	C7	223.317	218	275.202	0.864887	15.5292	22.2981	0.696435	SCR	Endodermis
PSB_BR_LiVe20	C7	237.154	232	234.418	0.989882	15.5292	17.1877	0.903508	SCR	Endodermis
PSB_BR_LiVe20	C7	290.527	277	203.919	0.980606	14.2924	17.1877	0.831551	SCR	Endodermis
PSB_BR_LiVe20	C7	290.327	286	451.813	0.994334	21.5706	24.2486	0.889559	SCR	Endodermis
PSB_BR_LiVe20	C7	245.222	242	280.876	0.988703	16.8438	19.5072	0.863466	SCR	Endodermis
PSB_BR_LiVe20	C7	255.088	251	262.789	1.01546	16.5892	18.6996	0.88714	SCR	Endodermis
PSB_BR_LiVe20	C7	228.931	221	378.757	0.944934	19.0938	24.5538	0.777628	SCR	Endodermis
PSB_BR_LiVe20	C7	240.751	238	473.801	0.946041	20.3524	29.9718	0.679053	SCR	Endodermis
PSB_BR_LiVe20	C7	284.081	263	285.486	0.998129	16.9278	20.3698	0.831022	SCR	Endodermis
PSB_BR_LiVe20	C7	246.845	238	346.839	0.990811	19.2418	21.9697	0.875833	SCR	Endodermis
PSB_BR_LiVe20	C7	331.572	317	303.573	0.996348	16.9278	20.8346	0.812484	SCR	Endodermis
PSB_BR_LiVe20	C7	263.346	258	268.818	0.927888	15.0655	23.0027	0.654946	SCR	Endodermis
PSB_BR_LiVe20	C7	306.204	286	318.823	0.911793	15.5292	25.9444	0.598558	SCR	Endodermis
PSB_BR_LiVe20	C7	269.673	256	236.546	0.981352	14.3913	18.4994	0.777934	SCR	Endodermis
PSB_BR_LiVe20	C7	214.477	202	312.084	0.880563	16.5892	23.8207	0.696419	SCR	Endodermis
PSB_BR_LiVe20	C7	344.994	267	222.36	0.987353	14.5384	18.3454	0.792483	SCR	Endodermis
PSB_BR_LiVe20	C7	277.702	266	218.104	0.990462	14.3913	17.053	0.843917	SCR	Endodermis
PSB_BR_LiVe20	C7	264.182	249	398.262	0.983179	19.8228	25.0472	0.791418	SCR	Endodermis
PSB_BR_LiVe20	C7	278.66	261	407.838	1.01817	19.3887	25.7178	0.7539	SCR	Endodermis
PSB_BR_LiVe20	C7	333.543	327	274.492	1.01418	16.9278	18.8037	0.90024	SCR	Endodermis
PSB_BR_LiVe20	C7	446.479	448	264.562	0.979686	16.5464	18.4994	0.894427	SCR	Endodermis
PSB_BR_LiVe20	C7	380.458	278	361.38	0.919374	15.9794	27.5359	0.580313	SCR	Endodermis
PSB_BR_LiVe20	C7	307.891	310	408.902	0.987849	21.0716	23.4909	0.89701	SCR	Endodermis
PSB_BR_LiVe20	C7	276.339	271	184.059	0.98177	13.9407	15.5292	0.89771	SCR	Endodermis
PSB_BR_LiVe20	C7	295.17	274	535.509	0.904667	19.2418	33.4021	0.576064	SCR	Endodermis
PSB_BR_LiVe20	C7	284.862	270	256.406	0.987649	16.5892	18.6902	0.887591	SCR	Endodermis
PSB_BR_LiVe20	C7	264.856	267	334.072	1.01573	19.0566	21.1472	0.90114	SCR	Endodermis
PSB_BR_LiVe20	C7	286.884	278	455.005	1.0084	21.8645	25.132	0.869987	SCR	Endodermis
PSB_BR_LiVe20	C7	288.121	288	769.217	0.996034	29.0036	32.2075	0.900522	SCR	Endodermis
PSB_BR_LiVe20	C7	246.405	237	277.684	0.994796	16.6745	19.3978	0.859608	SCR	Endodermis
PSB_BR_LiVe20	C7	319.188	309	422.378	0.96604	19.2418	27.0682	0.710862	SCR	Endodermis
PSB_BR_LiVe20	C7	391.512	383	215.267	0.997408	14.9236	16.8543	0.885449	SCR	Endodermis
PSB_BR_LiVe20	C7	303.124	309	354.996	1.0158	19.2418	22.1625	0.868211	SCR	Endodermis
PSB_BR_LiVe20	C7	292.636	280	311.73	0.89979	15.5292	24.9336	0.622821	SCR	Endodermis
PSB_BR_LiVe20	C7	535.637	494	201.436	0.988366	14.2924	17.053	0.838116	SCR	Endodermis
PSB_BR_LiVe20	C7	286.036	277	453.232	0.986292	22.2504	24.6547	0.902479	SCR	Endodermis
PSB_BR_LiVe20	C7	274.026	266	349.322	0.983676	17.8655	23.0104	0.77641	SCR	Endodermis
PSB_BR_LiVe20	C7	272.534	268	172.001	0.958279	12.883	16.3524	0.787839	SCR	Endodermis
PSB_BR_LiVe20	C7	296.888	293	480.184	0.971514	19.0566	28.7457	0.662937	SCR	Endodermis
PSB_BR_LiVe20	C7	273.818	252	573.81	0.974326	23.8505	27.5359	0.86616	SCR	Endodermis
PSB_BR_LiVe20	C7	237.856	230	197.535	0.992103	14.342	15.8569	0.904463	SCR	Endodermis
PSB_BR_LiVe20	C7	445.022	440	371.31	0.996537	19.6431	22.425	0.875944	SCR	Endodermis
PSB_BR_LiVe20	C7	233.674	223	466.353	1.00263	22.6297	24.2925	0.931552	SCR	Endodermis
PSB_BR_LiVe20	C7	261.275	255	401.454	0.937963	18.6046	27.329	0.680763	SCR	Endodermis
PSB_BR_LiVe20	C7	255.126	242	193.634	0.98049	13.8897	16.5464	0.839442	SCR	Endodermis
PSB_BR_LiVe20	C7	269.437	261	206.756	1.00365	14.4896	16.0348	0.903633	SCR	Endodermis
PSB_BR_LiVe20	C7	262.831	248	356.769	0.995778	19.2049	21.8402	0.879337	SCR	Endodermis
PSB_BR_LiVe20	C7	278.529	273	185.123	0.95471	13.3162	16.3524	0.814328	SCR	Endodermis
PSB_BR_LiVe20	C7	316.799	296	235.127	1.00573	15.5292	17.5147	0.886638	SCR	Endodermis
PSB_BR_LiVe20	C7	229.293	231	454.65	1.00795	22.2504	24.5538	0.906188	SCR	Endodermis
PSB_BR_LiVe20	C7	226.737	219	223.424	1.00457	15.1594	16.8543	0.899438	SCR	Endodermis
PSB_BR_LiVe20	C7	268.708	260	356.769	1.00714	17.8655	23.6414	0.755689	SCR	Endodermis
PSB_BR_LiVe20	C7	232.858	227	413.157	1.02578	20.2125	24.5249	0.824163	SCR	Endodermis
PSB_BR_LiVe20	C7	371.672	275	370.6	0.85983	16.5464	30.137	0.54904	SCR	Endodermis
PSB_BR_LiVe20	C7	313.578	316	291.87	0.961895	16.9278	21.513	0.786865	SCR	Endodermis
PSB_BR_LiVe20	C7	330.299	334	279.103	1.01075	17.1774	19.2049	0.894427	SCR	Endodermis
PSB_BR_LiVe20	C7	240.184	229	208.175	0.992613	14.2924	16.2654	0.878702	SCR	Endodermis
PSB_BR_LiVe20	C7	336.305	312	331.235	0.892375	15.5292	25.8828	0.599982	SCR	Endodermis
PSB_BR_LiVe20	C7	228.434	219	510.329	0.836629	19.0938	34.9534	0.546263	SCR	Endodermis
PSB_BR_LiVe20	C7	249.543	238	319.532	0.966766	16.6745	21.9616	0.759257	SCR	Endodermis
PSB_BR_LiVe20	C7	268.372	285	308.183	0.992896	18.1413	19.9743	0.908234	SCR	Endodermis
PSB_BR_LiVe20	C7	251.264	245	228.744	0.975739	14.3913	19.3245	0.744719	SCR	Endodermis
PSB_BR_LiVe20	C7	282.519	269	392.588	0.847497	15.9794	29.0036	0.550946	SCR	Endodermis
PSB_BR_LiVe20	C7	276.169	250	276.266	0.96684	15.5292	20.3263	0.763997	SCR	Endodermis
PSB_BR_LiVe20	C7	231.673	226	352.868	0.978384	17.9052	23.4984	0.761974	SCR	Endodermis
PSB_BR_LiVe20	C7	230.635	229	229.098	1.01942	15.5292	16.8543	0.921379	SCR	Endodermis
PSB_BR_LiVe20	C7	210.074	208	265.272	0.968556	15.5292	20.0098	0.776082	SCR	Endodermis
PSB_BR_LiVe20	C7	249.242	237	221.651	0.999887	15.1594	16.7805	0.903394	SCR	Endodermis
PSB_BR_LiVe20	C7	257.411	226	118.096	0.893357	10.2457	13.9534	0.734277	SCR	Endodermis
PSB_BR_LiVe20	C7	242.254	217	145.048	0.992979	11.9698	14.1177	0.847857	SCR	Endodermis
PSB_BR_LiVe20	C7	185.252	183	258.888	0.885318	14.342	22.4724	0.638203	SCR	Endodermis
PSB_BR_LiVe20	C7	234.854	227	197.181	0.961317	13.3162	17.1877	0.774752	SCR	Endodermis
PSB_BR_LiVe20	C7	267.456	253	124.479	0.996462	11.2992	12.7446	0.886581	SCR	Endodermis
PSB_BR_LiVe20	C7	238.844	227	134.054	0.913455	9.82153	15.7672	0.62291	SCR	Endodermis
PSB_BR_LiVe20	C7	288.024	276	194.343	0.997978	13.9407	15.7334	0.886059	SCR	Endodermis
PSB_BR_LiVe20	C7	278.547	279	444.366	1.00486	21.9616	23.8207	0.921954	SCR	Endodermis
PSB_BR_LiVe20	C7	274.317	261	238.319	0.921238	12.8278	21.8402	0.587351	SCR	Endodermis
PSB_BR_LiVe20	C7	249.724	236	132.281	1.01328	11.7303	13.0063	0.901896	SCR	Endodermis
PSB_BR_LiVe20	C7	280.729	272	177.675	0.976949	12.1462	17.766	0.683678	SCR	Endodermis
PSB_BR_LiVe20	C7	262.592	257	132.991	0.925559	10.7193	15.2178	0.704394	SCR	Endodermis
PSB_BR_LiVe20	C7	388.569	272	118.45	1.00705	10.7193	12.6188	0.849473	SCR	Endodermis
PSB_BR_LiVe20	C7	266.09	259	522.387	0.991569	22.879	26.6656	0.857997	SCR	Endodermis
PSB_BR_LiVe20	C7	236.127	233	117.386	0.981388	10.7193	12.8278	0.835629	SCR	Endodermis
PSB_BR_LiVe20	C7	268.889	263	159.234	0.995208	12.883	14.416	0.893664	SCR	Endodermis
PSB_BR_LiVe20	C7	223.499	210	275.911	0.966113	15.0655	21.8077	0.690837	SCR	Endodermis
PSB_BR_LiVe20	C7	280.8	273	159.589	1.03214	12.4348	15.3107	0.812162	SCR	Endodermis
PSB_BR_LiVe20	C7	261.885	255	111.357	0.99067	10.2457	12.3919	0.826803	SCR	Endodermis
PSB_BR_LiVe20	C7	283.452	269	293.998	0.977921	15.0655	22.0663	0.682739	SCR	Endodermis
PSB_BR_LiVe20	C7	305.349	299	223.424	0.962308	13.1554	19.9743	0.658618	SCR	Endodermis
PSB_BR_LiVe20	C7	324.936	286	387.623	0.891679	15.5292	25.0188	0.620701	SCR	Endodermis
PSB_BR_LiVe20	C7	317.951	287	166.681	0.988248	12.2625	15.8904	0.77169	SCR	Endodermis
PSB_BR_LiVe20	C7	223.302	215	196.117	0.987895	13.1014	16.3524	0.801193	SCR	Endodermis
PSB_BR_LiVe20	C7	334.813	288	196.826	1.00547	14.2924	15.8904	0.899438	SCR	Endodermis
PSB_BR_LiVe20	C7	298.529	263	85.8232	0.990136	9.30228	10.6029	0.877335	SCR	Endodermis
PSB_BR_LiVe20	C7	241.235	237	109.939	1.00406	9.82153	12.5625	0.781816	SCR	Endodermis
PSB_BR_LiVe20	C7	246.667	217	104.265	1.01573	10.1762	11.455	0.888363	SCR	Endodermis
PSB_BR_LiVe20	C7	274.505	270	278.748	0.959778	12.8278	23.6189	0.543119	SCR	Endodermis
PSB_BR_LiVe20	C7	295.135	290	68.0911	1.00342	8.33725	9.41596	0.885438	SCR	Endodermis
PSB_BR_LiVe20	C7	321.284	283	173.774	0.996198	13.475	14.8879	0.905097	SCR	Endodermis
PSB_BR_LiVe20	C7	357.887	298	153.914	1.01027	12.883	13.9407	0.924129	SCR	Endodermis
PSB_BR_LiVe20	C7	257.523	237	183.704	0.980649	13.1554	15.7672	0.834355	SCR	Endodermis
PSB_BR_LiVe20	C7	253.818	230	247.894	0.895578	13.1554	23.8282	0.552096	SCR	Endodermis
PSB_BR_LiVe20	C7	284.506	277	593.315	0.891793	23.0027	35.542	0.647198	SCR	Endodermis
PSB_BR_LiVe20	C7	285.37	263	142.92	0.984258	11.7907	13.7486	0.857589	SCR	Endodermis
PSB_BR_LiVe20	C7	297.163	282	136.892	0.862958	10.7193	16.7699	0.639199	SCR	Endodermis
PSB_BR_LiVe20	C7	298.406	297	475.219	1.01353	23.0027	24.7695	0.92867	SCR	Endodermis
PSB_BR_LiVe20	C7	251.735	235	548.985	0.949835	22.6297	30.4647	0.742817	SCR	Endodermis
PSB_BR_LiVe20	C7	412.095	365	160.653	0.98339	11.7907	16.5571	0.71212	SCR	Endodermis
PSB_BR_LiVe20	C7	380.021	303	165.972	0.953512	12.6609	16.09	0.786879	SCR	Endodermis
PSB_BR_LiVe20	C7	254.753	228	103.555	0.989557	9.60244	12.6188	0.760963	SCR	Endodermis
PSB_BR_LiVe20	C7	675.276	549	184.768	1.01613	12.4348	17.0322	0.730074	SCR	Endodermis
PSB_BR_LiVe20	C7	399.042	393	186.896	0.990692	12.4348	16.8438	0.738241	SCR	Endodermis
PSB_BR_LiVe20	C7	297.512	288	114.195	0.985124	9.82153	13.3162	0.737564	SCR	Endodermis
PSB_BR_LiVe20	C7	418.181	440	152.496	0.953272	11.9104	15.3685	0.774984	SCR	Endodermis
PSB_BR_LiVe20	C7	258.144	256	159.589	0.996523	12.6609	14.5018	0.873056	SCR	Endodermis
PSB_BR_LiVe20	C7	283.865	247	109.939	1.00406	10.2457	12.0583	0.849677	SCR	Endodermis
PSB_BR_LiVe20	C7	229.977	218	172.71	0.836607	9.60244	19.0938	0.50291	SCR	Endodermis
PSB_BR_LiVe20	C7	288.238	280	220.587	0.997068	14.4896	17.3622	0.834548	SCR	Endodermis
PSB_BR_LiVe20	C7	264.807	261	115.968	0.994312	10.6529	12.3919	0.859669	SCR	Endodermis
PSB_BR_LiVe20	C7	329.029	320	465.29	0.981893	22.6297	25.6142	0.883482	SCR	Endodermis
PSB_BR_LiVe20	C7	276.418	257	195.762	0.971828	13.1554	18.4707	0.712233	SCR	Endodermis
PSB_BR_LiVe20	C7	244.712	243	107.102	0.988344	9.60244	12.8555	0.746954	SCR	Endodermis
PSB_BR_LiVe20	C7	261.859	245	211.721	0.945518	13.8897	17.1774	0.808608	SCR	Endodermis
PSB_BR_LiVe20	C7	251.487	248	109.23	1.02191	10.1762	11.8656	0.857623	SCR	Endodermis
PSB_BR_LiVe20	C7	293.253	274	140.083	1.00921	11.7907	13.606	0.866578	SCR	Endodermis
PSB_BR_LiVe20	C7	223.429	224	65.254	1.00527	7.62635	9.09018	0.838965	SCR	Endodermis
PSB_BR_LiVe20	C7	289.388	281	104.265	0.972397	9.82153	12.2769	0.8	SCR	Endodermis
PSB_BR_LiVe20	C7	264.935	254	175.193	1.001	13.475	14.8879	0.905097	SCR	Endodermis
PSB_BR_LiVe20	C7	254.717	232	196.471	0.988948	13.475	16.9278	0.79603	SCR	Endodermis
PSB_BR_LiVe20	C7	314.561	281	159.943	0.997837	11.9104	15.2527	0.780869	SCR	Endodermis
PSB_BR_LiVe20	C7	354.467	314	101.073	0.914547	9.60244	11.9104	0.806226	SCR	Endodermis
PSB_BR_LiVe20	C7	325.32	325	206.401	0.987626	14.2924	16.7805	0.851728	SCR	Endodermis
PSB_BR_LiVe20	C7	266.809	250	321.305	0.848767	15.2527	27.5873	0.552888	SCR	Endodermis
PSB_BR_LiVe20	C7	260.022	240	113.485	1.00203	10.2457	12.0583	0.849677	SCR	Endodermis
PSB_BR_LiVe20	C7	307.346	276	173.42	1.02892	13.3162	15.4605	0.861301	SCR	Endodermis
PSB_BR_LiVe20	C7	279.228	262	201.791	0.989392	13.1554	18.112	0.726338	SCR	Endodermis
PSB_BR_LiVe20	C7	264.382	230	166.327	1.00386	12.6609	15.4491	0.819524	SCR	Endodermis
PSB_BR_LiVe20	C7	350.085	283	150.013	0.99497	12.2625	13.8897	0.882843	SCR	Endodermis
PSB_BR_LiVe20	C7	276.576	259	145.403	0.994425	12.1462	13.7486	0.883452	SCR	Endodermis
PSB_BR_LiVe20	C7	245.576	236	156.397	1.01989	11.9698	14.9355	0.80143	SCR	Endodermis
PSB_BR_LiVe20	C7	264.764	259	272.01	0.970342	14.342	21.3475	0.671835	SCR	Endodermis
PSB_BR_LiVe20	C7	292.829	255	291.87	0.865389	13.1554	26.2906	0.500385	SCR	Endodermis
PSB_BR_LiVe20	C7	286.263	265	369.536	1.00489	19.0566	23.1257	0.824042	SCR	Endodermis
PSB_BR_LiVe20	C7	304.039	294	278.394	0.983593	14.5384	21.3475	0.681038	SCR	Endodermis
PSB_BR_LiVe20	C7	256.196	234	169.873	0.999423	13.1554	14.8879	0.883629	SCR	Endodermis
PSB_BR_LiVe20	C7	244.81	242	78.3757	0.959691	7.62635	11.1252	0.685503	SCR	Endodermis
PSB_BR_LiVe20	C7	294.835	272	83.6954	1.02441	9.07066	10.4003	0.872156	SCR	Endodermis
PSB_BR_LiVe20	C7	258.994	237	188.669	0.908841	12.883	18.2291	0.706729	SCR	Endodermis
PSB_BR_LiVe20	C7	280.668	262	151.787	0.967206	11.7303	15.8569	0.739763	SCR	Endodermis
PSB_BR_LiVe20	C7	285.641	277	210.302	0.95542	13.475	19.0659	0.706762	SCR	Endodermis
PSB_BR_LiVe20	C7	227.742	219	435.145	1.04557	21.1052	23.9395	0.881605	SCR	Endodermis
PSB_BR_LiVe20	C7	276.911	251	75.8933	0.917722	7.53277	11.7454	0.641335	SCR	Endodermis
PSB_BR_LiVe20	C7	281.673	273	230.872	0.941173	11.7907	20.4913	0.575396	SCR	Endodermis
PSB_BR_LiVe20	C7	212.058	207	121.642	1.00263	10.7193	13.0063	0.824163	SCR	Endodermis
PSB_BR_LiVe20	C7	309.659	300	101.782	0.918487	7.62635	13.8129	0.552117	SCR	Endodermis
PSB_BR_LiVe20	C7	286.698	273	105.683	1.0018	10.7193	11.5629	0.927047	SCR	Endodermis
PSB_BR_LiVe20	C7	319.689	303	134.409	1.00346	11.2362	13.8897	0.808957	SCR	Endodermis
PSB_BR_LiVe20	C7	276.675	263	100.364	1.0151	9.82153	11.455	0.8574	SCR	Endodermis
PSB_BR_LiVe20	C7	275.939	263	602.89	0.98529	23.8207	29.4646	0.808452	SCR	Endodermis
PSB_BR_LiVe20	C7	312.249	299	168.1	0.960786	10.7853	16.8438	0.640312	SCR	Endodermis
PSB_BR_LiVe20	C7	248.734	228	181.576	0.989599	13.1554	16.0348	0.820429	SCR	Endodermis
PSB_BR_LiVe20	C7	235.384	224	140.438	1.01073	11.2362	14.5993	0.76964	SCR	Endodermis
PSB_BR_LiVe20	C7	282.707	266	168.1	0.976773	12.8278	15.7221	0.815911	SCR	Endodermis
PSB_BR_LiVe20	C7	260.107	231	185.123	0.985124	12.2625	17.0322	0.719957	SCR	Endodermis
PSB_BR_LiVe20	C7	259.303	247	151.077	1.01732	12.6609	13.7486	0.920885	SCR	Endodermis
PSB_BR_LiVe20	C7	288.848	283	170.228	0.922393	11.2362	17.4335	0.644517	SCR	Endodermis
PSB_BR_LiVe20	C7	261.221	227	166.681	0.988248	12.883	14.7924	0.870924	SCR	Endodermis
PSB_BR_LiVe20	C7	256.902	253	141.857	0.962277	10.7853	13.7486	0.784465	SCR	Endodermis
PSB_BR_LiVe20	C7	397.208	405	92.2068	1.00992	9.30228	11.0773	0.839763	SCR	Endodermis
PSB_BR_LiVe20	C7	243.489	243	83.3407	1.02177	9.07066	10.7358	0.844894	SCR	Endodermis
PSB_BR_LiVe20	C7	243.185	224	47.8766	0.824938	4.91077	9.54688	0.514385	SCR	Endodermis
PSB_BR_LiVe20	C7	246.528	241	133.7	1.00029	11.7907	13.0743	0.901819	SCR	Endodermis
PSB_BR_LiVe20	C7	252.859	228	113.131	0.979573	10.7853	11.9846	0.899931	SCR	Endodermis
PSB_BR_LiVe20	C7	210.252	204	280.521	0.845169	14.342	23.2252	0.617518	SCR	Endodermis
PSB_BR_LiVe20	C7	340.045	314	602.89	0.92202	22.3775	35.412	0.631919	SCR	Endodermis
PSB_BR_LiVe20	C7	282.115	269	139.019	1.00463	11.7907	13.1823	0.894427	SCR	Endodermis
PSB_BR_LiVe20	C7	250.333	244	225.552	1.02505	15.1594	17.6358	0.859583	SCR	Endodermis
PSB_BR_LiVe20	C7	212.17	208	175.547	1.0022	13.1554	15.0302	0.875266	SCR	Endodermis
PSB_BR_LiVe20	C7	235.794	225	189.733	0.999541	13.8897	16.1998	0.8574	SCR	Endodermis
PSB_BR_LiVe20	C7	278.665	250	182.286	0.991884	13.8897	15.0773	0.921235	SCR	Endodermis
PSB_BR_LiVe20	C7	259.106	254	336.909	0.931372	15.1594	24.1313	0.628204	SCR	Endodermis
PSB_BR_LiVe20	C7	281.411	230	173.42	0.994994	13.8897	14.8879	0.932952	SCR	Endodermis
PSB_BR_LiVe20	C7	271.7	237	85.1139	1.00949	9.07066	10.4003	0.872156	SCR	Endodermis
PSB_BR_LiVe20	C7	303.511	297	293.643	0.989418	16.5464	20.4654	0.808507	SCR	Endodermis
PSB_BR_LiVe20	C7	272.967	255	148.595	0.971902	11.2992	15.3685	0.735215	SCR	Endodermis
PSB_BR_LiVe20	C7	326.406	316	111.003	0.988765	10.2457	12.0583	0.849677	SCR	Endodermis
PSB_BR_LiVe20	C7	259.516	252	181.576	0.989599	12.8278	16.5571	0.774764	SCR	Endodermis
PSB_BR_LiVe20	C7	287.806	281	244.703	0.960949	15.5292	19.0659	0.814503	SCR	Endodermis
PSB_BR_LiVe20	C7	255.709	230	186.541	0.98958	12.883	16.3524	0.787839	SCR	Endodermis
PSB_BR_LiVe20	C7	233.359	233	145.403	1.01281	12.2625	13.4355	0.912692	SCR	Endodermis
PSB_BR_LiVe20	C7	307.98	250	244.348	0.876813	12.2625	24.1827	0.507075	SCR	Endodermis
PSB_BR_LiVe20	C7	269.167	256	171.646	0.957101	12.8278	15.4835	0.828487	SCR	Endodermis
PSB_BR_LiVe20	C7	249.171	240	180.512	1.01883	13.1554	16.4712	0.798692	SCR	Endodermis
PSB_BR_LiVe20	C7	317.24	252	162.78	0.99111	13.1554	14.7082	0.894427	SCR	Endodermis
PSB_BR_LiVe20	C7	406.639	388	168.1	0.901158	10.1762	17.3622	0.586114	SCR	Endodermis
PSB_BR_LiVe20	C7	284.66	299	68.8004	1.00986	7.98971	9.41596	0.848528	SCR	Endodermis
PSB_BR_LiVe20	C7	208.413	204	139.019	0.950667	10.6529	16.0348	0.664364	SCR	Endodermis
PSB_BR_LiVe20	C7	289.031	273	92.916	0.968659	9.30228	11.0773	0.839763	SCR	Endodermis
PSB_BR_LiVe20	C7	229.65	205	192.57	0.992598	11.9104	18.6046	0.640184	SCR	Endodermis
PSB_BR_LiVe20	C7	289.806	246	32.9817	0.943325	4.91077	7.19567	0.682461	SCR	Endodermis
PSB_BR_LiVe20	C7	253.879	242	79.085	0.989559	8.42189	10.2457	0.821995	SCR	Endodermis
PSB_BR_LiVe20	C7	204.182	193	109.23	1.00015	10.1063	12.8278	0.787839	SCR	Endodermis
PSB_BR_LiVe20	C7	259.114	242	161.362	1.00308	12.4348	14.8879	0.835225	SCR	Endodermis
PSB_BR_LiVe20	C7	202.158	200	168.1	0.976773	11.7907	16.7699	0.703083	SCR	Endodermis
PSB_BR_LiVe20	C7	233.604	224	199.663	0.80673	11.2362	20.3698	0.55161	SCR	Endodermis
PSB_BR_LiVe20	C7	200.375	199	98.2357	1.00203	9.82153	11.2992	0.869227	SCR	Endodermis
PSB_BR_LiVe20	C7	172.082	169	73.4108	0.995537	8.33725	10.2802	0.810998	SCR	Endodermis
PSB_BR_LiVe20	C7	207.353	205	141.502	0.865932	9.60244	15.0655	0.637377	SCR	Endodermis
PSB_BR_LiVe20	C7	255.726	260	264.208	0.918461	15.9794	20.0098	0.798582	SCR	Endodermis
PSB_BR_LiVe20	C7	360.46	344	263.144	1.01626	16.5892	18.6902	0.887591	SCR	Endodermis
PSB_BR_LiVe20	C7	257.184	253	364.571	1.0198	19.2418	21.6772	0.887651	SCR	Endodermis
PSB_BR_LiVe20	C7	239.991	234	353.223	1.01287	19.0938	22.2504	0.858132	SCR	Endodermis
PSB_BR_LiVe20	C7	216.606	209	325.915	1.0013	18.1413	20.4654	0.886439	SCR	Endodermis
PSB_BR_LiVe20	C7	326.874	333	255.696	0.999384	16.5892	18.004	0.92142	SCR	Endodermis
PSB_BR_LiVe20	C7	279.69	269	273.074	0.960279	16.5464	19.4434	0.851001	SCR	Endodermis
PSB_BR_LiVe20	C7	314.921	321	246.476	0.915611	15.5292	18.5473	0.837276	SCR	Endodermis
PSB_BR_LiVe20	C7	272.984	265	344.357	0.953871	17.5854	22.7936	0.771506	SCR	Endodermis
PSB_BR_LiVe20	C7	240.466	227	808.937	0.816404	22.4724	41.8942	0.536409	SCR	Endodermis
PSB_BR_LiVe20	C7	297.924	273	187.605	1.00887	13.8897	15.7221	0.883452	SCR	Endodermis
PSB_BR_LiVe20	C7	276.669	257	204.628	0.99756	14.5384	16.1779	0.898659	SCR	Endodermis
PSB_BR_LiVe20	C7	253.005	239	272.719	0.984376	16.6745	20.151	0.827476	SCR	Endodermis
PSB_BR_LiVe20	C7	481.746	508	395.78	1.00071	20.2476	22.8247	0.887091	SCR	Endodermis
PSB_BR_LiVe20	C7	267.326	238	204.273	1.01188	13.1014	18.004	0.727695	SCR	Endodermis
PSB_BR_LiVe20	C7	323.433	286	491.178	0.804697	18.5282	30.348	0.610523	SCR	Endodermis
PSB_BR_LiVe20	C7	353.839	306	187.605	0.992911	13.8897	15.8569	0.875944	SCR	Endodermis
PSB_BR_LiVe20	C7	287.31	274	196.471	1.0044	14.342	15.7334	0.911562	SCR	Endodermis
PSB_BR_LiVe20	C7	318.886	311	298.963	1.01238	18.1413	19.6611	0.9227	SCR	Endodermis
PSB_BR_LiVe20	C7	298.022	283	403.582	0.772244	14.342	28.4418	0.504256	SCR	Endodermis
PSB_BR_LiVe20	C7	254.554	248	372.019	0.997637	19.5344	22.8014	0.85672	SCR	Endodermis
PSB_BR_LiVe20	C7	349.974	340	244.703	1.00104	16.0237	17.5955	0.910672	SCR	Endodermis
PSB_BR_LiVe20	C7	227.082	220	189.733	0.898593	12.6609	18.4994	0.684393	SCR	Endodermis
PSB_BR_LiVe20	C7	261.013	256	347.194	1.03857	18.6046	21.9616	0.847141	SCR	Endodermis
PSB_BR_LiVe20	C7	282.194	269	281.231	0.976966	16.5464	19.3887	0.853406	SCR	Endodermis
PSB_BR_LiVe20	C7	336.92	352	319.177	1.0133	18.1804	20.2213	0.89907	SCR	Endodermis
PSB_BR_LiVe20	C7	330.642	312	497.917	0.874516	18.6427	35.0294	0.5322	SCR	Endodermis
PSB_BR_LiVe20	C7	279.577	272	197.89	0.993153	13.9407	16.4712	0.846369	SCR	Endodermis
PSB_BR_LiVe20	C7	271.135	258	234.418	1.00395	15.9794	17.5147	0.912343	SCR	Endodermis
PSB_BR_LiVe20	C7	280.407	263	230.872	0.967443	14.3913	19.3245	0.744719	SCR	Endodermis
PSB_BR_LiVe20	C7	279.869	271	202.5	1.00671	14.5384	16.0348	0.90668	SCR	Endodermis
PSB_BR_LiVe20	C7	256.954	244	224.488	1.00737	15.0655	17.5955	0.856215	SCR	Endodermis
PSB_BR_LiVe20	C7	286.352	279	279.103	1.01075	16.5892	20.0186	0.828689	SCR	Endodermis
PSB_BR_LiVe20	C7	315.4	300	365.635	0.976859	18.1804	24.1827	0.751792	SCR	Endodermis
PSB_BR_LiVe20	C7	253.121	234	223.069	0.989202	14.3913	18.3937	0.782406	SCR	Endodermis
PSB_BR_LiVe20	C7	272.438	266	463.871	0.876549	19.0566	31.5681	0.603666	SCR	Endodermis
PSB_BR_LiVe20	C7	324.21	304	387.978	1.02211	20.3524	22.322	0.911766	SCR	Endodermis
PSB_BR_LiVe20	C7	304.671	302	292.225	0.974473	16.717	21.8483	0.765139	SCR	Endodermis
PSB_BR_LiVe20	C7	312.02	311	445.784	0.896239	19.7151	30.3656	0.64926	SCR	Endodermis
PSB_BR_LiVe20	C7	330.941	249	209.238	1.0107	15.0655	16.4712	0.914659	SCR	Endodermis
PSB_BR_LiVe20	C7	257.921	257	257.115	0.976186	16.5464	19.0659	0.867854	SCR	Endodermis
PSB_BR_LiVe20	C7	319.479	304	379.821	0.966748	19.5344	24.2486	0.80559	SCR	Endodermis
PSB_BR_LiVe20	C7	286.115	277	350.74	0.913052	15.5292	25.5796	0.607094	SCR	Endodermis
PSB_BR_LiVe20	C7	337.15	330	240.802	1.00558	16.0237	17.766	0.901933	SCR	Endodermis
PSB_BR_LiVe20	C7	261.41	255	433.372	0.990468	19.0566	26.6656	0.714649	SCR	Endodermis
PSB_BR_LiVe20	C7	297.968	290	290.097	0.982434	16.717	20.6379	0.810012	SCR	Endodermis
PSB_BR_LiVe20	C7	292.747	288	306.41	0.977648	17.8655	22.1305	0.80728	SCR	Endodermis
PSB_BR_LiVe20	C7	244.976	231	203.21	0.964086	13.5799	18.6996	0.726212	SCR	Endodermis
PSB_BR_LiVe20	C7	334.461	330	281.585	1.01596	16.9278	19.3978	0.872666	SCR	Endodermis
PSB_BR_LiVe20	C7	282.225	276	413.867	0.984469	20.8346	23.4984	0.886638	SCR	Endodermis
PSB_BR_LiVe20	C7	250.921	234	512.102	0.94525	19.7151	29.4766	0.66884	SCR	Endodermis
PSB_BR_LiVe20	C7	278.278	271	647.93	1.00955	27.1859	29.0036	0.937328	SCR	Endodermis
PSB_BR_LiVe20	C7	222.272	219	236.191	0.848487	13.1554	20.9195	0.628858	SCR	Endodermis
PSB_BR_LiVe20	C7	288.738	280	220.232	0.996126	15.1594	16.9278	0.895533	SCR	Endodermis
PSB_BR_LiVe20	C7	265.174	259	420.959	0.891458	16.5464	28.5414	0.579733	SCR	Endodermis
PSB_BR_LiVe20	C7	297.461	289	384.077	1.0275	18.8319	24.9976	0.75335	SCR	Endodermis
PSB_BR_LiVe20	C7	268.016	255	274.492	0.975515	16.9278	19.7151	0.858619	SCR	Endodermis
PSB_BR_LiVe20	C7	259.299	249	315.276	0.926537	16.5892	21.3225	0.778013	SCR	Endodermis
PSB_BR_LiVe20	C7	244.504	231	250.377	1.00069	16.5464	18.5473	0.892119	SCR	Endodermis
PSB_BR_LiVe20	C7	265.504	260	237.964	1.02734	15.2527	19.0659	0.8	SCR	Endodermis
PSB_BR_LiVe20	C7	280.97	275	317.759	1.02309	17.8655	21.1472	0.844819	SCR	Endodermis
PSB_BR_LiVe20	C7	265.522	252	260.307	0.945613	12.8278	22.6766	0.565685	SCR	Endodermis
PSB_BR_LiVe20	C7	297.485	280	412.093	1.01341	20.8346	23.347	0.892388	SCR	Endodermis
PSB_BR_LiVe20	C7	317.099	329	308.183	0.969237	16.1998	21.9697	0.737372	SCR	Endodermis
PSB_BR_LiVe20	C7	237.449	234	198.954	0.996296	14.342	16.3849	0.875318	SCR	Endodermis
PSB_BR_LiVe20	C7	243.809	242	267.754	0.973855	16.5464	21.0547	0.785875	SCR	Endodermis
PSB_BR_LiVe20	C7	364.33	362	234.418	0.949687	14.3913	18.6902	0.769996	SCR	Endodermis
PSB_BR_LiVe20	C7	254.3	244	296.835	1.00819	17.9052	19.3245	0.926552	SCR	Endodermis
PSB_BR_LiVe20	C7	263.842	250	526.288	0.968949	20.3524	26.7983	0.759467	SCR	Endodermis
PSB_BR_LiVe20	C7	328.588	324	307.119	1.00309	18.4898	19.8764	0.930242	SCR	Endodermis
PSB_BR_LiVe20	C7	235.36	231	382.303	1.00239	19.0566	23.4984	0.810972	SCR	Endodermis
PSB_BR_LiVe20	C7	244.25	227	232.999	1.00039	14.342	19.0659	0.752232	SCR	Endodermis
PSB_BR_LiVe20	C7	282.306	256	224.488	0.992891	14.342	18.2193	0.787184	SCR	Endodermis
PSB_BR_LiVe20	C7	215.187	211	231.581	0.838482	13.8897	19.5888	0.709065	SCR	Endodermis
PSB_BR_LiVe20	C7	243.565	237	224.843	0.979685	14.3913	18.4898	0.778337	SCR	Endodermis
PSB_BR_LiVe20	C7	234.804	229	221.296	0.998948	14.9236	17.5955	0.84815	SCR	Endodermis
PSB_BR_LiVe20	C7	259.571	256	546.148	0.946999	23.8207	29.6206	0.804193	SCR	Endodermis
PSB_BR_LiVe20	C7	293.756	292	415.64	1.00771	19.9654	25.6695	0.777786	SCR	Endodermis
PSB_BR_LiVe20	C7	234.604	229	269.882	0.991152	16.5464	19.6611	0.84158	SCR	Endodermis
PSB_BR_LiVe20	C7	230.247	216	274.492	0.988109	16.717	18.8319	0.887694	SCR	Endodermis
PSB_BR_LiVe20	C7	227.777	215	235.837	0.99339	15.4835	18.1511	0.853032	SCR	Endodermis
PSB_BR_LiVe20	C7	264.131	235	881.639	0.891803	26.2298	43.0177	0.609746	SCR	Endodermis
PSB_BR_LiVe20	C7	281.678	276	394.007	1.00894	20.3872	22.7547	0.895957	SCR	Endodermis
PSB_BR_LiVe20	C7	272.628	231	467.772	0.807966	18.5282	33.0177	0.561159	SCR	Endodermis
PSB_BR_LiVe20	C7	252.336	249	389.042	1.00159	20.2125	24.705	0.818155	SCR	Endodermis
PSB_BR_LiVe20	C7	204.071	199	411.739	1.02376	21.1052	23.4984	0.898153	SCR	Endodermis
PSB_BR_LiVe20	C7	255.868	249	174.838	0.855334	11.9698	17.1774	0.696833	SCR	Endodermis
PSB_BR_LiVe20	C7	431.067	256	190.442	0.874919	11.7303	19.0007	0.617365	SCR	Endodermis
PSB_BR_LiVe20	C7	284.722	275	284.777	0.94813	14.3913	21.7344	0.662147	SCR	Endodermis
PSB_BR_LiVe20	C7	273.176	267	111.003	0.929734	9.60244	12.7446	0.753449	SCR	Endodermis
PSB_BR_LiVe20	C7	439.019	346	112.776	0.998257	10.1762	12.6609	0.803752	SCR	Endodermis
PSB_BR_LiVe20	C7	272.649	255	528.77	0.801399	16.8438	32.645	0.515968	SCR	Endodermis
PSB_BR_LiVe20	C7	275.647	271	153.56	0.991143	12.2625	14.342	0.855006	SCR	Endodermis
PSB_BR_LiVe20	C7	247.078	247	140.083	0.990568	11.2362	14.1553	0.793781	SCR	Endodermis
PSB_BR_LiVe20	C7	315.192	279	143.984	1.00692	11.7907	13.7486	0.857589	SCR	Endodermis
PSB_BR_LiVe20	C7	320.353	325	76.2479	0.992689	7.62635	11.1888	0.681608	SCR	Endodermis
PSB_BR_LiVe20	C7	253.724	241	198.954	0.966427	13.3162	17.053	0.780869	SCR	Endodermis
PSB_BR_LiVe20	C7	267.232	262	159.234	0.995208	12.8278	14.8879	0.861626	SCR	Endodermis
PSB_BR_LiVe20	C7	299.173	278	92.2068	1.00992	9.30228	11.2992	0.823273	SCR	Endodermis
PSB_BR_LiVe20	C7	265.605	266	87.9511	0.981276	8.58868	11.455	0.749775	SCR	Endodermis
PSB_BR_LiVe20	C7	273.636	262	103.201	1.00946	10.1063	11.5629	0.874028	SCR	Endodermis
PSB_BR_LiVe20	C7	237.497	224	56.388	0.973288	7.14621	9.07066	0.787839	SCR	Endodermis
PSB_BR_LiVe20	C7	299.302	293	236.191	0.827769	11.7303	22.322	0.525506	SCR	Endodermis
PSB_BR_LiVe20	C7	255.78	237	151.432	1.00056	11.9698	14.416	0.830313	SCR	Endodermis
PSB_BR_LiVe20	C7	226.129	224	395.78	0.99007	20.3872	23.5587	0.86538	SCR	Endodermis
PSB_BR_LiVe20	C7	345.84	340	173.42	0.978757	12.6609	15.6316	0.809953	SCR	Endodermis
PSB_BR_LiVe20	C7	256.459	238	91.8521	1.00756	9.30228	10.9808	0.847141	SCR	Endodermis
PSB_BR_LiVe20	C7	235.953	225	351.45	0.885687	14.4896	24.0946	0.601363	SCR	Endodermis
PSB_BR_LiVe20	C7	261.7	257	195.053	0.984728	13.475	16.0348	0.840361	SCR	Endodermis
PSB_BR_LiVe20	C7	257.381	243	225.552	0.879878	13.1554	21.1472	0.622089	SCR	Endodermis
PSB_BR_LiVe20	C7	286.454	271	116.322	0.956577	9.60244	14.5993	0.657733	SCR	Endodermis
PSB_BR_LiVe20	C7	256.76	239	87.2418	1.00009	9.30228	10.5526	0.881516	SCR	Endodermis
PSB_BR_LiVe20	C7	235.661	226	156.751	1.00333	12.6609	14.3172	0.884312	SCR	Endodermis
PSB_BR_LiVe20	C7	339.807	336	139.374	1.00616	11.7303	13.0743	0.897206	SCR	Endodermis
PSB_BR_LiVe20	C7	268.725	260	479.83	1.02928	22.3775	26.4319	0.846612	SCR	Endodermis
PSB_BR_LiVe20	C7	280.667	268	148.949	1.00879	11.9698	14.0168	0.853957	SCR	Endodermis
PSB_BR_LiVe20	C7	311.718	279	105.683	1.0018	10.1762	11.5629	0.880077	SCR	Endodermis
PSB_BR_LiVe20	C7	270.712	253	107.102	1.00989	9.82153	12.5625	0.781816	SCR	Endodermis
PSB_BR_LiVe20	C7	225.925	211	178.739	0.964839	12.883	15.6656	0.822375	SCR	Endodermis
PSB_BR_LiVe20	C7	351.95	328	84.7593	0.982609	8.42189	10.9485	0.769231	SCR	Endodermis
PSB_BR_LiVe20	C7	293.049	282	186.541	0.98958	13.475	15.7672	0.854626	SCR	Endodermis
PSB_BR_LiVe20	C7	268.775	261	129.444	0.927309	8.58868	16.717	0.51377	SCR	Endodermis
PSB_BR_LiVe20	C7	267.832	259	173.065	0.993788	13.475	14.8879	0.905097	SCR	Endodermis
PSB_BR_LiVe20	C7	249.014	246	179.803	0.983868	13.1554	15.5862	0.844043	SCR	Endodermis
PSB_BR_LiVe20	C7	225.568	218	224.133	0.888206	12.2625	21.5212	0.569785	SCR	Endodermis
PSB_BR_LiVe20	C7	301.166	271	130.508	0.985927	11.7303	13.4355	0.873086	SCR	Endodermis
PSB_BR_LiVe20	C7	283.157	262	180.512	1.00226	13.475	15.3685	0.876795	SCR	Endodermis
PSB_BR_LiVe20	C7	296.455	282	148.24	0.953611	11.2362	14.342	0.783449	SCR	Endodermis
PSB_BR_LiVe20	C7	270.61	265	132.636	0.941078	8.67087	16.3849	0.5292	SCR	Endodermis
PSB_BR_LiVe20	C7	267.787	248	95.0439	0.98213	9.52828	11.5629	0.824042	SCR	Endodermis
PSB_BR_LiVe20	C7	281.973	277	168.1	0.993229	13.1014	15.2178	0.860927	SCR	Endodermis
PSB_BR_LiVe20	C7	371.944	296	119.514	1.01246	10.7853	12.0583	0.894427	SCR	Endodermis
PSB_BR_LiVe20	C7	292.947	275	154.624	0.995222	12.6609	13.9534	0.907367	SCR	Endodermis
PSB_BR_LiVe20	C7	238.248	232	156.042	0.983296	11.7907	15.2178	0.774794	SCR	Endodermis
PSB_BR_LiVe20	C7	293.892	283	95.3985	0.984359	9.60244	10.9808	0.874475	SCR	Endodermis
PSB_BR_LiVe20	C7	244.989	231	128.38	0.976246	10.9808	13.3826	0.820529	SCR	Endodermis
PSB_BR_LiVe20	C7	280.502	266	76.2479	0.967546	8.33725	10.4003	0.801638	SCR	Endodermis
PSB_BR_LiVe20	C7	440.61	454	163.844	0.946188	11.2992	17.6759	0.639239	SCR	Endodermis
PSB_BR_LiVe20	C7	307.517	269	211.366	0.905464	12.2625	21.122	0.580554	SCR	Endodermis
PSB_BR_LiVe20	C7	294.722	279	109.584	1.00211	10.7193	11.7454	0.912636	SCR	Endodermis
PSB_BR_LiVe20	C7	288.719	279	151.432	0.982939	11.7907	14.5993	0.807618	SCR	Endodermis
PSB_BR_LiVe20	C7	307.742	271	116.677	0.997966	10.7193	12.2769	0.873128	SCR	Endodermis
PSB_BR_LiVe20	C7	260.811	246	150.368	0.996369	12.6609	13.606	0.930538	SCR	Endodermis
PSB_BR_LiVe20	C7	261.405	261	106.747	0.986364	10.2457	11.5629	0.886085	SCR	Endodermis
PSB_BR_LiVe20	C7	315.128	316	96.8171	0.949848	8.42189	12.6188	0.667409	SCR	Endodermis
PSB_BR_LiVe20	C7	282.553	275	286.55	0.759765	12.6609	23.5587	0.537418	SCR	Endodermis
PSB_BR_LiVe20	C7	295.849	282	461.388	0.977138	21.5706	25.2727	0.853513	SCR	Endodermis
PSB_BR_LiVe20	C7	269.84	255	99.6542	1.03408	9.82153	11.455	0.8574	SCR	Endodermis
PSB_BR_LiVe20	C7	274.57	268	585.868	0.90686	21.8969	36.2826	0.60351	SCR	Endodermis
PSB_BR_LiVe20	C7	344.777	339	74.8293	0.956367	7.62635	10.9808	0.694516	SCR	Endodermis
PSB_BR_LiVe20	C7	220.907	212	137.246	1.01603	11.7907	13.0063	0.906533	SCR	Endodermis
PSB_BR_LiVe20	C7	640.493	662	218.104	0.922545	11.9698	20.3698	0.587622	SCR	Endodermis
PSB_BR_LiVe20	C7	234.455	230	168.455	1.01144	12.883	15.0302	0.857143	SCR	Endodermis
PSB_BR_LiVe20	C7	260.707	259	113.84	0.983277	10.1063	12.883	0.784465	SCR	Endodermis
PSB_BR_LiVe20	C7	360.489	361	147.885	1.0045	11.9698	13.9407	0.858619	SCR	Endodermis
PSB_BR_LiVe20	C7	272.846	267	189.379	0.952912	11.7907	17.5248	0.672797	SCR	Endodermis
PSB_BR_LiVe20	C7	268.776	259	125.188	0.908657	8.42189	14.7082	0.572598	SCR	Endodermis
PSB_BR_LiVe20	C7	237.835	222	193.634	0.995829	14.342	16.0348	0.894427	SCR	Endodermis
PSB_BR_LiVe20	C7	274.667	265	57.4519	1.01527	7.14621	8.95259	0.798228	SCR	Endodermis
PSB_BR_LiVe20	C7	335.602	320	268.109	0.903897	12.883	23.776	0.54185	SCR	Endodermis
PSB_BR_LiVe20	C7	283.06	273	82.6314	0.99141	9.07066	10.1936	0.889836	SCR	Endodermis
PSB_BR_LiVe20	C7	306.115	302	241.511	0.881771	11.9698	22.1625	0.54009	SCR	Endodermis
PSB_BR_LiVe20	C7	318.952	319	73.7654	0.998494	8.33725	10.1238	0.823529	SCR	Endodermis
PSB_BR_LiVe20	C7	290.658	274	142.211	0.914022	10.7193	16.9487	0.632456	SCR	Endodermis
PSB_BR_LiVe20	C7	264.014	265	146.822	1.00019	11.9698	13.9534	0.857836	SCR	Endodermis
PSB_BR_LiVe20	C7	300.986	282	418.477	0.980631	19.5344	24.7695	0.788648	SCR	Endodermis
PSB_BR_LiVe20	C7	379.604	301	83.3407	0.996607	9.30228	10.4003	0.894427	SCR	Endodermis
PSB_BR_LiVe20	C7	284.474	276	207.82	0.991617	13.9407	17.6759	0.788683	SCR	Endodermis
PSB_BR_LiVe20	C7	308.465	286	234.773	0.925276	12.4348	20.151	0.617079	SCR	Endodermis
PSB_BR_LiVe20	C7	236.746	235	142.211	0.999519	11.7907	13.2226	0.891702	SCR	Endodermis
PSB_BR_LiVe20	C7	514.395	501	103.201	0.987504	9.82153	11.7001	0.839442	SCR	Endodermis
PSB_BR_LiVe20	C7	253.884	237	159.589	0.996523	12.6609	14.4896	0.873793	SCR	Endodermis
PSB_BR_LiVe20	C7	466.404	481	135.118	0.987697	11.7303	13.7098	0.855614	SCR	Endodermis
PSB_BR_LiVe20	C7	311.649	300	66.6726	0.963487	6.41392	11.9252	0.537845	SCR	Endodermis
PSB_BR_LiVe20	C7	270.03	267	107.102	0.874152	7.53277	14.4896	0.519875	SCR	Endodermis
PSB_BR_LiVe20	C7	225.928	223	147.885	0.986536	12.1462	13.9534	0.870483	SCR	Endodermis
PSB_BR_LiVe20	C7	274.644	265	379.112	1.00858	20.2826	22.0984	0.91783	SCR	Endodermis
PSB_BR_LiVe20	C7	299.82	277	90.4336	0.998078	9.30228	11.455	0.812071	SCR	Endodermis
PSB_BR_LiVe20	C7	274.677	255	200.727	0.971512	13.1554	19.7959	0.664552	SCR	Endodermis
PSB_BR_LiVe20	C7	291.239	250	120.223	1.01606	10.2457	13.0607	0.784465	SCR	Endodermis
PSB_BR_LiVe20	C7	231.588	226	90.4336	0.974948	9.07066	11.455	0.79185	SCR	Endodermis
PSB_BR_LiVe20	C7	319.115	281	147.885	0.969125	11.7907	15.4605	0.762629	SCR	Endodermis
PSB_BR_LiVe20	C7	257.236	231	91.8521	0.961859	9.07066	11.5629	0.784465	SCR	Endodermis
PSB_BR_LiVe20	C7	284.224	273	117.032	0.999788	10.7193	12.0583	0.888957	SCR	Endodermis
PSB_BR_LiVe20	C7	276.005	282	354.287	0.980665	18.1804	22.4724	0.809008	SCR	Endodermis
PSB_BR_LiVe20	C7	209.447	207	202.5	0.920824	13.8897	17.3928	0.798592	SCR	Endodermis
PSB_BR_LiVe20	C7	258.625	257	160.653	0.919914	10.7853	18.8037	0.573574	SCR	Endodermis
PSB_BR_LiVe20	C7	269.749	261	285.841	0.986284	16.6745	19.7959	0.84232	SCR	Endodermis
PSB_BR_LiVe20	C7	282.856	272	130.153	0.947784	10.7853	14.4037	0.748788	SCR	Endodermis
PSB_BR_LiVe20	C7	286.186	274	139.019	0.950667	11.7303	14.6478	0.800826	SCR	Endodermis
PSB_BR_LiVe20	C7	184.882	183	80.8582	0.830461	8.33725	12.7446	0.654177	SCR	Endodermis
PSB_BR_LiVe20	C7	311.285	314	114.549	1.00767	10.7193	12.0583	0.888957	SCR	Endodermis
PSB_BR_LiVe20	C7	238.911	230	179.449	0.998768	12.883	16.1998	0.795256	SCR	Endodermis
PSB_BR_LiVe20	C7	184.226	183	117.741	0.944731	9.52828	14.5018	0.657041	SCR	Endodermis
PSB_BR_LiVe20	C7	284.993	287	97.881	0.878152	8.33725	13.7486	0.606407	SCR	Endodermis
PSB_BR_LiVe20	C7	269.701	261	100.718	0.973017	9.60244	11.5629	0.830455	SCR	Endodermis
PSB_BR_LiVe20	C7	210.195	195	145.758	1.01428	11.7907	14.4896	0.813733	SCR	Endodermis
PSB_BR_LiVe20	C7	223.294	221	77.3118	1.02764	8.33725	10.8672	0.767195	SCR	Endodermis
PSB_BR_LiVe20	C7	260.809	250	235.837	0.940266	14.9236	18.2291	0.818672	SCR	Endodermis
PSB_BR_LiVe20	C7	265.165	262	168.1	0.993229	13.1554	14.7082	0.894427	SCR	Endodermis
PSB_BR_LiVe20	C7	273.23	269	143.63	0.987173	11.2992	14.9236	0.757132	SCR	Endodermis
PSB_BR_LiVe20	C7	195.692	187	73.7654	0.879751	7.24479	10.6529	0.680074	SCR	Endodermis
PSB_BR_LiVe20	C7	266.217	257	227.68	0.908576	14.342	19.8228	0.723509	SCR	Endodermis
PSB_BR_LiVe20	C7	245.374	226	116.677	0.997966	10.7853	12.52	0.861441	SCR	Endodermis
PSB_BR_LiVe20	C7	219.927	220	198.599	0.995249	14.2924	16.09	0.88828	SCR	Endodermis
PSB_BR_LiVe20	C7	231.393	227	193.28	0.964512	12.883	16.7699	0.768221	SCR	Endodermis
PSB_BR_LiVe20	C7	274.353	252	159.943	0.997837	11.7907	16.2545	0.725379	SCR	Endodermis
PSB_BR_LiVe20	C7	287.863	279	191.152	0.915978	12.883	17.1464	0.751356	SCR	Endodermis
PSB_BR_LiVe20	C7	225.587	227	38.6559	0.759688	5.05314	9.24492	0.546585	SCR	Endodermis
PSB_BR_LiVe20	C7	253.922	239	235.127	0.901974	12.2625	20.8771	0.587364	SCR	Endodermis
PSB_BR_LiVe20	C7	257.592	237	179.803	0.983868	13.475	15.4835	0.870285	SCR	Endodermis
PSB_BR_LiVe20	C7	228.861	225	473.092	1.01092	21.4717	26.3647	0.814411	SCR	Endodermis
PSB_BR_LiVe20	C7	188.538	187	164.199	1.01348	12.883	14.7082	0.875907	SCR	Endodermis
PSB_BR_LiVe20	C7	258.277	243	142.211	0.930086	11.7303	15.0302	0.780452	SCR	Endodermis
PSB_BR_LiVe20	C7	219.322	205	61.7076	0.970937	7.14621	9.30228	0.768221	SCR	Endodermis
PSB_BR_LiVe20	C7	325.277	331	230.162	1.00752	14.9236	18.2193	0.819109	SCR	Endodermis
PSB_BR_LiVe20	C7	237.982	236	934.835	1.01277	31.7138	35.2615	0.899388	SCR	Endodermis
PSB_BR_LiVe20	C7	309.043	306	1502.62	1.00073	39.6634	46.5952	0.851234	SCR	Endodermis
PSB_BR_LiVe20	C7	226.308	222	275.911	0.954038	15.5292	21.9131	0.708672	SCR	Endodermis
PSB_BR_LiVe20	C7	297.287	296	433.017	0.932772	16.9278	28.3106	0.597932	SCR	Endodermis
PSB_BR_LiVe20	C7	274.739	262	346.485	0.957302	18.2193	23.6189	0.771389	SCR	Endodermis
PSB_BR_LiVe20	C7	271.564	255	314.567	0.980887	17.8655	21.2559	0.840498	SCR	Endodermis
PSB_BR_LiVe20	C7	272.845	265	391.879	1.00579	19.6431	23.4001	0.839442	SCR	Endodermis
PSB_BR_LiVe20	C7	292.874	274	363.862	0.794828	17.3417	28.6839	0.60458	SCR	Endodermis
PSB_BR_LiVe20	C7	251.59	228	185.123	1.00097	13.8897	15.8569	0.875944	SCR	Endodermis
PSB_BR_LiVe20	C7	277.26	271	293.288	1.00117	17.9052	19.6431	0.911527	SCR	Endodermis
PSB_BR_LiVe20	C7	270.578	254	254.633	0.983646	16.5464	18.3454	0.901936	SCR	Endodermis
PSB_BR_LiVe20	C7	243.963	237	250.731	0.961889	14.4896	19.6611	0.736966	SCR	Endodermis
PSB_BR_LiVe20	C7	284.093	278	379.466	0.998088	19.2418	24.1313	0.797377	SCR	Endodermis
PSB_BR_LiVe20	C7	296.67	276	285.132	0.972581	16.5892	21.8645	0.758728	SCR	Endodermis
PSB_BR_LiVe20	C7	328.498	332	307.474	1.00377	18.1413	19.8764	0.912707	SCR	Endodermis
PSB_BR_LiVe20	C7	271.347	259	306.765	0.990235	17.1774	21.1052	0.813892	SCR	Endodermis
PSB_BR_LiVe20	C7	264.6	241	302.154	0.981542	17.1774	20.3524	0.843996	SCR	Endodermis
PSB_BR_LiVe20	C7	278.745	274	219.878	0.995184	15.1594	17.3622	0.873128	SCR	Endodermis
PSB_BR_LiVe20	C7	275.382	262	340.81	0.992107	18.5282	21.3225	0.868948	SCR	Endodermis
PSB_BR_LiVe20	C7	318.306	323	245.766	1.01763	15.9794	18.004	0.887551	SCR	Endodermis
PSB_BR_LiVe20	C7	285.344	277	249.668	0.999028	14.9236	19.0286	0.784272	SCR	Endodermis
PSB_BR_LiVe20	C7	262.266	259	353.223	0.990032	18.1804	24.8838	0.73061	SCR	Endodermis
PSB_BR_LiVe20	C7	290.173	289	435.5	1.0138	21.4717	24.0872	0.891415	SCR	Endodermis
PSB_BR_LiVe20	C7	282.947	269	301.445	1.01725	17.706	21.122	0.838274	SCR	Endodermis
PSB_BR_LiVe20	C7	266.449	259	445.075	1.00579	21.8969	24.2925	0.901388	SCR	Endodermis
PSB_BR_LiVe20	C7	277.897	263	206.756	0.973994	14.5384	17.1877	0.845864	SCR	Endodermis
PSB_BR_LiVe20	C7	277.394	268	325.561	0.97735	17.5854	21.8077	0.806388	SCR	Endodermis
PSB_BR_LiVe20	C7	286.751	273	246.83	0.992372	15.5292	18.9259	0.820529	SCR	Endodermis
PSB_BR_LiVe20	C7	294.266	278	439.401	0.988349	21.5706	25.999	0.82967	SCR	Endodermis
PSB_BR_LiVe20	C7	285.646	273	204.273	1.01188	14.342	16.6106	0.863424	SCR	Endodermis
PSB_BR_LiVe20	C7	443.917	446	589.769	0.895811	18.2193	36.3705	0.500937	SCR	Endodermis
PSB_BR_LiVe20	C7	272.258	270	326.27	1.00193	18.8319	21.0547	0.894427	SCR	Endodermis
PSB_BR_LiVe20	C7	309.068	304	366.345	0.999863	20.2125	21.8969	0.923077	SCR	Endodermis
PSB_BR_LiVe20	C7	275.85	272	189.733	0.999541	14.2924	16.0348	0.891338	SCR	Endodermis
PSB_BR_LiVe20	C7	400.69	431	360.67	1.00206	19.7151	21.2559	0.927514	SCR	Endodermis
PSB_BR_LiVe20	C7	273.322	268	320.241	0.991139	18.0236	21.3475	0.844299	SCR	Endodermis
PSB_BR_LiVe20	C7	249.156	235	318.113	1.02375	17.9052	21.2559	0.842363	SCR	Endodermis
PSB_BR_LiVe20	C7	295.4	291	360.67	1.01348	18.2193	23.1946	0.785498	SCR	Endodermis
PSB_BR_LiVe20	C7	324.539	303	270.591	0.992672	16.5464	19.3887	0.853406	SCR	Endodermis
PSB_BR_LiVe20	C7	230.267	225	239.028	0.987381	15.4835	18.4994	0.83697	SCR	Endodermis
PSB_BR_LiVe20	C7	308.942	297	470.254	1.01746	22.1545	25.9444	0.853925	SCR	Endodermis
PSB_BR_LiVe20	C7	262.557	248	501.818	1.01562	23.4607	26.1825	0.896045	SCR	Endodermis
PSB_BR_LiVe20	C7	271.009	259	366.699	0.947182	17.9052	26.9632	0.66406	SCR	Endodermis
PSB_BR_LiVe20	C7	248.365	242	477.702	0.839031	16.9278	31.6522	0.534806	SCR	Endodermis
PSB_BR_LiVe20	C7	280.148	268	237.964	0.971306	13.8897	19.9654	0.695691	SCR	Endodermis
PSB_BR_LiVe20	C7	287.377	279	584.804	0.943986	23.8207	31.3821	0.759053	SCR	Endodermis
PSB_BR_LiVe20	C7	362.463	365	189.379	0.998439	13.475	16.1998	0.8318	SCR	Endodermis
PSB_BR_LiVe20	C7	316.479	300	378.048	1.01818	20.2476	22.2504	0.909989	SCR	Endodermis
PSB_BR_LiVe20	C7	284.697	275	400.39	1.01833	20.2826	23.347	0.868744	SCR	Endodermis
PSB_BR_LiVe20	C7	281.322	275	484.086	1.01434	23.4607	25.3568	0.925224	SCR	Endodermis
PSB_BR_LiVe20	C7	281.489	288	455.005	0.998371	22.3775	24.1827	0.925352	SCR	Endodermis
PSB_BR_LiVe20	C7	293.337	284	411.029	1.00126	19.9654	24.2998	0.82163	SCR	Endodermis
PSB_BR_LiVe20	C7	242.629	237	258.888	0.96732	14.9236	20.0186	0.745488	SCR	Endodermis
PSB_BR_LiVe20	C7	275.386	260	284.068	0.970458	16.717	20.151	0.829584	SCR	Endodermis
PSB_BR_LiVe20	C7	293.55	277	274.847	0.963929	14.9236	22.0663	0.676308	SCR	Endodermis
PSB_BR_LiVe20	C7	299.731	292	275.202	1.0157	17.1774	19.1772	0.89572	SCR	Endodermis
PSB_BR_LiVe20	C7	249.74	237	441.529	0.981222	20.8005	25.8553	0.804497	SCR	Endodermis
PSB_BR_LiVe20	C7	311.58	300	401.099	0.883352	18.5282	29.6685	0.624506	SCR	Endodermis
PSB_BR_LiVe20	C7	261.253	253	241.156	0.952725	14.342	19.3245	0.742164	SCR	Endodermis
PSB_BR_LiVe20	C7	321.394	316	334.072	0.992117	19.0566	21.122	0.902214	SCR	Endodermis
PSB_BR_LiVe20	C7	244.567	240	274.492	0.975515	16.5464	19.7241	0.838891	SCR	Endodermis
PSB_BR_LiVe20	C7	243.434	227	230.517	0.994129	15.1594	17.706	0.856173	SCR	Endodermis
PSB_BR_LiVe20	C7	285.13	277	694.033	0.983868	26.4453	32.5798	0.811709	SCR	Endodermis
PSB_BR_LiVe20	C7	237.802	233	229.098	1.0048	15.8904	16.9487	0.937557	SCR	Endodermis
PSB_BR_LiVe20	C7	270.122	258	270.237	1.01838	16.5464	19.3887	0.853406	SCR	Endodermis
PSB_BR_LiVe20	C7	233.618	230	343.293	0.99629	17.8655	21.587	0.827606	SCR	Endodermis
PSB_BR_LiVe20	C7	240.765	226	348.967	0.89127	15.5292	26.871	0.577917	SCR	Endodermis
PSB_BR_LiVe20	C7	285.955	279	219.878	1.00988	15.0655	17.0634	0.882914	SCR	Endodermis
PSB_BR_LiVe20	C7	226.729	215	309.602	0.99555	17.5854	21.3059	0.825379	SCR	Endodermis
PSB_BR_LiVe20	C7	279.866	279	688.714	0.855792	22.3775	38.155	0.58649	SCR	Endodermis
PSB_BR_LiVe20	C7	348.671	358	430.535	0.986723	19.2418	27.0026	0.712588	SCR	Endodermis
PSB_BR_LiVe20	C7	280.419	273	232.999	1.00039	15.5292	17.766	0.874097	SCR	Endodermis
PSB_BR_LiVe20	C7	281.441	284	369.182	1.00433	19.7151	21.6772	0.909489	SCR	Endodermis
PSB_BR_LiVe20	C7	273.988	264	256.76	0.962646	14.2924	22.5433	0.633998	SCR	Endodermis
PSB_BR_LiVe20	C7	273.823	252	379.821	0.889938	17.706	26.6324	0.664831	SCR	Endodermis
PSB_BR_LiVe20	C7	329.141	326	391.879	1.0168	19.6431	23.776	0.826172	SCR	Endodermis
PSB_BR_LiVe20	C7	305.476	263	259.243	0.824841	13.8897	26.2636	0.528859	SCR	Endodermis
PSB_BR_LiVe20	C7	255.823	253	604.664	0.995414	25.1249	28.2981	0.887867	SCR	Endodermis
PSB_BR_LiVe20	C7	249.142	239	270.237	0.966632	16.0237	20.6465	0.776099	SCR	Endodermis
PSB_BR_LiVe20	C7	267.647	253	289.033	0.98033	16.0237	21.9131	0.73124	SCR	Endodermis
PSB_BR_LiVe20	C7	264.224	257	246.476	0.95225	14.342	21.0547	0.681175	SCR	Endodermis
PSB_BR_LiVe20	C7	240.495	231	214.203	0.979999	14.5384	17.0322	0.853584	SCR	Endodermis
PSB_BR_LiVe20	C7	258.409	253	213.494	0.936773	14.342	17.706	0.810005	SCR	Endodermis
PSB_BR_LiVe20	C7	270.877	263	253.923	1.02288	16.5464	18.3454	0.901936	SCR	Endodermis
PSB_BR_LiVe20	C7	264.871	264	362.089	0.993126	19.2418	22.6766	0.848528	SCR	Endodermis
PSB_BR_LiVe20	C7	214.46	209	250.731	1.02956	15.9794	18.4898	0.864227	SCR	Endodermis
PSB_BR_LiVe20	C7	256.389	258	509.974	0.910149	20.2476	34.2358	0.591416	SCR	Endodermis
PSB_BR_LiVe20	C7	228.38	223	208.884	0.911743	13.1554	20.2564	0.649446	SCR	Endodermis
PSB_BR_LiVe20	C7	229.278	220	286.55	0.865748	14.342	23.3546	0.614095	SCR	Endodermis
PSB_BR_LiVe20	C7	274.12	254	207.465	0.871124	11.9698	19.9654	0.599525	SCR	Endodermis
PSB_BR_LiVe20	C7	255.252	242	195.407	0.806807	11.7303	21.6772	0.541138	SCR	Endodermis
PSB_BR_LiVe20	C7	262.706	253	477.347	0.845854	21.4717	30.6562	0.700404	SCR	Endodermis
PSB_BR_LiVe20	C7	378.659	381	212.43	0.920932	11.7907	20.5691	0.573222	SCR	Endodermis
PSB_BR_LiVe20	C7	182.393	177	143.63	0.987173	11.9698	13.5799	0.881432	SCR	Endodermis
PSB_BR_LiVe20	C7	281.72	274	330.526	0.963447	16.717	22.2344	0.751851	SCR	Endodermis
PSB_BR_LiVe20	C7	234.827	212	153.56	0.991143	12.6609	14.1553	0.894427	SCR	Endodermis
PSB_BR_LiVe20	C7	181.848	176	74.8293	1.00732	8.33725	9.82153	0.848875	SCR	Endodermis
PSB_BR_LiVe20	C7	259.618	253	53.9055	0.865784	5.95518	9.41596	0.632456	SCR	Endodermis
PSB_BR_LiVe20	C7	256.849	246	182.995	1.01037	13.1554	15.6316	0.841589	SCR	Endodermis
PSB_BR_LiVe20	C7	265.623	255	132.636	0.995523	9.52828	15.7221	0.606043	SCR	Endodermis
PSB_BR_LiVe20	C7	306.504	294	147.176	1.00163	11.9698	13.606	0.879742	SCR	Endodermis
PSB_BR_LiVe20	C7	274.165	259	182.286	1.00806	13.3162	15.9794	0.833333	SCR	Endodermis
PSB_BR_LiVe20	C7	265.795	248	176.257	0.899048	13.1014	17.5147	0.748022	SCR	Endodermis
PSB_BR_LiVe20	C7	470.251	426	238.674	0.92205	12.883	20.945	0.615089	SCR	Endodermis
PSB_BR_LiVe20	C7	210.652	187	108.166	0.953284	10.2457	12.2769	0.834548	SCR	Endodermis
PSB_BR_LiVe20	C7	223.667	211	180.867	1.02	13.8897	15.2643	0.909948	SCR	Endodermis
PSB_BR_LiVe20	C7	232.033	220	151.432	1.00056	12.4348	14.0547	0.88474	SCR	Endodermis
PSB_BR_LiVe20	C7	231.259	219	106.747	1.00787	9.82153	11.5629	0.849403	SCR	Endodermis
PSB_BR_LiVe20	C7	248.758	249	114.195	1.00579	10.7193	11.8656	0.903394	SCR	Endodermis
PSB_BR_LiVe20	C7	255.534	251	41.1384	1.0075	5.05314	8.42189	0.6	SCR	Endodermis
PSB_BR_LiVe20	C7	421.893	375	43.2663	0.968094	6.07311	7.5797	0.801234	SCR	Endodermis
PSB_BR_LiVe20	C7	261.409	240	58.1612	1.02304	7.14621	8.67087	0.824163	SCR	Endodermis
PSB_BR_LiVe20	C7	271.442	264	173.42	0.978757	13.3162	15.1828	0.877058	SCR	Endodermis
PSB_BR_LiVe20	C7	208.699	208	129.444	0.981098	10.7193	14.8879	0.72	SCR	Endodermis
PSB_BR_LiVe20	C7	278.229	263	136.182	0.956167	10.2457	15.5862	0.657356	SCR	Endodermis
PSB_BR_LiVe20	C7	264.824	261	104.619	0.974403	9.60244	12.0583	0.796333	SCR	Endodermis
PSB_BR_LiVe20	C7	279.962	264	213.494	0.9502	12.2625	20.6723	0.593184	SCR	Endodermis
PSB_BR_LiVe20	C7	228.335	216	136.537	1.0129	11.7303	13.7486	0.853203	SCR	Endodermis
PSB_BR_LiVe20	C7	211.443	196	62.4169	0.950534	7.53277	9.09018	0.828671	SCR	Endodermis
PSB_BR_LiVe20	C7	289.465	274	152.496	1.00473	12.6609	13.9407	0.908195	SCR	Endodermis
PSB_BR_LiVe20	C7	274.59	266	533.026	0.967344	22.1545	26.904	0.823468	SCR	Endodermis
PSB_BR_LiVe20	C7	283.264	267	146.467	0.998754	12.1462	13.3826	0.907614	SCR	Endodermis
PSB_BR_LiVe20	C7	273.528	265	179.449	1.01528	13.8897	15.1828	0.914835	SCR	Endodermis
PSB_BR_LiVe20	C7	261.115	253	132.636	0.995523	10.7853	13.9407	0.773654	SCR	Endodermis
PSB_BR_LiVe20	C7	291.45	278	164.554	0.997502	12.883	14.5384	0.886135	SCR	Endodermis
PSB_BR_LiVe20	C7	285.069	274	225.197	0.966804	14.2924	18.1804	0.786146	SCR	Endodermis
PSB_BR_LiVe20	C7	281.143	268	240.092	0.825865	11.9698	22.425	0.533768	SCR	Endodermis
PSB_BR_LiVe20	C7	305.291	274	135.118	0.987697	11.7907	13.2226	0.891702	SCR	Endodermis
PSB_BR_LiVe20	C7	269.498	238	75.5386	0.986998	8.42189	9.91139	0.849719	SCR	Endodermis
PSB_BR_LiVe20	C7	298.261	270	163.135	1.00959	12.6609	15.0773	0.839731	SCR	Endodermis
PSB_BR_LiVe20	C7	301.316	297	66.3179	0.960289	7.14621	9.69433	0.737154	SCR	Endodermis
PSB_BR_LiVe20	C7	283.884	272	165.618	0.952295	12.1462	16.0237	0.758014	SCR	Endodermis
PSB_BR_LiVe20	C7	323.928	241	162.071	1.00569	12.883	14.5018	0.888373	SCR	Endodermis
PSB_BR_LiVe20	C7	319.987	313	214.558	0.995476	14.342	18.112	0.79185	SCR	Endodermis
PSB_BR_LiVe20	C7	307.586	297	221.651	0.957794	13.9407	18.9165	0.736961	SCR	Endodermis
PSB_BR_LiVe20	C7	299.937	262	95.0439	0.98213	9.60244	11.4395	0.839409	SCR	Endodermis
PSB_BR_LiVe20	C7	316.279	309	176.966	0.990573	11.7907	17.8457	0.660701	SCR	Endodermis
PSB_BR_LiVe20	C7	287.774	258	73.7654	0.998494	8.33725	9.91139	0.841178	SCR	Endodermis
PSB_BR_LiVe20	C7	249.078	245	224.133	0.950688	12.2625	19.4708	0.629788	SCR	Endodermis
PSB_BR_LiVe20	C7	539.069	503	222.36	0.933187	12.8278	18.2193	0.704078	SCR	Endodermis
PSB_BR_LiVe20	C7	237.411	233	124.124	1.01483	10.9808	12.7307	0.862544	SCR	Endodermis
PSB_BR_LiVe20	C7	289.489	285	126.252	1.00494	11.2992	12.883	0.877058	SCR	Endodermis
PSB_BR_LiVe20	C7	301.006	277	119.514	0.99206	9.82153	13.7098	0.716385	SCR	Endodermis
PSB_BR_LiVe20	C7	287.783	283	97.881	0.999835	9.30228	12.0583	0.771441	SCR	Endodermis
PSB_BR_LiVe20	C7	255.971	246	169.519	1.01521	12.883	15.1828	0.848528	SCR	Endodermis
PSB_BR_LiVe20	C7	241.18	231	94.6893	0.979896	9.52828	11.1252	0.85646	SCR	Endodermis
PSB_BR_LiVe20	C7	294.48	284	250.377	0.96109	15.1594	19.2418	0.787839	SCR	Endodermis
PSB_BR_LiVe20	C7	289.376	265	156.751	1.00333	12.6609	14.4037	0.879005	SCR	Endodermis
PSB_BR_LiVe20	C7	336.633	303	128.38	1.01503	11.7907	13.0743	0.901819	SCR	Endodermis
PSB_BR_LiVe20	C7	255.348	249	131.572	0.990736	11.2362	13.2226	0.84977	SCR	Endodermis
PSB_BR_LiVe20	C7	328.096	281	169.164	0.99695	12.883	15.1828	0.848528	SCR	Endodermis
PSB_BR_LiVe20	C7	355.461	279	157.815	0.989929	11.9698	14.9355	0.80143	SCR	Endodermis
PSB_BR_LiVe20	C7	365.214	328	197.181	0.991053	14.342	15.9794	0.897527	SCR	Endodermis
PSB_BR_LiVe20	C7	474.087	466	203.919	0.966075	11.7907	20.3263	0.58007	SCR	Endodermis
PSB_BR_LiVe20	C7	287.368	266	116.677	0.997966	10.7853	12.3919	0.870348	SCR	Endodermis
PSB_BR_LiVe20	C7	243.642	244	52.4869	1.02244	6.73751	8.85301	0.761042	SCR	Endodermis
PSB_BR_LiVe20	C7	316.421	280	69.8644	0.965516	7.24479	10.4173	0.695457	SCR	Endodermis
PSB_BR_LiVe20	C7	292.51	270	68.0911	0.976186	7.24479	10.4003	0.696596	SCR	Endodermis
PSB_BR_LiVe20	C7	251.764	241	148.949	1.00879	11.9698	14.1553	0.845603	SCR	Endodermis
PSB_BR_LiVe20	C7	340.101	336	260.307	0.92189	13.8897	21.5788	0.643676	SCR	Endodermis
PSB_BR_LiVe20	C7	238.592	222	146.822	0.964946	11.2362	14.4896	0.775468	SCR	Endodermis
PSB_BR_LiVe20	C7	267.6	246	150.013	0.99497	11.9698	14.2053	0.842625	SCR	Endodermis
PSB_BR_LiVe20	C7	281.847	266	136.537	0.975483	10.7193	14.9236	0.718278	SCR	Endodermis
PSB_BR_LiVe20	C7	287.795	279	198.599	1.01078	14.342	16.6106	0.863424	SCR	Endodermis
PSB_BR_LiVe20	C7	291.471	276	134.054	1.00187	11.2992	14.0168	0.806114	SCR	Endodermis
PSB_BR_LiVe20	C7	232.292	228	109.23	1.00015	10.7193	11.9698	0.895533	SCR	Endodermis
PSB_BR_LiVe20	C7	286.279	282	136.182	1.01133	10.7193	14.4037	0.744208	SCR	Endodermis
PSB_BR_LiVe20	C7	294.152	275	74.4747	1.00438	8.42189	9.69433	0.868744	SCR	Endodermis
PSB_BR_LiVe20	C7	299.272	261	132.991	0.997115	11.7907	13.2226	0.891702	SCR	Endodermis
PSB_BR_LiVe20	C7	271.035	267	388.332	0.989789	20.3872	22.879	0.891088	SCR	Endodermis
PSB_BR_LiVe20	C7	196.17	189	85.4686	0.860079	7.62635	12.0583	0.632456	SCR	Endodermis
PSB_BR_LiVe20	C7	282.14	252	116.677	0.997966	10.2457	12.8278	0.798706	SCR	Endodermis
PSB_BR_LiVe20	C7	234.019	223	398.617	0.983686	19.5344	24.1313	0.809505	SCR	Endodermis
PSB_BR_LiVe20	C7	276.931	272	297.899	0.938927	15.9794	20.6465	0.773952	SCR	Endodermis
PSB_BR_LiVe20	C7	390.864	400	41.8477	1.01852	6.07311	7.7646	0.782154	SCR	Endodermis
PSB_BR_LiVe20	C7	269.154	254	94.3346	0.977658	9.60244	10.8672	0.883618	SCR	Endodermis
PSB_BR_LiVe20	C7	396.794	410	79.085	1.04193	8.42189	10.4173	0.808452	SCR	Endodermis
PSB_BR_LiVe20	C7	223.922	213	228.389	0.974849	13.9407	19.8228	0.703267	SCR	Endodermis
PSB_BR_LiVe20	C7	740.128	696	180.512	0.970513	12.2625	16.8543	0.727556	SCR	Endodermis
PSB_BR_LiVe20	C7	229.884	230	70.5736	1.02578	8.33725	10.1936	0.817889	SCR	Endodermis
PSB_BR_LiVe20	C7	325.901	330	168.455	0.961994	10.9808	15.8904	0.691034	SCR	Endodermis
PSB_BR_LiVe20	C7	239.671	231	136.892	0.995428	11.2362	14.1177	0.795897	SCR	Endodermis
PSB_BR_LiVe20	C7	221.578	217	104.265	0.993653	10.1762	11.7454	0.866396	SCR	Endodermis
PSB_BR_LiVe20	C7	310.62	308	75.5386	0.961971	8.42189	10.1238	0.83189	SCR	Endodermis
PSB_BR_LiVe20	C7	289.32	289	154.978	0.996578	12.4348	14.6478	0.848918	SCR	Endodermis
PSB_BR_LiVe20	C7	317.834	311	215.267	0.928225	13.475	20.9111	0.644397	SCR	Endodermis
PSB_BR_LiVe20	C7	290.292	266	103.201	0.987504	10.2457	11.5629	0.886085	SCR	Endodermis
PSB_BR_LiVe20	C7	226.727	212	97.5264	0.997637	9.82153	10.9485	0.89707	SCR	Endodermis
PSB_BR_LiVe20	C7	265.274	261	129.444	0.981098	11.2362	12.7446	0.881642	SCR	Endodermis
PSB_BR_LiVe20	C7	256.335	250	452.168	1.01497	21.2058	25.4614	0.832859	SCR	Endodermis
PSB_BR_LiVe20	C7	226.856	215	236.9	0.89431	12.2625	22.8247	0.537245	SCR	Endodermis
PSB_BR_LiVe20	C7	231.776	214	178.739	0.980414	13.1554	15.2527	0.862498	SCR	Endodermis
PSB_BR_LiVe20	C7	198.49	194	239.738	0.845565	12.8278	22.1625	0.578807	SCR	Endodermis
PSB_BR_LiVe20	C7	299.011	290	185.477	0.941183	11.2362	17.3622	0.647166	SCR	Endodermis
PSB_BR_LiVe20	C7	319.951	296	157.815	0.79152	9.07066	16.6106	0.546077	SCR	Endodermis
PSB_BR_LiVe20	C7	353.301	368	48.2312	0.908795	6.07311	9.09018	0.668096	SCR	Endodermis
PSB_BR_LiVe20	C7	229	219	136.182	0.922217	10.1762	16.3849	0.621074	SCR	Endodermis
PSB_BR_LiVe20	C7	206.876	204	303.218	0.960087	15.9794	21.1472	0.755629	SCR	Endodermis
PSB_BR_LiVe20	C7	315.148	296	84.05	0.870161	8.42189	12.8278	0.656532	SCR	Endodermis
PSB_BR_LiVe20	C7	470.243	417	74.4747	1.00438	7.62635	10.4173	0.732084	SCR	Endodermis
PSB_BR_LiVe20	C7	237.937	225	107.102	1.00989	10.1063	12.0583	0.838116	SCR	Endodermis
PSB_BR_LiVe20	C7	212.152	199	139.729	0.989069	11.7907	13.2226	0.891702	SCR	Endodermis
PSB_BR_LiVe20	C7	234.292	226	206.401	0.973008	13.475	18.3454	0.734517	SCR	Endodermis
PSB_BR_LiVe20	C7	245.735	231	176.611	0.989397	12.883	15.8569	0.812456	SCR	Endodermis
PSB_BR_LiVe20	C7	240.38	234	63.4808	1.0172	7.62635	9.10967	0.837171	SCR	Endodermis
PSB_BR_LiVe20	C7	369.768	370	58.1612	0.992353	7.14621	8.52652	0.838116	SCR	Endodermis
PSB_BR_LiVe20	C7	235.229	228	142.566	1.001	11.9698	13.3826	0.894427	SCR	Endodermis
PSB_BR_LiVe20	C7	220.012	218	268.818	0.988869	15.4835	19.2049	0.806226	SCR	Endodermis
PSB_BR_LiVe20	C7	258.602	238	116.677	0.977807	10.7193	12.2769	0.873128	SCR	Endodermis
PSB_BR_LiVe20	C7	239.72	229	82.2768	0.988802	8.42189	10.4003	0.809776	SCR	Endodermis
PSB_BR_LiVe20	C7	259.482	202	159.589	0.996523	12.6609	14.416	0.878255	SCR	Endodermis
PSB_BR_LiVe20	C7	217.819	218	90.0789	0.972609	9.07066	11.2992	0.802773	SCR	Endodermis
PSB_BR_LiVe20	C7	229.763	205	134.764	0.884624	10.7193	14.5384	0.737309	SCR	Endodermis
PSB_BR_LiVe20	C7	289.782	271	359.606	0.91673	14.3913	26.1486	0.550368	SCR	Endodermis
PSB_BR_LiVe20	C7	236.544	229	405	1.01408	20.5605	23.4984	0.874971	SCR	Endodermis
PSB_BR_LiVe20	C7	276.818	279	407.128	0.995766	20.2826	24.2925	0.834934	SCR	Endodermis
PSB_BR_LiVe20	C7	265.75	253	298.963	0.99981	16.5892	21.122	0.785399	SCR	Endodermis
PSB_BR_LiVe20	C7	277.796	275	319.532	1.00178	18.5282	20.3698	0.909588	SCR	Endodermis
PSB_BR_LiVe20	C7	278.981	262	403.582	1.00129	20.2125	23.7088	0.852534	SCR	Endodermis
PSB_BR_LiVe20	C7	277.755	274	373.792	0.968144	19.0566	23.4682	0.812015	SCR	Endodermis
PSB_BR_LiVe20	C7	303.896	308	264.917	0.993406	16.0237	19.0659	0.840441	SCR	Endodermis
PSB_BR_LiVe20	C7	285	268	269.173	0.989631	16.6745	19.4434	0.857589	SCR	Endodermis
PSB_BR_LiVe20	C7	240.503	230	223.424	0.935831	13.8897	21.0547	0.659697	SCR	Endodermis
PSB_BR_LiVe20	C7	324.985	333	384.077	1.00507	20.2826	22.2344	0.912216	SCR	Endodermis
PSB_BR_LiVe20	C7	268.385	263	388.687	1.02319	19.6431	22.6766	0.866224	SCR	Endodermis
PSB_BR_LiVe20	C7	254.586	248	199.663	0.998386	14.2924	16.3524	0.874028	SCR	Endodermis
PSB_BR_LiVe20	C7	292.285	278	305.701	0.879564	14.342	25.9444	0.552797	SCR	Endodermis
PSB_BR_LiVe20	C7	237.218	219	216.331	1.01527	14.9236	16.4712	0.906044	SCR	Endodermis
PSB_BR_LiVe20	C7	284.045	272	374.147	1.00093	20.2125	21.8969	0.923077	SCR	Endodermis
PSB_BR_LiVe20	C7	215.532	211	249.313	0.984714	15.5292	18.6046	0.834698	SCR	Endodermis
PSB_BR_LiVe20	C7	277.867	269	312.084	1.01247	17.1774	21.7344	0.790332	SCR	Endodermis
PSB_BR_LiVe20	C7	257.699	247	532.671	0.864998	21.4717	33.9863	0.631776	SCR	Endodermis
PSB_BR_LiVe20	C7	279.854	274	370.955	0.974369	19.2418	23.2557	0.8274	SCR	Endodermis
PSB_BR_LiVe20	C7	272.535	267	265.272	0.932228	14.3913	22.7936	0.631375	SCR	Endodermis
PSB_BR_LiVe20	C7	229.464	221	537.991	1.00845	24.5538	26.4453	0.928477	SCR	Endodermis
PSB_BR_LiVe20	C7	239.092	225	290.451	0.83446	14.2924	24.4453	0.584671	SCR	Endodermis
PSB_BR_LiVe20	C7	352.263	350	273.783	0.986618	16.5464	19.4434	0.851001	SCR	Endodermis
PSB_BR_LiVe20	C7	324.287	321	517.422	0.977121	23.0027	26.9632	0.853115	SCR	Endodermis
PSB_BR_LiVe20	C7	306.371	301	272.719	0.997219	16.5464	19.9743	0.828385	SCR	Endodermis
PSB_BR_LiVe20	C7	258.015	250	262.789	0.950907	14.342	20.2476	0.708329	SCR	Endodermis
PSB_BR_LiVe20	C7	326.479	321	241.865	0.994231	15.9794	18.004	0.887551	SCR	Endodermis
PSB_BR_LiVe20	C7	293.595	276	354.287	0.991759	15.9794	24.1827	0.660779	SCR	Endodermis
PSB_BR_LiVe20	C7	289.609	275	827.733	0.965148	28.6097	38.0013	0.75286	SCR	Endodermis
PSB_BR_LiVe20	C7	305.758	298	222.715	1.0027	15.0655	17.3622	0.867722	SCR	Endodermis
PSB_BR_LiVe20	C7	268.649	259	373.437	1.011	20.2826	21.8483	0.928339	SCR	Endodermis
PSB_BR_LiVe20	C7	434.903	453	237.61	0.997758	15.5292	17.8655	0.869227	SCR	Endodermis
PSB_BR_LiVe20	C7	426.058	435	368.472	0.892093	16.1998	28.4418	0.569578	SCR	Endodermis
PSB_BR_LiVe20	C7	327.031	310	338.683	0.944667	18.5282	23.4001	0.791797	SCR	Endodermis
PSB_BR_LiVe20	C7	290.884	282	223.069	0.989202	14.3913	19.0007	0.757413	SCR	Endodermis
PSB_BR_LiVe20	C7	269.065	264	366.345	0.977958	19.3887	22.2344	0.87201	SCR	Endodermis
PSB_BR_LiVe20	C7	289.414	264	468.127	0.939459	19.2418	27.0682	0.710862	SCR	Endodermis
PSB_BR_LiVe20	C7	641.687	616	285.841	0.998851	15.9794	21.0547	0.758947	SCR	Endodermis
PSB_BR_LiVe20	C7	281.529	285	452.168	1.00478	22.5983	23.9765	0.942518	SCR	Endodermis
PSB_BR_LiVe20	C7	318.275	306	348.967	1.00579	19.5344	21.4717	0.909776	SCR	Endodermis
PSB_BR_LiVe20	C7	236.378	230	389.042	0.990834	18.5282	23.347	0.793598	SCR	Endodermis
PSB_BR_LiVe20	C7	281.223	278	398.262	0.972899	20.8005	23.7163	0.877058	SCR	Endodermis
PSB_BR_LiVe20	C7	288.051	281	332.299	0.966455	16.9278	23.5587	0.718536	SCR	Endodermis
PSB_BR_LiVe20	C7	280.362	270	348.258	0.981936	18.1804	22.1625	0.82032	SCR	Endodermis
PSB_BR_LiVe20	C7	279.277	273	344.357	1.0097	18.5282	22.5433	0.821892	SCR	Endodermis
PSB_BR_LiVe20	C7	286.394	268	442.238	0.962865	20.8346	26.0467	0.799895	SCR	Endodermis
PSB_BR_LiVe20	C7	342.22	347	464.226	0.83927	18.6046	31.831	0.58448	SCR	Endodermis
PSB_BR_LiVe20	C7	250.815	242	434.436	0.95299	19.0938	25.6557	0.744231	SCR	Endodermis
PSB_BR_LiVe20	C7	240.954	234	324.142	0.986379	18.5282	20.7408	0.89332	SCR	Endodermis
PSB_BR_LiVe20	C7	331.075	343	240.447	1.01896	15.8904	17.706	0.897457	SCR	Endodermis
PSB_BR_LiVe20	C7	270.186	261	272.01	0.970342	15.8904	19.5888	0.811197	SCR	Endodermis
PSB_BR_LiVe20	C7	241.478	234	255.342	0.985249	14.5384	19.5072	0.745287	SCR	Endodermis
PSB_BR_LiVe20	C7	266.182	247	200.372	0.985285	13.8897	17.053	0.814503	SCR	Endodermis
PSB_BR_LiVe20	C7	232.211	220	323.788	1.00949	17.8655	20.5605	0.868927	SCR	Endodermis
PSB_BR_LiVe20	C7	311.904	268	191.152	1.02004	13.1014	17.311	0.756823	SCR	Endodermis
PSB_BR_LiVe20	C7	241.315	226	394.007	0.977085	19.7151	22.4724	0.877304	SCR	Endodermis
PSB_BR_LiVe20	C7	192.414	185	231.935	0.997711	14.9236	19.1401	0.779704	SCR	Endodermis
PSB_BR_LiVe20	C7	261.264	252	268.464	1.00114	16.6745	18.9259	0.881043	SCR	Endodermis
PSB_BR_LiVe20	C7	268.031	254	344.711	1.0103	18.8319	21.5788	0.872705	SCR	Endodermis
PSB_BR_LiVe20	C7	298.792	262	165.618	0.879296	11.2362	16.7805	0.669599	SCR	Endodermis
PSB_BR_LiVe20	C7	213.973	210	172.001	0.859548	10.7853	18.112	0.595478	SCR	Endodermis
PSB_BR_LiVe20	C7	286.706	250	102.491	0.983384	10.1063	11.5629	0.874028	SCR	Endodermis
PSB_BR_LiVe20	C7	239.565	233	114.904	0.968803	10.1063	13.5929	0.743494	SCR	Endodermis
PSB_BR_LiVe20	C7	238.66	232	145.048	0.975188	11.7907	14.0168	0.841178	SCR	Endodermis
PSB_BR_LiVe20	C7	253.688	228	135.118	0.987697	11.2362	13.8129	0.813456	SCR	Endodermis
PSB_BR_LiVe20	C7	261.215	242	181.576	0.989599	13.8897	15.2643	0.909948	SCR	Endodermis
PSB_BR_LiVe20	C7	261.938	230	92.2068	0.964131	9.07066	12.0583	0.752232	SCR	Endodermis
PSB_BR_LiVe20	C7	256.73	252	240.447	0.926101	13.5799	19.2049	0.707107	SCR	Endodermis
PSB_BR_LiVe20	C7	281.887	263	132.281	0.975212	10.7853	14.4037	0.748788	SCR	Endodermis
PSB_BR_LiVe20	C7	372.968	369	177.321	0.888755	10.7853	19.2418	0.560514	SCR	Endodermis
PSB_BR_LiVe20	C7	225.563	218	191.506	0.989358	13.1554	17.053	0.771441	SCR	Endodermis
PSB_BR_LiVe20	C7	224.858	204	77.3118	0.906093	7.24479	12.2769	0.590115	SCR	Endodermis
PSB_BR_LiVe20	C7	389.773	381	145.048	1.01134	11.9698	13.3826	0.894427	SCR	Endodermis
PSB_BR_LiVe20	C7	284.946	257	209.948	0.997577	14.4896	16.5571	0.875127	SCR	Endodermis
PSB_BR_LiVe20	C7	269.26	252	177.321	1.00817	12.883	15.6656	0.822375	SCR	Endodermis
PSB_BR_LiVe20	C7	271.82	266	122.351	1.00613	11.2362	12.5625	0.894427	SCR	Endodermis
PSB_BR_LiVe20	C7	222.558	220	141.147	1.01376	11.7907	13.7098	0.860013	SCR	Endodermis
PSB_BR_LiVe20	C7	366.856	361	207.465	0.947765	11.9698	18.8037	0.636566	SCR	Endodermis
PSB_BR_LiVe20	C7	309.098	279	126.607	1.00663	11.7303	12.5625	0.933761	SCR	Endodermis
PSB_BR_LiVe20	C7	262.578	252	36.1734	0.963261	4.91077	7.74173	0.634324	SCR	Endodermis
PSB_BR_LiVe20	C7	265.46	256	92.5614	0.966397	8.67087	11.8207	0.733533	SCR	Endodermis
PSB_BR_LiVe20	C7	255.046	235	139.374	0.816644	8.58868	16.3524	0.525226	SCR	Endodermis
PSB_BR_LiVe20	C7	402.604	306	93.98	0.998068	9.30228	11.1252	0.836146	SCR	Endodermis
PSB_BR_LiVe20	C7	311.399	281	132.281	0.99393	11.7303	13.0743	0.897206	SCR	Endodermis
PSB_BR_LiVe20	C7	285.743	262	40.0745	0.990761	6.07311	7.26922	0.835456	SCR	Endodermis
PSB_BR_LiVe20	C7	252.866	241	161.716	0.954492	12.2625	15.6316	0.784465	SCR	Endodermis
PSB_BR_LiVe20	C7	328.66	309	204.273	0.981611	13.8897	16.4712	0.843274	SCR	Endodermis
PSB_BR_LiVe20	C7	227.876	209	74.4747	1.00438	8.42189	9.60244	0.877058	SCR	Endodermis
PSB_BR_LiVe20	C7	286.952	272	191.152	0.765159	11.7907	21.9131	0.538064	SCR	Endodermis
PSB_BR_LiVe20	C7	296.914	281	198.954	0.996296	13.9407	16.4712	0.846369	SCR	Endodermis
PSB_BR_LiVe20	C7	257.959	258	69.8644	0.991852	8.33725	9.41596	0.885438	SCR	Endodermis
PSB_BR_LiVe20	C7	299.013	273	109.584	1.0239	9.52828	12.8278	0.742781	SCR	Endodermis
PSB_BR_LiVe20	C7	291.784	257	141.147	0.995053	11.2362	14.7082	0.763941	SCR	Endodermis
PSB_BR_LiVe20	C7	409.925	396	141.857	0.979871	10.7853	16.7699	0.643132	SCR	Endodermis
PSB_BR_LiVe20	C7	279.777	265	97.1717	0.973288	8.33725	12.8278	0.649934	SCR	Endodermis
PSB_BR_LiVe20	C7	290.052	275	169.164	0.99695	13.1554	14.5018	0.907157	SCR	Endodermis
PSB_BR_LiVe20	C7	241.539	237	85.4686	1.03753	9.07066	10.8672	0.834684	SCR	Endodermis
PSB_BR_LiVe20	C7	352.279	351	205.692	0.810811	11.7303	21.5706	0.543812	SCR	Endodermis
PSB_BR_LiVe20	C7	315.939	306	134.764	1.00504	11.7907	13.2226	0.891702	SCR	Endodermis
PSB_BR_LiVe20	C7	258.276	238	190.088	0.873936	11.2362	21.122	0.531967	SCR	Endodermis
PSB_BR_LiVe20	C7	270.596	262	178.385	0.995263	11.2992	17.3928	0.649646	SCR	Endodermis
PSB_BR_LiVe20	C7	299.512	297	350.74	0.866533	14.5384	22.9178	0.634374	SCR	Endodermis
PSB_BR_LiVe20	C7	233.129	228	123.77	0.919332	10.9808	13.5799	0.808608	SCR	Endodermis
PSB_BR_LiVe20	C7	286.9	270	99.6542	1.01076	10.1063	10.9808	0.920358	SCR	Endodermis
PSB_BR_LiVe20	C7	232.473	223	156.751	0.877611	10.2457	15.7334	0.651206	SCR	Endodermis
PSB_BR_LiVe20	C7	254.301	237	102.491	1.00527	10.2457	11.2992	0.906765	SCR	Endodermis
PSB_BR_LiVe20	C7	285.725	282	219.168	0.965044	14.342	17.311	0.828487	SCR	Endodermis
PSB_BR_LiVe20	C7	273.895	266	139.019	1.00463	11.7907	13.3826	0.881043	SCR	Endodermis
PSB_BR_LiVe20	C7	500	490	157.461	0.988606	12.2625	14.7323	0.832352	SCR	Endodermis
PSB_BR_LiVe20	C7	250.612	235	161.007	1.00177	12.6609	14.4037	0.879005	SCR	Endodermis
PSB_BR_LiVe20	C7	253.034	249	147.531	0.985124	11.7303	14.7323	0.796233	SCR	Endodermis
PSB_BR_LiVe20	C7	269.225	262	176.611	0.873432	9.60244	18.3937	0.52205	SCR	Endodermis
PSB_BR_LiVe20	C7	244.084	234	497.207	1.01027	23.4607	25.2727	0.928301	SCR	Endodermis
PSB_BR_LiVe20	C7	250.207	239	130.153	1.00352	11.2992	13.0607	0.865125	SCR	Endodermis
PSB_BR_LiVe20	C7	271.374	262	54.9694	0.929439	6.07311	10.5358	0.576427	SCR	Endodermis
PSB_BR_LiVe20	C7	315.445	285	39.0106	0.973761	5.05314	7.24479	0.697486	SCR	Endodermis
PSB_BR_LiVe20	C7	261.208	238	220.232	0.867384	11.2362	21.1472	0.531334	SCR	Endodermis
PSB_BR_LiVe20	C7	275.812	270	292.579	1.01247	14.7323	20.9111	0.704521	SCR	Endodermis
PSB_BR_LiVe20	C7	283.039	270	227.68	0.896567	13.1554	19.3887	0.678511	SCR	Endodermis
PSB_BR_LiVe20	C7	305.213	287	208.175	1.00769	13.1554	19.7331	0.666667	SCR	Endodermis
PSB_BR_LiVe20	C7	361.936	332	121.997	0.928686	9.60244	14.416	0.666098	SCR	Endodermis
PSB_BR_LiVe20	C7	233.246	220	193.28	0.949987	13.1554	17.1464	0.767242	SCR	Endodermis
PSB_BR_LiVe20	C7	296.613	287	141.857	0.998033	11.2992	14.0168	0.806114	SCR	Endodermis
PSB_BR_LiVe20	C7	300.397	276	122.351	0.986199	10.7853	12.8555	0.838965	SCR	Endodermis
PSB_BR_LiVe20	C7	354.182	312	153.914	0.992504	12.2625	14.2053	0.863231	SCR	Endodermis
PSB_BR_LiVe20	C7	298.461	256	73.0561	0.992572	7.62635	10.4003	0.733284	SCR	Endodermis
PSB_BR_LiVe20	C7	259.917	239	107.456	1.0119	10.1063	12.0583	0.838116	SCR	Endodermis
PSB_BR_LiVe20	C7	317.783	309	80.149	0.997701	8.42189	10.4003	0.809776	SCR	Endodermis
PSB_BR_LiVe20	C7	272.833	257	267.754	0.949253	14.3913	21.3475	0.674147	SCR	Endodermis
PSB_BR_LiVe20	C7	267.166	264	151.787	1.02015	11.7907	14.6478	0.804943	SCR	Endodermis
PSB_BR_LiVe20	C7	286.528	276	153.914	0.992504	12.2625	14.416	0.850617	SCR	Endodermis
PSB_BR_LiVe20	C7	292.229	274	179.449	0.967112	12.6609	16.5571	0.76468	SCR	Endodermis
PSB_BR_LiVe20	C7	276.32	271	127.316	0.990359	11.2362	13.3826	0.839613	SCR	Endodermis
PSB_BR_LiVe20	C7	280.959	269	131.217	1.00841	11.2992	13.1823	0.857143	SCR	Endodermis
PSB_BR_LiVe20	C7	227.673	225	250.731	1.00151	15.0655	19.6611	0.766261	SCR	Endodermis
PSB_BR_LiVe20	C7	264.397	257	187.605	0.977393	12.8278	17.6759	0.725723	SCR	Endodermis
PSB_BR_LiVe20	C7	262.173	257	156.042	1.00064	12.6609	14.1177	0.896811	SCR	Endodermis
PSB_BR_LiVe20	C7	302.664	268	128.735	0.996957	10.9808	13.1823	0.832993	SCR	Endodermis
PSB_BR_LiVe20	C7	284.803	273	70.219	0.968556	7.14621	10.4173	0.685994	SCR	Endodermis
PSB_BR_LiVe20	C7	261.356	250	155.333	0.980631	10.6529	15.6316	0.681499	SCR	Endodermis
PSB_BR_LiVe20	C7	282.333	265	154.269	0.976621	10.7193	16.2545	0.659469	SCR	Endodermis
PSB_BR_LiVe20	C7	276.98	264	123.061	0.989631	10.9808	12.5625	0.874097	SCR	Endodermis
PSB_BR_LiVe20	C7	286.097	292	131.572	0.990736	11.2362	13.3826	0.839613	SCR	Endodermis
PSB_BR_LiVe20	C7	299.855	302	404.646	0.992256	20.2125	23.4909	0.860442	SCR	Endodermis
PSB_BR_LiVe20	C7	280.672	253	175.193	0.953402	12.883	16.0348	0.803441	SCR	Endodermis
PSB_BR_LiVe20	C7	276.526	273	120.578	0.997357	10.7193	13.0607	0.820729	SCR	Endodermis
PSB_BR_LiVe20	C7	294.637	276	71.2829	0.977625	8.42189	9.69433	0.868744	SCR	Endodermis
PSB_BR_LiVe20	C7	238.108	229	114.904	1.00954	10.2457	12.2625	0.835532	SCR	Endodermis
PSB_BR_LiVe20	C7	251.071	242	201.082	0.958097	13.5799	16.6106	0.817545	SCR	Endodermis
PSB_BR_LiVe20	C7	286.888	270	88.3057	0.983692	9.07066	11.455	0.79185	SCR	Endodermis
PSB_BR_LiVe20	C7	227.054	224	110.648	0.986856	10.2457	12.0583	0.849677	SCR	Endodermis
PSB_BR_LiVe20	C7	354.221	354	215.267	0.941379	12.8278	18.5473	0.691629	SCR	Endodermis
PSB_BR_LiVe20	C7	308.375	289	158.879	0.976914	11.2992	15.6656	0.721271	SCR	Endodermis
PSB_BR_LiVe20	C7	233.481	225	64.8994	0.897743	7.14621	10.1238	0.705882	SCR	Endodermis
PSB_BR_LiVe20	C7	300.562	296	65.6087	1.00865	7.62635	9.41596	0.809938	SCR	Endodermis
PSB_BR_LiVe20	C7	306.144	298	145.758	0.99587	12.2625	13.7098	0.894427	SCR	Endodermis
PSB_BR_LiVe20	C7	215.59	195	58.8705	0.999887	7.53277	8.58868	0.877058	SCR	Endodermis
PSB_BR_LiVe20	C7	249.841	245	86.8871	0.973994	9.30228	10.5526	0.881516	SCR	Endodermis
PSB_BR_LiVe20	C7	266.112	252	75.8933	1.01607	8.33725	9.9827	0.83517	SCR	Endodermis
PSB_BR_LiVe20	C7	306.97	303	69.8644	0.965516	7.53277	9.60244	0.784465	SCR	Endodermis
PSB_BR_LiVe20	C7	206.039	199	125.898	0.91179	10.7193	14.0547	0.762684	SCR	Endodermis
PSB_BR_LiVe20	C7	242.751	218	128.38	0.995311	11.2362	13.1823	0.852368	SCR	Endodermis
PSB_BR_LiVe20	C7	255.087	250	146.112	0.945368	9.30228	16.5892	0.560743	SCR	Endodermis
PSB_BR_LiVe20	C7	271.113	274	516.003	0.975578	23.4607	26.1621	0.896741	SCR	Endodermis
PSB_BR_LiVe20	C7	251.329	241	172.71	1.00926	13.1554	15.0773	0.872531	SCR	Endodermis
PSB_BR_LiVe20	C7	269.115	244	150.723	0.997767	11.2362	15.3685	0.731119	SCR	Endodermis
PSB_BR_LiVe20	C7	200.046	191	107.456	1.03431	10.1063	11.5014	0.878702	SCR	Endodermis
PSB_BR_LiVe20	C7	248.926	236	104.974	0.997734	9.82153	11.9104	0.824621	SCR	Endodermis
PSB_BR_LiVe20	C7	201.843	199	181.222	0.957521	11.9698	16.8438	0.710634	SCR	Endodermis
PSB_BR_LiVe20	C7	239.591	224	112.776	0.998257	10.7193	12.0583	0.888957	SCR	Endodermis
PSB_BR_LiVe20	C7	239.435	237	126.252	1.00494	11.2992	12.6328	0.894427	SCR	Endodermis
PSB_BR_LiVe20	C7	241.016	230	240.092	0.950245	14.342	17.9151	0.800552	SCR	Endodermis
PSB_BR_LiVe20	C7	242.714	242	347.549	0.991985	19.0566	22.1305	0.861099	SCR	Endodermis
PSB_BR_LiVe20	C7	242.089	238	287.26	0.952968	14.7323	22.0422	0.668368	SCR	Endodermis
PSB_BR_LiVe20	C7	238.979	236	116.322	1.017	10.1762	13.0607	0.779146	SCR	Endodermis
PSB_BR_LiVe20	C7	255.764	256	103.555	1.03442	10.1063	12.1462	0.83205	SCR	Endodermis
PSB_BR_LiVe20	C7	350.12	316	130.508	0.915041	10.2457	14.416	0.710718	SCR	Endodermis
PSB_BR_LiVe20	C7	254.073	238	126.962	0.868036	9.60244	15.0302	0.638877	SCR	Endodermis
PSB_BR_LiVe20	C7	210.806	213	368.827	0.911158	19.0938	23.6414	0.807641	SCR	Endodermis
PSB_BR_LiVe20	C7	262.897	249	287.969	1.00317	16.9278	19.2418	0.879742	SCR	Endodermis
PSB_BR_LiVe20	C7	268.742	252	492.952	0.941528	21.4386	27.6323	0.775855	SCR	Endodermis
PSB_BR_LiVe20	C7	278.824	262	607.855	0.890253	21.2058	34.2358	0.619404	SCR	Endodermis
PSB_BR_LiVe20	C7	213.777	206	260.661	0.9712	15.1594	19.4708	0.778572	SCR	Endodermis
PSB_BR_LiVe20	C7	245.198	232	641.901	0.821291	21.5706	40.1169	0.537693	SCR	Endodermis
PSB_BR_LiVe20	C7	253.637	248	454.296	0.977948	21.2058	25.4893	0.831949	SCR	Endodermis
PSB_BR_LiVe20	C7	292.391	295	447.557	0.950826	16.5464	30.5054	0.542409	SCR	Endodermis
PSB_BR_LiVe20	C7	265.468	255	313.503	1.01514	17.5854	20.945	0.839602	SCR	Endodermis
PSB_BR_LiVe20	C7	238.046	234	344.002	1.0091	19.2049	21.2809	0.902446	SCR	Endodermis
PSB_BR_LiVe20	C7	277.145	268	241.511	1.00731	15.8904	17.766	0.894427	SCR	Endodermis
PSB_BR_LiVe20	C7	236.54	219	313.858	1.0158	16.5892	21.6772	0.765285	SCR	Endodermis
PSB_BR_LiVe20	C7	283.395	270	299.672	1.00119	17.5854	20.2564	0.868144	SCR	Endodermis
PSB_BR_LiVe20	C7	348.209	340	356.769	0.97373	17.053	25.0188	0.681608	SCR	Endodermis
PSB_BR_LiVe20	C7	333.783	351	439.046	0.987889	20.8005	25.3358	0.820995	SCR	Endodermis
PSB_BR_LiVe20	C7	306.417	314	282.649	1.00512	16.6745	19.6611	0.848096	SCR	Endodermis
PSB_BR_LiVe20	C7	276.627	264	225.197	0.980593	14.342	19.0007	0.754814	SCR	Endodermis
PSB_BR_LiVe20	C7	293.744	283	198.245	0.979095	14.342	16.5571	0.866212	SCR	Endodermis
PSB_BR_LiVe20	C7	271.284	266	179.803	0.983868	13.8897	15.1828	0.914835	SCR	Endodermis
PSB_BR_LiVe20	C7	393.521	369	241.865	1.00817	15.0655	19.7959	0.761042	SCR	Endodermis
PSB_BR_LiVe20	C7	368.414	367	415.285	0.90153	14.3913	28.6344	0.502588	SCR	Endodermis
PSB_BR_LiVe20	C7	328.798	319	340.101	0.990909	18.6427	22.2344	0.838459	SCR	Endodermis
PSB_BR_LiVe20	C7	371.612	322	197.181	1.02244	14.2924	16.2545	0.879292	SCR	Endodermis
PSB_BR_LiVe20	C7	487.602	504	297.544	0.972779	17.706	19.9654	0.886835	SCR	Endodermis
PSB_BR_LiVe20	C7	286.415	269	403.582	1.00129	20.2826	23.3546	0.868462	SCR	Endodermis
PSB_BR_LiVe20	C7	242.117	233	298.963	0.975483	15.5292	20.9788	0.740233	SCR	Endodermis
PSB_BR_LiVe20	C7	224.918	213	377.693	0.92391	19.0938	24.7838	0.770411	SCR	Endodermis
PSB_BR_LiVe20	C7	277.49	271	350.031	0.996085	19.2418	22.1625	0.868211	SCR	Endodermis
PSB_BR_LiVe20	C7	283.803	277	363.153	1.0292	19.5344	22.0984	0.883973	SCR	Endodermis
PSB_BR_LiVe20	C7	244.285	232	248.958	0.957884	14.9236	20.2213	0.738015	SCR	Endodermis
PSB_BR_LiVe20	C7	286.971	283	258.179	0.978551	15.9794	19.8228	0.806114	SCR	Endodermis
PSB_BR_LiVe20	C7	300.856	299	430.18	0.996365	21.2058	24.3289	0.871629	SCR	Endodermis
PSB_BR_LiVe20	C7	283.59	276	236.9	0.996013	15.4835	18.3454	0.843996	SCR	Endodermis
PSB_BR_LiVe20	C7	245.792	237	318.468	0.964887	16.9278	21.5212	0.786564	SCR	Endodermis
PSB_BR_LiVe20	C7	262.3	242	189.379	0.998439	13.8897	16.7699	0.828253	SCR	Endodermis
PSB_BR_LiVe20	C7	297.519	287	296.48	1.00749	17.8655	19.2418	0.928477	SCR	Endodermis
PSB_BR_LiVe20	C7	247.259	242	413.867	0.826992	19.2418	32.1193	0.599071	SCR	Endodermis
PSB_BR_LiVe20	C7	291.343	278	414.221	1.00573	20.8346	23.4682	0.887779	SCR	Endodermis
PSB_BR_LiVe20	C7	337.43	327	278.039	0.7952	13.9407	24.1827	0.576474	SCR	Endodermis
PSB_BR_LiVe20	C7	406.237	350	200.727	1.00151	13.475	16.9487	0.795046	SCR	Endodermis
PSB_BR_LiVe20	C7	295.751	275	296.835	0.915151	15.5292	21.9697	0.706847	SCR	Endodermis
PSB_BR_LiVe20	C7	296.823	270	287.26	1.00173	17.706	19.2418	0.920187	SCR	Endodermis
PSB_BR_LiVe20	C7	229.8	226	252.15	1.00482	15.5292	18.1511	0.855552	SCR	Endodermis
PSB_BR_LiVe20	C7	282.295	273	256.406	0.987649	15.5292	19.8228	0.783402	SCR	Endodermis
PSB_BR_LiVe20	C7	234.287	224	245.766	0.879846	14.342	20.5346	0.69843	SCR	Endodermis
PSB_BR_LiVe20	C7	276.845	283	307.474	1.00377	17.1774	20.9195	0.821115	SCR	Endodermis
PSB_BR_LiVe20	C7	292.48	276	354.996	0.949768	17.9052	23.6189	0.758088	SCR	Endodermis
PSB_BR_LiVe20	C7	248.564	234	208.884	0.965566	14.7323	17.1877	0.857143	SCR	Endodermis
PSB_BR_LiVe20	C7	280.41	274	337.264	0.997604	19.0938	20.8431	0.91607	SCR	Endodermis
PSB_BR_LiVe20	C7	247.35	233	220.587	1.01179	14.9236	17.766	0.840011	SCR	Endodermis
PSB_BR_LiVe20	C7	276.386	273	316.695	0.984743	17.706	21.3475	0.82942	SCR	Endodermis
PSB_BR_LiVe20	C7	230.353	219	411.029	1.00126	20.5605	23.7163	0.866935	SCR	Endodermis
PSB_BR_LiVe20	C7	258.821	252	545.438	0.862861	19.5344	35.6167	0.548462	SCR	Endodermis
PSB_BR_LiVe20	C7	292.268	279	645.802	0.812543	20.2125	40.1831	0.503011	SCR	Endodermis
PSB_BR_LiVe20	C7	235.565	230	314.922	0.925925	15.5292	24.0061	0.646886	SCR	Endodermis
PSB_BR_LiVe20	C7	241.389	233	553.595	0.946202	23.4001	28.6839	0.815792	SCR	Endodermis
PSB_BR_LiVe20	C7	285.35	266	232.29	0.998604	14.9236	17.706	0.842857	SCR	Endodermis
PSB_BR_LiVe20	C7	320.191	296	219.523	1.024	14.9236	16.8543	0.885449	SCR	Endodermis
PSB_BR_LiVe20	C7	253.457	253	335.845	1.00688	19.0566	20.8005	0.916157	SCR	Endodermis
PSB_BR_LiVe20	C7	268.544	264	334.427	0.981276	16.8438	22.2344	0.757554	SCR	Endodermis
PSB_BR_LiVe20	C7	224.952	218	549.34	0.993116	24.2925	27.5294	0.882418	SCR	Endodermis
PSB_BR_LiVe20	C7	224.524	221	234.773	1.01927	16.0237	17.3622	0.922911	SCR	Endodermis
PSB_BR_LiVe20	C7	244.721	233	260.307	0.996405	16.5464	19.0659	0.867854	SCR	Endodermis
PSB_BR_LiVe20	C7	272.434	263	303.218	1.00805	17.706	20.0186	0.884478	SCR	Endodermis
PSB_BR_LiVe20	C7	210.288	201	247.894	0.981427	14.3913	19.9031	0.723069	SCR	Endodermis
PSB_BR_LiVe20	C7	264.732	249	253.923	1.00894	15.9794	18.6522	0.856706	SCR	Endodermis
PSB_BR_LiVe20	C7	262.088	256	383.367	0.951611	16.9278	24.0061	0.705146	SCR	Endodermis
PSB_BR_LiVe20	C7	236.4	234	362.089	0.960773	17.8655	25.5796	0.69843	SCR	Endodermis
PSB_BR_LiVe20	C7	253.367	239	502.172	0.902024	18.5282	34.5298	0.536585	SCR	Endodermis
PSB_BR_LiVe20	C7	247.195	251	387.623	0.857419	16.717	25.999	0.642986	SCR	Endodermis
PSB_BR_LiVe20	C7	329.645	332	102.846	0.869495	8.42189	12.883	0.65372	SCR	Endodermis
PSB_BR_LiVe20	C7	173.352	174	31.2084	0.808098	4.76414	8.4639	0.562878	SCR	Endodermis
PSB_BR_LiVe20	C7	281.857	236	91.8521	0.984256	9.52828	11.2362	0.847998	SCR	Endodermis
PSB_BR_LiVe20	C7	239.979	234	188.315	1.01111	13.8897	15.6316	0.888566	SCR	Endodermis
PSB_BR_LiVe20	C7	249.64	225	100.364	0.992589	9.60244	12.0583	0.796333	SCR	Endodermis
PSB_BR_LiVe20	C7	639.841	682	162.78	1.00829	12.883	14.2053	0.906915	SCR	Endodermis
PSB_BR_LiVe20	C7	231.033	216	497.562	0.982307	20.2826	28.2918	0.716908	SCR	Endodermis
PSB_BR_LiVe20	C7	239.399	214	304.992	0.90864	14.3913	26.1214	0.550939	SCR	Endodermis
PSB_BR_LiVe20	C7	257.033	238	195.762	1.00226	14.2924	16.0348	0.891338	SCR	Endodermis
PSB_BR_LiVe20	C7	253.919	258	219.878	0.95326	13.1554	19.1401	0.687321	SCR	Endodermis
PSB_BR_LiVe20	C7	229.392	225	78.7304	0.986832	8.33725	10.5526	0.790066	SCR	Endodermis
PSB_BR_LiVe20	C7	206.654	201	366.699	0.978507	18.4898	23.2557	0.795067	SCR	Endodermis
PSB_BR_LiVe20	C7	207.458	205	108.52	0.898825	8.67087	14.7082	0.589526	SCR	Endodermis
PSB_BR_LiVe20	C7	254.315	233	199.308	0.997341	14.342	16.717	0.857928	SCR	Endodermis
PSB_BR_LiVe20	C7	364.673	355	347.194	0.991398	18.1413	21.9616	0.826047	SCR	Endodermis
PSB_BR_LiVe20	C7	217.536	210	192.57	1.00832	13.475	17.3622	0.776114	SCR	Endodermis
PSB_BR_LiVe20	C7	241.209	228	76.2479	0.992689	8.42189	10.4173	0.808452	SCR	Endodermis
PSB_BR_LiVe20	C7	253.736	221	108.875	0.998194	10.1063	11.9698	0.844317	SCR	Endodermis
PSB_BR_LiVe20	C7	618.433	667	148.24	1.00593	12.4348	13.9407	0.891976	SCR	Endodermis
PSB_BR_LiVe20	C7	267.564	264	194.343	0.925081	11.2362	19.0007	0.591359	SCR	Endodermis
PSB_BR_LiVe20	C7	242.898	235	379.112	0.897959	14.9236	24.6763	0.604776	SCR	Endodermis
PSB_BR_LiVe20	C7	259.476	236	73.7654	0.998494	8.33725	9.76722	0.853595	SCR	Endodermis
PSB_BR_LiVe20	C7	327.183	294	147.531	1.00307	11.7907	14.342	0.822108	SCR	Endodermis
PSB_BR_LiVe20	C7	296.185	286	306.056	0.976988	15.2527	22.6375	0.67378	SCR	Endodermis
PSB_BR_LiVe20	C7	278.145	265	161.007	0.921135	10.7853	16.9383	0.636741	SCR	Endodermis
PSB_BR_LiVe20	C7	263.824	195	84.4047	1.00436	9.07066	10.2802	0.88234	SCR	Endodermis
PSB_BR_LiVe20	C7	259.37	259	106.392	1.00585	10.2457	11.8656	0.863477	SCR	Endodermis
PSB_BR_LiVe20	C7	436.875	425	295.771	0.993587	17.5854	19.6611	0.894427	SCR	Endodermis
PSB_BR_LiVe20	C7	293.355	279	180.867	0.971644	12.6609	17.0634	0.741989	SCR	Endodermis
PSB_BR_LiVe20	C7	275.954	267	254.278	0.897854	11.9698	22.2504	0.537958	SCR	Endodermis
PSB_BR_LiVe20	C7	234.455	223	261.725	0.90209	14.342	21.9131	0.654492	SCR	Endodermis
PSB_BR_LiVe20	C7	293.211	260	164.908	1.01607	12.883	14.3172	0.899827	SCR	Endodermis
PSB_BR_LiVe20	C7	255.246	242	226.616	0.930865	14.2924	18.0826	0.790398	SCR	Endodermis
PSB_BR_LiVe20	C7	310.606	280	188.315	1.01111	13.8897	16.0348	0.866224	SCR	Endodermis
PSB_BR_LiVe20	C7	272.202	262	119.16	0.990288	10.2457	13.1823	0.777227	SCR	Endodermis
PSB_BR_LiVe20	C7	268.668	262	550.758	0.985716	23.5813	27.5294	0.856586	SCR	Endodermis
PSB_BR_LiVe20	C7	258.818	253	104.974	0.997734	10.7193	11.4395	0.937043	SCR	Endodermis
PSB_BR_LiVe20	C7	264.799	261	164.199	0.979477	12.883	14.7323	0.874475	SCR	Endodermis
PSB_BR_LiVe20	C7	265.841	259	187.605	0.977393	12.4348	17.053	0.729183	SCR	Endodermis
PSB_BR_LiVe20	C7	263.924	258	103.201	0.945975	9.30228	13.7486	0.676599	SCR	Endodermis
PSB_BR_LiVe20	C7	330.012	325	122.706	0.897616	9.82153	14.1177	0.695691	SCR	Endodermis
PSB_BR_LiVe20	C7	320.963	316	116.322	0.868647	8.42189	15.0302	0.560332	SCR	Endodermis
PSB_BR_LiVe20	C7	243.307	238	462.452	0.997797	22.1545	24.8838	0.89032	SCR	Endodermis
PSB_BR_LiVe20	C7	288.66	275	152.496	0.987049	11.7907	14.7082	0.801638	SCR	Endodermis
PSB_BR_LiVe20	C7	332.439	318	133.345	0.979911	10.7193	14.1553	0.757266	SCR	Endodermis
PSB_BR_LiVe20	C7	249.984	235	86.5325	0.995125	9.07066	10.4003	0.872156	SCR	Endodermis
PSB_BR_LiVe20	C7	256.772	248	138.31	1.00157	11.7907	13.7098	0.860013	SCR	Endodermis
PSB_BR_LiVe20	C7	277.005	268	154.269	0.976621	11.2992	15.7221	0.718679	SCR	Endodermis
PSB_BR_LiVe20	C7	280.481	267	105.328	0.978405	9.82153	12.2769	0.8	SCR	Endodermis
PSB_BR_LiVe20	C7	320.232	309	249.668	0.877144	12.8278	23.2938	0.550698	SCR	Endodermis
PSB_BR_LiVe20	C7	256.676	232	132.281	0.99393	11.2992	13.2226	0.854531	SCR	Endodermis
PSB_BR_LiVe20	C7	288.642	266	113.84	1.00391	10.2457	12.5625	0.815579	SCR	Endodermis
PSB_BR_LiVe20	C7	289.2	261	138.31	1.00157	11.7907	13.1823	0.894427	SCR	Endodermis
PSB_BR_LiVe20	C7	300.749	280	249.668	0.888141	11.7907	22.425	0.525781	SCR	Endodermis
PSB_BR_LiVe20	C7	475.303	460	146.467	0.998754	11.2362	15.2527	0.73667	SCR	Endodermis
PSB_BR_LiVe20	C7	305.256	299	152.496	0.987049	11.2992	15.0773	0.749415	SCR	Endodermis
PSB_BR_LiVe20	C7	308.857	267	151.077	0.999162	12.2625	14.0547	0.87248	SCR	Endodermis
PSB_BR_LiVe20	C7	295.533	287	189.024	1.02982	13.1014	16.0348	0.817059	SCR	Endodermis
PSB_BR_LiVe20	C7	234.172	229	208.529	0.817595	10.1063	19.5888	0.51592	SCR	Endodermis
PSB_BR_LiVe20	C7	314.63	283	32.627	0.865496	4.76414	8.52652	0.558744	SCR	Endodermis
PSB_BR_LiVe20	C7	260.63	244	73.7654	0.998494	7.98971	10.7358	0.744208	SCR	Endodermis
PSB_BR_LiVe20	C7	283.307	261	199.663	0.983225	13.475	17.3417	0.777029	SCR	Endodermis
PSB_BR_LiVe20	C7	265.903	258	132.281	0.99393	11.2992	13.1149	0.86155	SCR	Endodermis
PSB_BR_LiVe20	C7	237.33	231	415.64	0.997213	19.7151	23.5963	0.835517	SCR	Endodermis
PSB_BR_LiVe20	C7	288.042	265	110.293	1.00601	9.82153	13.0743	0.751209	SCR	Endodermis
PSB_BR_LiVe20	C7	224.099	203	118.805	0.833154	8.42189	16.2545	0.518128	SCR	Endodermis
PSB_BR_LiVe20	C7	273.727	259	163.49	0.976958	12.1462	14.9948	0.810032	SCR	Endodermis
PSB_BR_LiVe20	C7	377.419	352	234.418	0.877331	12.6609	21.4717	0.589654	SCR	Endodermis
PSB_BR_LiVe20	C7	251.777	238	182.995	0.963078	11.7303	18.1413	0.646609	SCR	Endodermis
PSB_BR_LiVe20	C7	287.447	267	168.809	1.01269	12.883	15.0302	0.857143	SCR	Endodermis
PSB_BR_LiVe20	C7	305.416	285	169.519	1.01521	12.6609	15.4835	0.817704	SCR	Endodermis
PSB_BR_LiVe20	C7	344.629	336	139.729	0.989069	11.7303	13.5799	0.863802	SCR	Endodermis
PSB_BR_LiVe20	C7	334.905	277	148.595	0.989354	11.7907	14.342	0.822108	SCR	Endodermis
PSB_BR_LiVe20	C7	297.029	243	168.809	1.01269	13.1554	14.9355	0.880815	SCR	Endodermis
PSB_BR_LiVe20	C7	299.406	292	435.854	0.983739	20.8346	24.5538	0.848528	SCR	Endodermis
PSB_BR_LiVe20	C7	245.502	229	111.712	0.972128	10.1063	12.3919	0.815553	SCR	Endodermis
PSB_BR_LiVe20	C7	307.928	275	161.716	0.970634	12.4348	15.7221	0.79091	SCR	Endodermis
PSB_BR_LiVe20	C7	252.797	229	136.182	1.01133	11.7303	13.3826	0.876537	SCR	Endodermis
PSB_BR_LiVe20	C7	269.252	253	187.251	0.918308	10.2457	20.2826	0.505146	SCR	Endodermis
PSB_BR_LiVe20	C7	248.621	222	179.449	1.01528	13.8897	15.4605	0.8984	SCR	Endodermis
PSB_BR_LiVe20	C7	261.605	247	171.292	0.987742	12.6609	15.1828	0.833897	SCR	Endodermis
PSB_BR_LiVe20	C7	278.326	267	340.81	0.888265	15.0655	23.2938	0.646762	SCR	Endodermis
PSB_BR_LiVe20	C7	287.156	268	265.272	0.920644	14.342	21.3225	0.67262	SCR	Endodermis
PSB_BR_LiVe20	C7	250.638	237	154.978	0.996578	12.1462	14.7082	0.825813	SCR	Endodermis
PSB_BR_LiVe20	C7	309.363	305	165.263	0.983245	11.9698	15.8233	0.756464	SCR	Endodermis
PSB_BR_LiVe20	C7	241.893	224	149.659	0.976054	11.7907	15.4605	0.762629	SCR	Endodermis
PSB_BR_LiVe20	C7	347.749	294	184.768	1.01613	13.8897	15.1828	0.914835	SCR	Endodermis
PSB_BR_LiVe20	C7	236.008	229	216.686	0.858965	11.9698	19.7959	0.604658	SCR	Endodermis
PSB_BR_LiVe20	C7	298.556	295	553.95	1.01611	25.0117	26.6656	0.937977	SCR	Endodermis
PSB_BR_LiVe20	C7	325.976	280	115.968	0.994312	10.2457	12.7446	0.803921	SCR	Endodermis
PSB_BR_LiVe20	C7	358.567	312	912.847	0.818847	24.8696	47.2865	0.525933	SCR	Endodermis
PSB_BR_LiVe20	C7	251.603	233	63.4808	0.98824	7.14621	9.76722	0.731653	SCR	Endodermis
PSB_BR_LiVe20	C7	271	256	180.512	1.00226	13.475	15.3107	0.880105	SCR	Endodermis
PSB_BR_LiVe20	C7	280.527	269	148.595	0.989354	11.9698	14.1553	0.845603	SCR	Endodermis
PSB_BR_LiVe20	C7	304.536	287	129.799	0.964168	10.2457	13.8514	0.739686	SCR	Endodermis
PSB_BR_LiVe20	C7	215.293	208	101.782	0.979249	9.82153	11.7001	0.839442	SCR	Endodermis
PSB_BR_LiVe20	C7	391.556	283	130.153	0.98432	10.1762	15.2178	0.668705	SCR	Endodermis
PSB_BR_LiVe20	C7	321.097	259	32.9817	0.982756	4.91077	6.65809	0.737564	SCR	Endodermis
PSB_BR_LiVe20	C7	270.454	253	220.942	0.998008	14.5384	18.112	0.802698	SCR	Endodermis
PSB_BR_LiVe20	C7	237.922	237	128.026	0.956208	10.2457	13.5799	0.754474	SCR	Endodermis
PSB_BR_LiVe20	C7	273.318	264	201.791	1.02029	14.342	16.7699	0.855219	SCR	Endodermis
PSB_BR_LiVe20	C7	281.765	259	187.251	0.976298	13.3162	16.3849	0.812713	SCR	Endodermis
PSB_BR_LiVe20	C7	276.115	274	129.444	0.981098	10.7193	13.7098	0.78187	SCR	Endodermis
PSB_BR_LiVe20	C7	385.124	282	122.706	1.02855	10.7193	12.7307	0.842004	SCR	Endodermis
PSB_BR_LiVe20	C7	329.581	271	65.9633	1.01201	8.33725	9.09018	0.91717	SCR	Endodermis
PSB_BR_LiVe20	C7	268.927	262	213.494	0.978086	14.342	17.1464	0.836444	SCR	Endodermis
PSB_BR_LiVe20	C7	271.138	263	354.287	0.948662	16.9278	23.7088	0.713988	SCR	Endodermis
PSB_BR_LiVe20	C7	255.898	254	611.047	1.00141	26.1214	28.1094	0.929276	SCR	Endodermis
PSB_BR_LiVe20	C7	208.87	197	79.085	0.989559	8.58868	9.9827	0.860357	SCR	Endodermis
PSB_BR_LiVe20	C7	258.547	248	149.659	0.993569	11.9698	14.5018	0.825398	SCR	Endodermis
PSB_BR_LiVe20	C7	291.787	260	156.397	1.00199	12.4348	14.7082	0.845431	SCR	Endodermis
PSB_BR_LiVe20	C7	230.891	226	150.013	0.943933	10.7193	16.1998	0.661693	SCR	Endodermis
PSB_BR_LiVe20	C7	251.951	240	95.0439	1.00491	9.30228	11.2362	0.827885	SCR	Endodermis
PSB_BR_LiVe20	C7	238.88	209	246.121	0.91483	12.6609	21.513	0.588524	SCR	Endodermis
PSB_BR_LiVe20	C7	233.203	217	350.74	0.755911	13.1014	24.2925	0.539319	SCR	Endodermis
PSB_BR_LiVe20	C7	340.629	332	158.879	0.844218	9.60244	16.6851	0.575509	SCR	Endodermis
PSB_BR_LiVe20	C7	230.128	219	138.31	0.983052	11.2362	13.5799	0.827415	SCR	Endodermis
PSB_BR_LiVe20	C7	288.741	263	212.076	0.933073	13.3162	20.3872	0.653162	SCR	Endodermis
PSB_BR_LiVe20	C7	244.901	234	118.45	1.00705	10.7193	12.6188	0.849473	SCR	Endodermis
PSB_BR_LiVe20	C7	211.786	193	148.949	0.990761	11.9698	14.3172	0.836039	SCR	Endodermis
PSB_BR_LiVe20	C7	192.321	191	159.234	0.978213	10.7193	16.1998	0.661693	SCR	Endodermis
PSB_BR_LiVe20	C7	234.791	228	265.981	0.970073	14.3913	19.8228	0.726	SCR	Endodermis
PSB_BR_LiVe20	C7	243.238	241	105.683	1.0018	10.2457	11.5629	0.886085	SCR	Endodermis
PSB_BR_LiVe20	C7	307.926	230	62.0622	1.00306	7.24479	9.32133	0.777227	SCR	Endodermis
PSB_BR_LiVe20	C7	202.165	197	161.007	0.936341	10.6529	16.3524	0.651462	SCR	Endodermis
PSB_BR_LiVe20	C7	208.561	206	121.997	1.00438	10.9808	12.3919	0.886126	SCR	Endodermis
PSB_BR_LiVe20	C7	272.581	247	60.9983	1.02218	7.53277	8.85301	0.850871	SCR	Endodermis
PSB_BR_LiVe20	C7	234.078	216	154.269	0.976621	10.7193	16.6851	0.642448	SCR	Endodermis
PSB_BR_LiVe20	C7	223.269	224	47.5219	0.845989	6.07311	9.41596	0.644981	SCR	Endodermis
PSB_BR_LiVe20	C7	237.095	234	378.048	0.974524	17.706	23.4607	0.75471	SCR	Endodermis
PSB_BR_LiVe20	C7	204.379	193	192.925	0.963462	12.6609	18.0826	0.70017	SCR	Endodermis
PSB_BR_LiVe20	C7	337.484	311	233.709	0.94799	13.475	21.3059	0.632456	SCR	Endodermis
PSB_BR_LiVe20	C7	256.991	234	78.7304	0.916439	8.33725	10.7358	0.77658	SCR	Endodermis
PSB_BR_LiVe20	C7	251.185	242	455.714	0.999266	20.8346	25.132	0.829008	SCR	Endodermis
PSB_BR_LiVe20	C7	227.864	218	279.457	0.973361	15.9794	21.3475	0.748539	SCR	Endodermis
PSB_BR_LiVe20	C7	253.627	240	255.696	1.01304	15.2527	20.2476	0.753309	SCR	Endodermis
PSB_BR_LiVe20	C7	305.278	301	226.97	0.985124	15.0655	17.766	0.847998	SCR	Endodermis
PSB_BR_LiVe20	C7	259.948	252	374.501	0.948702	17.5854	23.4153	0.751023	SCR	Endodermis
PSB_BR_LiVe20	C7	288.184	274	212.076	0.974249	14.342	17.6759	0.811383	SCR	Endodermis
PSB_BR_LiVe20	C7	372.121	375	193.989	0.996904	14.342	15.7221	0.912216	SCR	Endodermis
PSB_BR_LiVe20	C7	261.326	256	418.477	1.01167	20.8346	23.8876	0.872193	SCR	Endodermis
PSB_BR_LiVe20	C7	330.219	327	481.603	0.955023	16.9278	32.0475	0.52821	SCR	Endodermis
PSB_BR_LiVe20	C7	229.743	217	227.68	1.00115	14.9236	17.6358	0.846214	SCR	Endodermis
PSB_BR_LiVe20	C7	248.497	232	278.394	0.959062	14.9236	20.945	0.712517	SCR	Endodermis
PSB_BR_LiVe20	C7	296.811	286	496.143	0.850701	19.7151	34.6528	0.568934	SCR	Endodermis
PSB_BR_LiVe20	C7	262.334	255	409.965	1.02122	20.3524	24.4815	0.831339	SCR	Endodermis
PSB_BR_LiVe20	C7	269.542	257	392.233	0.984931	19.7151	23.2938	0.846369	SCR	Endodermis
PSB_BR_LiVe20	C7	263.154	260	208.884	0.965566	14.3913	16.8648	0.853334	SCR	Endodermis
PSB_BR_LiVe20	C7	271.556	263	203.564	1.00981	14.5384	16.1998	0.897444	SCR	Endodermis
PSB_BR_LiVe20	C7	264.555	247	198.245	0.994201	13.8897	17.0322	0.815498	SCR	Endodermis
PSB_BR_LiVe20	C7	288.879	281	462.098	0.978004	21.4717	24.5538	0.874475	SCR	Endodermis
PSB_BR_LiVe20	C7	263.428	245	294.352	1.01603	17.1774	20.2564	0.847998	SCR	Endodermis
PSB_BR_LiVe20	C7	331.899	314	192.925	0.993676	13.475	16.0348	0.840361	SCR	Endodermis
PSB_BR_LiVe20	C7	282.712	274	343.293	1.00789	19.2418	20.8431	0.923171	SCR	Endodermis
PSB_BR_LiVe20	C7	250.527	244	614.594	0.932314	21.3059	36.2533	0.587695	SCR	Endodermis
PSB_BR_LiVe20	C7	295.739	275	530.189	0.841804	18.1804	34.9534	0.520132	SCR	Endodermis
PSB_BR_LiVe20	C7	264.863	248	198.599	1.01078	13.9407	16.3849	0.850829	SCR	Endodermis
PSB_BR_LiVe20	C7	294.675	284	671.336	0.867849	19.0566	36.4387	0.522976	SCR	Endodermis
PSB_BR_LiVe20	C7	281.889	270	446.848	0.997966	21.3059	23.8356	0.893869	SCR	Endodermis
PSB_BR_LiVe20	C7	238.617	234	252.859	1.00647	16.5892	17.766	0.933761	SCR	Endodermis
PSB_BR_LiVe20	C7	288.222	274	182.286	1.00806	13.475	15.8569	0.84979	SCR	Endodermis
PSB_BR_LiVe20	C7	233.044	227	240.802	1.00558	15.5292	17.9151	0.866822	SCR	Endodermis
PSB_BR_LiVe20	C7	303.239	296	572.746	1.00807	25.0117	27.452	0.911108	SCR	Endodermis
PSB_BR_LiVe20	C7	226.59	223	265.626	1.00823	16.6745	18.6902	0.892154	SCR	Endodermis
PSB_BR_LiVe20	C7	299.49	273	189.733	0.983935	13.3162	16.8122	0.792056	SCR	Endodermis
PSB_BR_LiVe20	C7	259.078	252	497.917	1.01109	23.8207	25.4405	0.936329	SCR	Endodermis
PSB_BR_LiVe20	C7	406.359	417	237.964	0.984801	15.5292	18.004	0.862544	SCR	Endodermis
PSB_BR_LiVe20	C7	300.776	289	326.625	0.956799	17.706	23.347	0.758384	SCR	Endodermis
PSB_BR_LiVe20	C7	286.817	283	446.848	1.00809	22.1545	23.8356	0.929473	SCR	Endodermis
PSB_BR_LiVe20	C7	287.91	285	564.589	1.01794	24.8696	28.4667	0.873635	SCR	Endodermis
PSB_BR_LiVe20	C7	285.172	265	385.85	0.898201	15.9794	27.212	0.58722	SCR	Endodermis
PSB_BR_LiVe20	C7	334.81	337	267.4	0.924997	16.5892	22.0342	0.752886	SCR	Endodermis
PSB_BR_LiVe20	C7	249.564	221	233.709	0.922788	14.4896	18.6902	0.775252	SCR	Endodermis
PSB_BR_LiVe20	C7	239.203	234	450.395	0.918618	19.7151	29.764	0.662383	SCR	Endodermis
PSB_BR_LiVe20	C7	249.445	230	267.754	1.02657	16.0237	19.6431	0.815746	SCR	Endodermis
PSB_BR_LiVe20	C7	267.727	251	206.401	1.00263	13.9407	17.1774	0.811575	SCR	Endodermis
PSB_BR_LiVe20	C7	247.569	234	431.599	0.988129	20.5605	26.0467	0.78937	SCR	Endodermis
PSB_BR_LiVe20	C7	276.126	282	341.874	0.91902	16.9278	25.7109	0.658389	SCR	Endodermis
PSB_BR_LiVe20	C7	402.357	415	334.781	0.993339	18.1804	21.8077	0.833669	SCR	Endodermis
PSB_BR_LiVe20	C7	287.421	287	435.854	1.00391	20.3872	24.705	0.825227	SCR	Endodermis
PSB_BR_LiVe20	C7	258.457	255	309.957	0.949737	17.706	21.2559	0.832993	SCR	Endodermis
PSB_BR_LiVe20	C7	301.061	292	297.544	0.997048	17.706	20.5605	0.861168	SCR	Endodermis
PSB_BR_LiVe20	C7	362.388	363	274.492	1.01418	16.717	18.8319	0.887694	SCR	Endodermis
PSB_BR_LiVe20	C7	285.98	291	432.663	0.989533	21.8645	24.0946	0.907446	SCR	Endodermis
PSB_BR_LiVe20	C7	247.281	235	380.53	0.957556	19.2049	23.8207	0.806226	SCR	Endodermis
PSB_BR_LiVe20	C7	231.492	228	353.932	0.958563	17.9052	23.164	0.772974	SCR	Endodermis
PSB_BR_LiVe20	C7	240.419	234	473.446	0.954551	20.2826	26.1486	0.775667	SCR	Endodermis
PSB_BR_LiVe20	C7	235.147	222	311.021	0.815113	14.342	27.452	0.522438	SCR	Endodermis
PSB_BR_LiVe20	C7	233.309	218	149.304	0.925275	11.2992	14.6478	0.771389	SCR	Endodermis
PSB_BR_LiVe20	C7	201.337	201	59.9344	0.90097	6.94487	9.9827	0.695691	SCR	Endodermis
PSB_BR_LiVe20	C7	240.425	243	25.8888	0.834703	4.29434	6.44151	0.666667	SCR	Endodermis
PSB_BR_LiVe20	C7	215.927	201	150.723	0.98019	12.2625	14.416	0.850617	SCR	Endodermis
PSB_BR_LiVe20	C7	262.655	255	116.322	0.996141	10.1063	12.8278	0.787839	SCR	Endodermis
PSB_BR_LiVe20	C7	199.222	187	364.926	0.934484	16.5464	23.2938	0.710335	SCR	Endodermis
PSB_BR_LiVe20	C7	261.591	254	252.15	0.904677	11.7907	20.8431	0.565685	SCR	Endodermis
PSB_BR_LiVe20	C7	248.37	208	153.56	0.973939	11.9698	15.0302	0.796381	SCR	Endodermis
PSB_BR_LiVe20	C7	228.468	225	72.7015	0.989599	8.33725	9.60244	0.868243	SCR	Endodermis
PSB_BR_LiVe20	C7	212.216	197	119.869	1.01426	10.1762	13.2226	0.769605	SCR	Endodermis
PSB_BR_LiVe20	C7	272.948	259	170.228	1.03528	13.475	14.5993	0.922992	SCR	Endodermis
PSB_BR_LiVe20	C7	292.474	298	248.249	0.982249	14.2924	20.3698	0.701646	SCR	Endodermis
PSB_BR_LiVe20	C7	250.401	220	80.5036	0.975668	8.58868	10.2457	0.838274	SCR	Endodermis
PSB_BR_LiVe20	C7	241.345	221	145.048	0.957944	10.7193	15.0655	0.711512	SCR	Endodermis
PSB_BR_LiVe20	C7	300.346	271	105.683	1.0018	10.2457	11.7454	0.87231	SCR	Endodermis
PSB_BR_LiVe20	C7	283.703	250	115.968	0.954809	9.60244	13.4355	0.714707	SCR	Endodermis
PSB_BR_LiVe20	C7	338.158	335	170.937	1.00312	11.9698	16.5464	0.723406	SCR	Endodermis
PSB_BR_LiVe20	C7	210.304	203	207.465	0.947765	12.4348	20.6465	0.60227	SCR	Endodermis
PSB_BR_LiVe20	C7	472.183	479	141.857	0.979871	11.7907	13.606	0.866578	SCR	Endodermis
PSB_BR_LiVe20	C7	239.344	238	64.8994	1.00189	7.53277	9.32133	0.808122	SCR	Endodermis
PSB_BR_LiVe20	C7	284.559	253	57.0973	1.01136	7.24479	8.52652	0.849677	SCR	Endodermis
PSB_BR_LiVe20	C7	299.254	299	98.945	0.984053	9.60244	11.2362	0.854598	SCR	Endodermis
PSB_BR_LiVe20	C7	270.628	241	154.624	1.01302	12.6609	14.2053	0.891278	SCR	Endodermis
PSB_BR_LiVe20	C7	248.744	244	88.6604	0.941194	7.62635	11.7001	0.651821	SCR	Endodermis
PSB_BR_LiVe20	C7	297.703	293	109.939	0.983029	9.82153	13.0607	0.75199	SCR	Endodermis
PSB_BR_LiVe20	C7	273.073	253	67.7365	0.947091	7.62635	9.60244	0.79421	SCR	Endodermis
PSB_BR_LiVe20	C7	310.334	237	156.042	0.983296	12.883	14.1553	0.91012	SCR	Endodermis
PSB_BR_LiVe20	C7	262.511	259	165.263	0.983245	12.2625	16.1998	0.75695	SCR	Endodermis
PSB_BR_LiVe20	C7	261.233	255	149.304	0.992166	12.6609	13.8897	0.911527	SCR	Endodermis
PSB_BR_LiVe20	C7	237.41	226	124.479	0.996462	10.7853	13.0063	0.829235	SCR	Endodermis
PSB_BR_LiVe20	C7	261.359	257	68.0911	0.976186	7.62635	9.41596	0.809938	SCR	Endodermis
PSB_BR_LiVe20	C7	331.63	268	73.7654	0.998494	8.42189	9.60244	0.877058	SCR	Endodermis
PSB_BR_LiVe20	C7	298.577	281	323.078	0.833858	13.5799	26.5323	0.511825	SCR	Endodermis
PSB_BR_LiVe20	C7	289.449	270	126.252	0.966476	11.2362	13.2226	0.84977	SCR	Endodermis
PSB_BR_LiVe20	C7	306.318	265	161.716	0.954492	12.6609	15.7221	0.805291	SCR	Endodermis
PSB_BR_LiVe20	C7	253.987	250	81.9222	0.962277	7.53277	12.0436	0.625458	SCR	Endodermis
PSB_BR_LiVe20	C7	377.511	370	67.3819	0.996952	7.98971	9.41596	0.848528	SCR	Endodermis
PSB_BR_LiVe20	C7	267.629	259	146.112	0.979457	11.7303	14.7082	0.797537	SCR	Endodermis
PSB_BR_LiVe20	C7	369.616	370	203.21	1.02449	13.9407	17.3417	0.803882	SCR	Endodermis
PSB_BR_LiVe20	C7	243.751	236	143.63	0.93567	10.7193	16.0348	0.668503	SCR	Endodermis
PSB_BR_LiVe20	C7	275.405	248	180.512	1.00226	13.475	15.7334	0.85646	SCR	Endodermis
PSB_BR_LiVe20	C7	254.114	247	106.038	1.00383	10.7193	11.5629	0.927047	SCR	Endodermis
PSB_BR_LiVe20	C7	261.341	254	378.048	0.934071	17.9052	24.2998	0.736847	SCR	Endodermis
PSB_BR_LiVe20	C7	298.951	292	226.616	0.970387	13.8897	18.5473	0.748882	SCR	Endodermis
PSB_BR_LiVe20	C7	1047.46	265	145.758	0.978036	10.7853	15.0655	0.715891	SCR	Endodermis
PSB_BR_LiVe20	C7	271.982	266	80.149	0.997701	8.67087	10.1762	0.852072	SCR	Endodermis
PSB_BR_LiVe20	C7	280.155	270	109.939	1.02589	10.7193	11.7454	0.912636	SCR	Endodermis
PSB_BR_LiVe20	C7	309.984	306	136.182	0.992342	11.2362	13.5799	0.827415	SCR	Endodermis
PSB_BR_LiVe20	C7	209.819	207	68.4458	0.979338	8.33725	9.76722	0.853595	SCR	Endodermis
PSB_BR_LiVe20	C7	214.987	204	110.648	0.986856	10.2457	11.9846	0.854906	SCR	Endodermis
PSB_BR_LiVe20	C7	256.749	249	816.03	1.00721	29.1986	34.3754	0.849405	SCR	Endodermis
PSB_BR_LiVe20	C7	217.445	215	182.64	0.878232	11.2362	18.2679	0.615078	SCR	Endodermis
PSB_BR_LiVe20	C7	295.224	278	101.427	0.977176	9.82153	11.5629	0.849403	SCR	Endodermis
PSB_BR_LiVe20	C7	253.753	249	133.345	1.01813	11.2362	13.7486	0.817262	SCR	Endodermis
PSB_BR_LiVe20	C7	289.435	279	155.688	1.01715	12.2625	14.4037	0.851344	SCR	Endodermis
PSB_BR_LiVe20	C7	219.146	208	123.77	0.839547	8.58868	15.6656	0.54825	SCR	Endodermis
PSB_BR_LiVe20	C7	279.784	259	181.931	1.0069	13.9407	15.1828	0.918192	SCR	Endodermis
PSB_BR_LiVe20	C7	283.18	265	151.787	1.00195	11.9698	14.9236	0.802067	SCR	Endodermis
PSB_BR_LiVe20	C7	253.952	243	475.929	0.994758	21.5706	25.4405	0.847882	SCR	Endodermis
PSB_BR_LiVe20	C7	273.127	263	582.321	0.911054	21.5706	29.1986	0.738754	SCR	Endodermis
PSB_BR_LiVe20	C7	329.51	308	101.427	0.977176	9.60244	11.9104	0.806226	SCR	Endodermis
PSB_BR_LiVe20	C7	232.859	229	165.972	0.98575	12.1462	15.2643	0.795727	SCR	Endodermis
PSB_BR_LiVe20	C7	275.966	281	454.296	1.01771	22.5983	24.2925	0.930261	SCR	Endodermis
PSB_BR_LiVe20	C7	281.102	267	565.653	1.0099	24.0872	27.7092	0.869286	SCR	Endodermis
PSB_BR_LiVe20	C7	298.729	283	171.646	0.9728	11.2992	16.8122	0.672082	SCR	Endodermis
PSB_BR_LiVe20	C7	244.986	229	205.692	0.916259	10.7193	20.151	0.531949	SCR	Endodermis
PSB_BR_LiVe20	C7	330.119	317	107.456	1.0119	10.2457	11.7454	0.87231	SCR	Endodermis
PSB_BR_LiVe20	C7	347.065	327	216.686	0.945049	12.883	19.6611	0.655254	SCR	Endodermis
PSB_BR_LiVe20	C7	265.91	257	223.779	1.0055	13.8897	19.0007	0.731014	SCR	Endodermis
PSB_BR_LiVe20	C7	282.722	282	63.8355	0.991667	7.14621	9.41596	0.758947	SCR	Endodermis
PSB_BR_LiVe20	C7	270.932	252	220.587	0.968723	13.8897	18.4994	0.75082	SCR	Endodermis
PSB_BR_LiVe20	C7	304.093	274	141.502	1.01528	11.7303	13.9025	0.843757	SCR	Endodermis
PSB_BR_LiVe20	C7	251.074	248	106.038	0.904032	8.42189	13.9025	0.605783	SCR	Endodermis
PSB_BR_LiVe20	C7	332.177	326	144.339	0.972332	10.7193	14.2053	0.754599	SCR	Endodermis
PSB_BR_LiVe20	C7	220.628	203	180.158	1.0011	12.8278	16.5142	0.776776	SCR	Endodermis
PSB_BR_LiVe20	C7	359.465	361	143.275	0.985716	11.7303	14.3172	0.819317	SCR	Endodermis
PSB_BR_LiVe20	C7	244.59	237	439.755	1.01948	21.7344	24.5971	0.883614	SCR	Endodermis
PSB_BR_LiVe20	C7	280.954	267	170.583	1.01896	13.1554	15.0655	0.873212	SCR	Endodermis
PSB_BR_LiVe20	C7	290.284	270	127.316	0.971372	10.7193	13.3826	0.800989	SCR	Endodermis
PSB_BR_LiVe20	C7	264.01	231	106.392	0.90589	8.58868	13.0743	0.656913	SCR	Endodermis
PSB_BR_LiVe20	C7	275.909	262	201.791	1.00463	12.883	17.706	0.727607	SCR	Endodermis
PSB_BR_LiVe20	C7	242.354	234	152.141	0.968556	11.7303	14.5993	0.803487	SCR	Endodermis
PSB_BR_LiVe20	C7	256.358	259	232.999	0.97268	14.2924	18.1413	0.787839	SCR	Endodermis
PSB_BR_LiVe20	C7	255.683	243	106.392	0.887928	8.42189	14.8879	0.565685	SCR	Endodermis
PSB_BR_LiVe20	C7	323.834	306	196.471	0.988948	11.7907	18.8319	0.626099	SCR	Endodermis
PSB_BR_LiVe20	C7	223.366	216	75.5386	0.915041	6.73751	12.6188	0.533927	SCR	Endodermis
PSB_BR_LiVe20	C7	209.708	197	147.176	0.949498	10.7853	15.2643	0.706568	SCR	Endodermis
PSB_BR_LiVe20	C7	330.817	322	208.884	0.9516	14.2924	17.3928	0.821744	SCR	Endodermis
PSB_BR_LiVe20	C7	245.122	244	104.974	0.955852	8.42189	13.8129	0.609711	SCR	Endodermis
PSB_BR_LiVe20	C7	242.842	220	112.067	0.81803	8.42189	15.4949	0.543526	SCR	Endodermis
PSB_BR_LiVe20	C7	248.949	243	201.082	0.98734	12.883	17.8457	0.721913	SCR	Endodermis
PSB_BR_LiVe20	C7	279.058	269	300.736	1.00325	15.4835	21.0547	0.735391	SCR	Endodermis
PSB_BR_LiVe20	C7	293.992	276	141.147	0.995053	11.7907	13.5799	0.868243	SCR	Endodermis
PSB_BR_LiVe20	C7	310.231	282	112.067	1.0157	10.1762	12.5625	0.810049	SCR	Endodermis
PSB_BR_LiVe20	C7	275.476	269	190.797	1.00284	12.883	16.2545	0.792583	SCR	Endodermis
PSB_BR_LiVe20	C7	270.094	262	135.828	0.990796	9.82153	15.2643	0.643431	SCR	Endodermis
PSB_BR_LiVe20	C7	221.644	204	125.543	1.00156	10.9808	12.52	0.877058	SCR	Endodermis
PSB_BR_LiVe20	C7	302.037	288	172.356	0.975187	11.2992	17.053	0.662589	SCR	Endodermis
PSB_BR_LiVe20	C7	329.76	320	93.2707	0.993483	9.60244	10.7358	0.894427	SCR	Endodermis
PSB_BR_LiVe20	C7	245.439	242	126.962	0.988703	11.2362	12.7307	0.882606	SCR	Endodermis
PSB_BR_LiVe20	C7	284.016	273	182.995	1.01037	13.1554	16.7699	0.784465	SCR	Endodermis
PSB_BR_LiVe20	C7	233.21	227	318.113	0.95309	16.0237	23.4909	0.682126	SCR	Endodermis
PSB_BR_LiVe20	C7	283.139	266	86.5325	1.0197	9.30228	10.5526	0.881516	SCR	Endodermis
PSB_BR_LiVe20	C7	265.556	259	118.096	1.00524	10.7193	12.6188	0.849473	SCR	Endodermis
PSB_BR_LiVe20	C7	468.49	466	171.646	0.9728	11.9104	17.311	0.688021	SCR	Endodermis
PSB_BR_LiVe20	C7	269.952	265	134.054	0.983032	9.60244	14.9355	0.642927	SCR	Endodermis
PSB_BR_LiVe20	C7	266.181	221	154.978	0.979296	12.6609	14.416	0.878255	SCR	Endodermis
PSB_BR_LiVe20	C7	268.861	262	248.249	0.931485	12.4348	22.4171	0.5547	SCR	Endodermis
PSB_BR_LiVe20	C7	215.466	210	139.374	0.987568	11.7303	13.8897	0.844533	SCR	Endodermis
PSB_BR_LiVe20	C7	259.763	245	107.811	0.992295	10.1063	12.0583	0.838116	SCR	Endodermis
PSB_BR_LiVe20	C7	208.953	192	166.327	1.00386	12.6609	15.3107	0.82693	SCR	Endodermis
PSB_BR_LiVe20	C7	254.632	246	168.809	0.97922	12.4348	15.3107	0.812162	SCR	Endodermis
PSB_BR_LiVe20	C7	229.427	226	87.2418	0.976427	8.42189	11.1252	0.757011	SCR	Endodermis
PSB_BR_LiVe20	C7	225.351	219	100.009	0.948021	9.60244	12.52	0.766965	SCR	Endodermis
PSB_BR_LiVe20	C7	245.559	239	123.77	0.993052	10.7853	13.0063	0.829235	SCR	Endodermis
PSB_BR_LiVe20	C7	270.379	255	214.203	0.925496	12.6609	20.3698	0.62155	SCR	Endodermis
PSB_BR_LiVe20	C7	215.865	192	141.857	0.998033	12.1462	13.3826	0.907614	SCR	Endodermis
PSB_BR_LiVe20	C7	470.305	449	329.817	0.996369	17.9052	21.7344	0.82382	SCR	Endodermis
PSB_BR_LiVe20	C7	275.799	260	75.8933	1.01607	8.42189	9.9827	0.843649	SCR	Endodermis
PSB_BR_LiVe20	C7	311.889	255	157.106	0.878816	10.6529	19.0938	0.557928	SCR	Endodermis
PSB_BR_LiVe20	C7	234.898	230	131.572	1.01004	11.7907	13.3162	0.885438	SCR	Endodermis
PSB_BR_LiVe20	C7	233.146	218	140.438	0.956488	9.82153	15.8904	0.61808	SCR	Endodermis
PSB_BR_LiVe20	C7	253.24	236	179.094	1.0141	13.8897	15.6656	0.886638	SCR	Endodermis
PSB_BR_LiVe20	C7	236.448	232	181.931	1.0069	13.475	15.7334	0.85646	SCR	Endodermis
PSB_BR_LiVe20	C7	275.889	257	179.094	1.0141	13.475	15.3107	0.880105	SCR	Endodermis
PSB_BR_LiVe20	C7	220.934	218	75.184	0.984141	7.24479	11.2992	0.641179	SCR	Endodermis
PSB_BR_LiVe20	C7	209.336	206	263.144	0.989517	15.9794	19.3245	0.826898	SCR	Endodermis
PSB_BR_LiVe20	C7	193.94	190	129.089	0.9986	10.6529	13.8897	0.766965	SCR	Endodermis
PSB_BR_LiVe20	C7	225.751	225	173.774	1.01293	11.9698	16.1998	0.738882	SCR	Endodermis
PSB_BR_LiVe20	C7	235.673	228	97.5264	0.997637	8.33725	13.2226	0.630528	SCR	Endodermis
PSB_BR_LiVe20	C7	265.068	262	103.555	0.989557	9.60244	12.2769	0.782154	SCR	Endodermis
PSB_BR_LiVe20	C7	242.417	229	89.3696	1.01486	9.30228	10.7853	0.862498	SCR	Endodermis
PSB_BR_LiVe20	C7	228.888	227	85.8232	0.990136	9.07066	11.7001	0.775265	SCR	Endodermis
PSB_BR_LiVe20	C7	227.799	222	107.456	0.990321	10.2457	11.8656	0.863477	SCR	Endodermis
PSB_BR_LiVe20	C7	246.874	238	188.669	1.01223	13.9407	15.2643	0.913288	SCR	Endodermis
PSB_BR_LiVe20	C7	199.71	187	156.751	1.00333	11.9104	15.0302	0.792429	SCR	Endodermis
PSB_BR_LiVe20	C7	252.581	247	176.257	1.00459	12.883	15.4605	0.833284	SCR	Endodermis
PSB_BR_LiVe20	C7	267.356	252	157.461	0.939373	11.7907	15.7221	0.74994	SCR	Endodermis
PSB_BR_LiVe20	C7	243.722	221	203.919	0.995523	12.883	18.6427	0.691051	SCR	Endodermis
PSB_BR_LiVe20	C7	167.827	156	163.844	0.798271	10.2457	19.1772	0.534265	SCR	Endodermis
PSB_BR_LiVe20	C7	212.981	211	129.089	0.9986	11.2992	12.883	0.877058	SCR	Endodermis
PSB_BR_LiVe20	C7	225.633	224	120.933	0.999117	10.7853	12.2769	0.878501	SCR	Endodermis
PSB_BR_LiVe20	C7	263.202	261	414.576	0.891997	19.2418	26.3243	0.730951	SCR	Endodermis
PSB_BR_LiVe20	C7	232.883	229	282.649	1.01819	16.5892	19.8764	0.834619	SCR	Endodermis
PSB_BR_LiVe20	C7	242.396	231	417.413	0.979189	20.2826	23.776	0.85307	SCR	Endodermis
PSB_BR_LiVe20	C7	274.055	264	357.833	0.986347	18.4898	23.1257	0.799536	SCR	Endodermis
PSB_BR_LiVe20	C7	277.898	266	247.54	0.994039	15.2527	19.3245	0.789292	SCR	Endodermis
PSB_BR_LiVe20	C7	282.071	282	473.446	1.00148	22.91	24.5538	0.933053	SCR	Endodermis
PSB_BR_LiVe20	C7	275.765	265	205.337	0.999592	14.5384	16.3849	0.88731	SCR	Endodermis
PSB_BR_LiVe20	C7	235.626	224	353.932	1.01404	18.2193	21.9616	0.829599	SCR	Endodermis
PSB_BR_LiVe20	C7	280.076	263	253.214	0.954809	15.9794	19.0286	0.839757	SCR	Endodermis
PSB_BR_LiVe20	C7	277.07	269	295.771	0.834358	16.1998	25.3358	0.639406	SCR	Endodermis
PSB_BR_LiVe20	C7	276.099	261	400.745	0.966283	17.706	28.0653	0.630887	SCR	Endodermis
PSB_BR_LiVe20	C7	287.153	270	546.502	0.836618	17.9052	34.4629	0.519549	SCR	Endodermis
PSB_BR_LiVe20	C7	447.777	477	353.223	1.00133	19.2418	21.5212	0.894085	SCR	Endodermis
PSB_BR_LiVe20	C7	257.092	247	319.177	0.922714	14.9236	25.4614	0.586127	SCR	Endodermis
PSB_BR_LiVe20	C7	222.655	208	210.657	1.01472	14.9236	16.6106	0.898442	SCR	Endodermis
PSB_BR_LiVe20	C7	279.421	263	207.465	1.00567	13.8897	16.4712	0.843274	SCR	Endodermis
PSB_BR_LiVe20	C7	273.72	260	310.311	0.984878	17.1774	20.9111	0.821448	SCR	Endodermis
PSB_BR_LiVe20	C7	320.843	285	203.21	0.993483	14.5384	16.0348	0.90668	SCR	Endodermis
PSB_BR_LiVe20	C7	277.944	257	229.453	0.977517	15.0655	18.6902	0.806068	SCR	Endodermis
PSB_BR_LiVe20	C7	320.415	316	309.957	0.960993	16.6745	22.7936	0.731542	SCR	Endodermis
PSB_BR_LiVe20	C7	255.371	244	218.814	1.00702	15.5292	16.6851	0.930721	SCR	Endodermis
PSB_BR_LiVe20	C7	265.169	259	433.372	1.01095	21.5706	24.1313	0.893882	SCR	Endodermis
PSB_BR_LiVe20	C7	322.334	303	282.295	1.00438	16.5892	20.5346	0.807867	SCR	Endodermis
PSB_BR_LiVe20	C7	345.898	324	691.196	0.851512	24.2925	39.9707	0.607756	SCR	Endodermis
PSB_BR_LiVe20	C7	244.865	233	426.988	1.0128	21.0716	24.5249	0.85919	SCR	Endodermis
PSB_BR_LiVe20	C7	280.306	269	273.783	1.01265	16.1998	19.6611	0.823953	SCR	Endodermis
PSB_BR_LiVe20	C7	226.468	218	430.889	0.997312	20.3872	24.5249	0.831287	SCR	Endodermis
PSB_BR_LiVe20	C7	250.678	245	312.794	1.0138	18.5282	20.0893	0.922288	SCR	Endodermis
PSB_BR_LiVe20	C7	306.61	290	215.267	1.01234	15.0655	17.1464	0.878644	SCR	Endodermis
PSB_BR_LiVe20	C7	295.736	291	385.141	1.0178	19.8228	22.5433	0.87932	SCR	Endodermis
PSB_BR_LiVe20	C7	278.798	267	296.126	1.00679	17.8655	19.5344	0.914566	SCR	Endodermis
PSB_BR_LiVe20	C7	269.475	268	382.658	0.981394	20.2476	23.347	0.867245	SCR	Endodermis
PSB_BR_LiVe20	C7	281.362	262	268.464	0.872505	13.8897	22.6766	0.612513	SCR	Endodermis
PSB_BR_LiVe20	C7	318.28	313	282.295	1.00438	17.1774	18.8319	0.91214	SCR	Endodermis
PSB_BR_LiVe20	C7	260.624	246	315.276	1.0061	16.717	22.7001	0.736428	SCR	Endodermis
PSB_BR_LiVe20	C7	322.598	299	305.346	0.952611	17.1774	22.2504	0.772003	SCR	Endodermis
PSB_BR_LiVe20	C7	262.618	258	239.383	0.923673	15.5292	19.0007	0.817298	SCR	Endodermis
PSB_BR_LiVe20	C7	239.107	228	705.382	0.855582	22.661	40.3768	0.561238	SCR	Endodermis
PSB_BR_LiVe20	C7	286.35	264	241.865	0.980625	15.5292	19.4708	0.797564	SCR	Endodermis
PSB_BR_LiVe20	C7	276.862	273	322.724	0.983867	17.5854	21.5788	0.81494	SCR	Endodermis
PSB_BR_LiVe20	C7	229.875	224	429.116	0.984845	21.1052	24.307	0.868275	SCR	Endodermis
PSB_BR_LiVe20	C7	288.695	280	351.45	0.914135	16.6745	23.5587	0.707784	SCR	Endodermis
PSB_BR_LiVe20	C7	300.762	278	295.062	0.871	14.9236	25.8553	0.577197	SCR	Endodermis
PSB_BR_LiVe20	C7	291.564	273	204.983	0.998576	14.2924	17.5955	0.812277	SCR	Endodermis
PSB_BR_LiVe20	C7	338.884	336	314.922	1.00545	17.9052	21.2559	0.842363	SCR	Endodermis
PSB_BR_LiVe20	C7	254.726	248	272.01	0.946093	15.5292	20.5346	0.756247	SCR	Endodermis
PSB_BR_LiVe20	C7	303.9	295	213.494	0.992572	14.5384	16.5571	0.878079	SCR	Endodermis
PSB_BR_LiVe20	C7	264.602	258	257.47	1.00342	15.5292	19.8228	0.783402	SCR	Endodermis
PSB_BR_LiVe20	C7	262.854	259	321.305	0.905802	13.475	26.6656	0.505333	SCR	Endodermis
PSB_BR_LiVe20	C7	252.664	246	527.706	0.920349	20.2125	32.0696	0.630271	SCR	Endodermis
PSB_BR_LiVe20	C7	240.734	232	198.599	0.995249	14.342	16.5892	0.864536	SCR	Endodermis
PSB_BR_LiVe20	C7	233.17	227	280.167	0.987245	16.717	19.0659	0.876801	SCR	Endodermis
PSB_BR_LiVe20	C7	274.136	270	254.987	0.997763	15.8904	18.8319	0.843801	SCR	Endodermis
PSB_BR_LiVe20	C7	365.665	366	219.878	0.995184	14.5384	17.6358	0.824372	SCR	Endodermis
PSB_BR_LiVe20	C7	285.125	272	226.616	0.998402	14.7323	17.1464	0.859208	SCR	Endodermis
PSB_BR_LiVe20	C7	232.14	223	179.449	0.982718	13.8897	15.5292	0.894427	SCR	Endodermis
PSB_BR_LiVe20	C7	256.346	251	348.967	0.972086	18.1413	22.3537	0.811556	SCR	Endodermis
PSB_BR_LiVe20	C7	262.881	251	380.53	0.999704	19.0938	23.4153	0.81544	SCR	Endodermis
PSB_BR_LiVe20	C7	270.366	258	435.5	0.844627	16.717	30.488	0.548314	SCR	Endodermis
PSB_BR_LiVe20	C7	264.275	261	334.072	0.980671	18.1804	21.6772	0.838687	SCR	Endodermis
PSB_BR_LiVe20	C7	267.028	260	362.444	0.993689	19.3887	23.0027	0.842885	SCR	Endodermis
PSB_BR_LiVe20	C7	249.679	240	207.82	0.935142	13.475	19.3887	0.694996	SCR	Endodermis
PSB_BR_LiVe20	C7	217.362	212	266.336	0.983522	16.0237	20.0098	0.800797	SCR	Endodermis
PSB_BR_LiVe20	C7	239.42	239	322.369	0.983238	17.8655	22.3854	0.798087	SCR	Endodermis
PSB_BR_LiVe20	C7	271.654	258	281.585	0.990158	16.6745	19.3245	0.862867	SCR	Endodermis
PSB_BR_LiVe20	C7	416.402	402	258.534	0.966543	15.8904	18.6996	0.84977	SCR	Endodermis
PSB_BR_LiVe20	C7	229.036	218	498.271	0.973962	20.2826	27.1206	0.747867	SCR	Endodermis
PSB_BR_LiVe20	C7	263.541	259	230.872	0.995026	15.6656	17.1877	0.911445	SCR	Endodermis
PSB_BR_LiVe20	C7	251.406	247	316.695	0.996607	15.6656	22.4487	0.69784	SCR	Endodermis
PSB_BR_LiVe20	C7	196.624	192	462.807	0.97887	21.2058	26.452	0.801671	SCR	Endodermis
PSB_BR_LiVe20	C7	199.732	199	368.118	1.01397	19.9654	21.6772	0.921033	SCR	Endodermis
PSB_BR_LiVe20	C7	249.959	238	314.212	0.874445	15.9794	22.4171	0.712822	SCR	Endodermis
PSB_BR_LiVe20	C7	239.959	232	253.569	0.885284	14.4896	21.122	0.685994	SCR	Endodermis
PSB_BR_LiVe20	C7	244.366	222	92.916	1.01463	9.30228	11.5629	0.804497	SCR	Endodermis
PSB_BR_LiVe20	C7	191.501	187	152.85	0.971251	10.7193	15.3685	0.697486	SCR	Endodermis
PSB_BR_LiVe20	C7	243.4	236	33.6909	0.996462	5.95518	6.44151	0.9245	SCR	Endodermis
PSB_BR_LiVe20	C7	245.641	231	140.083	0.990568	11.7303	13.7098	0.855614	SCR	Endodermis
PSB_BR_LiVe20	C7	210.155	197	169.164	0.99695	12.883	14.8879	0.865332	SCR	Endodermis
PSB_BR_LiVe20	C7	245.468	240	138.665	0.966603	11.2362	14.7924	0.759596	SCR	Endodermis
PSB_BR_LiVe20	C7	259.475	237	159.943	0.917468	9.60244	18.1413	0.529313	SCR	Endodermis
PSB_BR_LiVe20	C7	197.732	193	154.978	0.979296	12.1462	14.5384	0.835456	SCR	Endodermis
PSB_BR_LiVe20	C7	203.633	199	91.8521	0.984256	9.60244	10.6029	0.905643	SCR	Endodermis
PSB_BR_LiVe20	C7	243.983	240	83.6954	0.97503	8.42189	11.2362	0.749532	SCR	Endodermis
PSB_BR_LiVe20	C7	276.942	253	141.502	0.996544	11.9698	13.1823	0.908014	SCR	Endodermis
PSB_BR_LiVe20	C7	244.616	221	90.4336	0.818586	7.24479	14.0168	0.516864	SCR	Endodermis
PSB_BR_LiVe20	C7	288.428	256	120.933	0.960158	10.7193	13.4355	0.797836	SCR	Endodermis
PSB_BR_LiVe20	C7	256.052	237	177.675	1.00935	13.475	15.2178	0.885479	SCR	Endodermis
PSB_BR_LiVe20	C7	276.204	261	165.263	1.00005	13.1554	14.416	0.912559	SCR	Endodermis
PSB_BR_LiVe20	C7	236.831	233	146.467	0.998754	11.9698	13.9407	0.858619	SCR	Endodermis
PSB_BR_LiVe20	C7	279.96	262	178.385	0.933844	11.7303	18.4898	0.634421	SCR	Endodermis
PSB_BR_LiVe20	C7	334.9	330	321.305	0.839866	13.1014	24.791	0.528474	SCR	Endodermis
PSB_BR_LiVe20	C7	271.306	250	139.019	1.00463	11.9698	13.2226	0.905247	SCR	Endodermis
PSB_BR_LiVe20	C7	305.688	264	127.316	0.990359	10.7193	13.606	0.787839	SCR	Endodermis
PSB_BR_LiVe20	C7	287.145	276	120.223	0.975837	10.7853	12.6609	0.851859	SCR	Endodermis
PSB_BR_LiVe20	C7	388.806	254	113.485	1.00203	10.2457	12.3919	0.826803	SCR	Endodermis
PSB_BR_LiVe20	C7	208.526	207	385.141	0.944244	17.3417	24.2998	0.713659	SCR	Endodermis
PSB_BR_LiVe20	C7	285.169	268	63.1262	0.984801	7.24479	9.24492	0.78365	SCR	Endodermis
PSB_BR_LiVe20	C7	251.647	240	215.267	0.968685	14.2924	17.8457	0.80089	SCR	Endodermis
PSB_BR_LiVe20	C7	243.953	244	158.17	0.974313	11.7907	15.4835	0.7615	SCR	Endodermis
PSB_BR_LiVe20	C7	259.914	252	161.716	0.923572	10.9808	17.1774	0.63926	SCR	Endodermis
PSB_BR_LiVe20	C7	277.728	256	114.549	0.929072	9.30228	14.8879	0.62482	SCR	Endodermis
PSB_BR_LiVe20	C7	380.238	384	56.7426	1.00744	6.73751	9.82153	0.685994	SCR	Endodermis
PSB_BR_LiVe20	C7	252.621	248	140.438	0.939519	10.6529	15.3685	0.693167	SCR	Endodermis
PSB_BR_LiVe20	C7	269.362	262	93.98	1.02164	9.60244	10.7358	0.894427	SCR	Endodermis
PSB_BR_LiVe20	C7	273.611	253	119.514	0.934932	10.7193	13.2226	0.810679	SCR	Endodermis
PSB_BR_LiVe20	C7	273.919	268	87.2418	1.00009	9.07066	10.9485	0.828487	SCR	Endodermis
PSB_BR_LiVe20	C7	270.807	261	495.434	0.989165	21.1052	28.3106	0.745488	SCR	Endodermis
PSB_BR_LiVe20	C7	263.63	226	109.23	0.979189	9.60244	12.8555	0.746954	SCR	Endodermis
PSB_BR_LiVe20	C7	285.98	279	70.9283	0.97461	8.33725	9.41596	0.885438	SCR	Endodermis
PSB_BR_LiVe20	C7	274.808	259	142.566	1.001	11.7303	13.8897	0.844533	SCR	Endodermis
PSB_BR_LiVe20	C7	285.473	283	66.6726	0.963487	7.14621	10.1413	0.704664	SCR	Endodermis
PSB_BR_LiVe20	C7	242.496	222	167.391	0.898865	10.2457	18.0236	0.568458	SCR	Endodermis
PSB_BR_LiVe20	C7	226.276	218	211.012	0.943639	12.2625	19.4708	0.629788	SCR	Endodermis
PSB_BR_LiVe20	C7	273.9	260	174.484	0.998601	12.883	15.3107	0.841438	SCR	Endodermis
PSB_BR_LiVe20	C7	349.184	277	98.2357	1.00203	9.30228	11.7303	0.793011	SCR	Endodermis
PSB_BR_LiVe20	C7	293.445	279	96.4625	1.01397	9.60244	11.2362	0.854598	SCR	Endodermis
PSB_BR_LiVe20	C7	275.33	246	120.223	0.995594	10.7193	12.7863	0.838344	SCR	Endodermis
PSB_BR_LiVe20	C7	253.049	232	87.2418	0.976427	9.07066	10.9808	0.826047	SCR	Endodermis
PSB_BR_LiVe20	C7	293.113	260	85.1139	0.985124	9.30228	10.2802	0.904871	SCR	Endodermis
PSB_BR_LiVe20	C7	248.787	245	91.4975	1.0052	9.30228	10.6529	0.873212	SCR	Endodermis
PSB_BR_LiVe20	C7	308.156	285	193.634	0.98049	13.475	17.3417	0.777029	SCR	Endodermis
PSB_BR_LiVe20	C7	290.367	288	162.426	0.989827	12.6609	14.8879	0.850412	SCR	Endodermis
PSB_BR_LiVe20	C7	293.978	270	162.071	0.955742	11.7907	16.3524	0.721037	SCR	Endodermis
PSB_BR_LiVe20	C7	243.294	232	427.343	0.992572	19.5344	24.5538	0.795576	SCR	Endodermis
PSB_BR_LiVe20	C7	404.562	301	76.9572	0.998351	8.33725	10.4003	0.801638	SCR	Endodermis
PSB_BR_LiVe20	C7	247.478	241	126.962	0.988703	10.7193	14.5993	0.734235	SCR	Endodermis
PSB_BR_LiVe20	C7	332.549	282	125.898	1.00325	10.9808	12.883	0.852347	SCR	Endodermis
PSB_BR_LiVe20	C7	298.831	271	134.409	0.984589	10.9808	13.7486	0.798686	SCR	Endodermis
PSB_BR_LiVe20	C7	272.288	260	160.298	0.99915	12.6609	14.5993	0.867225	SCR	Endodermis
PSB_BR_LiVe20	C7	336.602	286	113.131	1.00015	10.7193	12.2625	0.874157	SCR	Endodermis
PSB_BR_LiVe20	C7	268.016	249	89.015	1.01241	9.30228	10.5526	0.881516	SCR	Endodermis
PSB_BR_LiVe20	C7	228.608	215	190.088	0.969824	13.9407	16.2545	0.857654	SCR	Endodermis
PSB_BR_LiVe20	C7	305.866	291	90.0789	1.01974	9.60244	10.5526	0.909959	SCR	Endodermis
PSB_BR_LiVe20	C7	334.648	302	153.205	1.0075	12.6609	14.2053	0.891278	SCR	Endodermis
PSB_BR_LiVe20	C7	276.956	250	80.149	0.973021	8.42189	10.1413	0.830455	SCR	Endodermis
PSB_BR_LiVe20	C7	236.21	221	228.389	0.988735	13.475	19.0007	0.709188	SCR	Endodermis
PSB_BR_LiVe20	C7	293.707	248	163.49	1.01089	12.883	14.4037	0.894427	SCR	Endodermis
PSB_BR_LiVe20	C7	300.801	261	162.071	0.988543	12.4348	15.2527	0.815251	SCR	Endodermis
PSB_BR_LiVe20	C7	292.097	260	106.392	1.00585	9.82153	12.0583	0.814503	SCR	Endodermis
PSB_BR_LiVe20	C7	244.264	234	39.0106	1.01134	5.05314	7.83281	0.645124	SCR	Endodermis
PSB_BR_LiVe20	C7	346.626	330	252.505	0.872247	13.1554	24.1827	0.544001	SCR	Endodermis
PSB_BR_LiVe20	C7	273.149	258	161.716	0.987257	12.883	14.416	0.893664	SCR	Endodermis
PSB_BR_LiVe20	C7	319.183	286	118.096	0.984957	10.7193	12.7446	0.841085	SCR	Endodermis
PSB_BR_LiVe20	C7	322.464	305	178.03	0.962562	12.2625	16.2654	0.7539	SCR	Endodermis
PSB_BR_LiVe20	C7	224.711	208	119.16	0.898279	8.58868	15.9794	0.537484	SCR	Endodermis
PSB_BR_LiVe20	C7	278.518	267	118.45	0.878399	9.30228	15.8904	0.585403	SCR	Endodermis
PSB_BR_LiVe20	C7	255.266	228	162.426	0.911154	11.2362	17.8457	0.629632	SCR	Endodermis
PSB_BR_LiVe20	C7	317.053	269	40.0745	0.990761	5.95518	7.36615	0.808452	SCR	Endodermis
PSB_BR_LiVe20	C7	264.305	261	90.7882	0.955016	9.30228	10.9808	0.847141	SCR	Endodermis
PSB_BR_LiVe20	C7	279.799	275	111.357	0.950563	8.67087	14.5384	0.59641	SCR	Endodermis
PSB_BR_LiVe20	C7	325.829	324	29.0806	0.986364	4.91077	6.65809	0.737564	SCR	Endodermis
PSB_BR_LiVe20	C7	278.436	235	182.286	0.976156	13.3162	15.5292	0.857493	SCR	Endodermis
PSB_BR_LiVe20	C7	334.019	311	186.541	1.00549	13.9407	15.4835	0.900362	SCR	Endodermis
PSB_BR_LiVe20	C7	308.172	277	71.9922	1.01036	8.33725	9.60244	0.868243	SCR	Endodermis
PSB_BR_LiVe20	C7	252.412	224	110.293	0.840468	8.42189	15.0773	0.558581	SCR	Endodermis
PSB_BR_LiVe20	C7	293.346	273	75.8933	1.01607	8.42189	9.9827	0.843649	SCR	Endodermis
PSB_BR_LiVe20	C7	221.268	214	157.461	1.00603	12.2625	14.6478	0.837154	SCR	Endodermis
PSB_BR_LiVe20	C7	274.161	272	182.286	0.991884	12.4348	16.8122	0.739629	SCR	Endodermis
PSB_BR_LiVe20	C7	414.554	413	78.7304	0.986832	8.33725	10.8672	0.767195	SCR	Endodermis
PSB_BR_LiVe20	C7	314.863	297	196.471	0.959266	12.1462	19.1401	0.634595	SCR	Endodermis
PSB_BR_LiVe20	C7	218.881	215	136.892	0.995428	11.2992	13.5799	0.83205	SCR	Endodermis
PSB_BR_LiVe20	C7	240.262	224	113.84	1.00391	10.7193	12.0583	0.888957	SCR	Endodermis
PSB_BR_LiVe20	C7	283.291	268	120.578	0.997357	10.7193	12.8278	0.835629	SCR	Endodermis
PSB_BR_LiVe20	C7	280.689	268	231.581	0.838482	12.6609	23.7984	0.532006	SCR	Endodermis
PSB_BR_LiVe20	C7	308.773	282	153.205	0.972596	11.2992	15.7221	0.718679	SCR	Endodermis
PSB_BR_LiVe20	C7	279.209	259	123.77	1.0131	10.9808	12.5625	0.874097	SCR	Endodermis
PSB_BR_LiVe20	C7	219.78	213	151.787	0.8209	9.60244	19.1772	0.500723	SCR	Endodermis
PSB_BR_LiVe20	C7	277.5	264	143.984	0.953721	11.2992	15.3685	0.735215	SCR	Endodermis
PSB_BR_LiVe20	C7	231.834	215	145.048	0.992979	12.2625	13.606	0.901255	SCR	Endodermis
PSB_BR_LiVe20	C7	312.91	294	129.444	1.00024	11.7907	12.5625	0.938562	SCR	Endodermis
PSB_BR_LiVe20	C7	301.544	271	80.8582	1.00309	9.30228	9.91139	0.938545	SCR	Endodermis
PSB_BR_LiVe20	C7	239.948	226	101.427	0.998948	10.1063	11.455	0.882258	SCR	Endodermis
PSB_BR_LiVe20	C7	258.319	237	82.2768	1.03992	8.58868	10.8672	0.790332	SCR	Endodermis
PSB_BR_LiVe20	C7	242.163	237	130.508	0.985927	10.7193	14.0168	0.764747	SCR	Endodermis
PSB_BR_LiVe20	C7	319.017	295	60.9983	0.992334	6.94487	9.09018	0.763997	SCR	Endodermis
PSB_BR_LiVe20	C7	283.739	256	151.077	0.999162	12.6609	14.1553	0.894427	SCR	Endodermis
PSB_BR_LiVe20	C7	244.659	230	90.4336	0.998078	9.30228	11.5014	0.808799	SCR	Endodermis
PSB_BR_LiVe20	C7	287.357	264	132.991	0.997115	11.2362	13.5929	0.82662	SCR	Endodermis
PSB_BR_LiVe20	C7	257.116	245	125.543	1.00156	11.2362	13.0743	0.859412	SCR	Endodermis
PSB_BR_LiVe20	C7	256.8	249	209.593	0.981855	14.2924	16.8543	0.847998	SCR	Endodermis
PSB_BR_LiVe20	C7	265.982	266	505.364	1.01004	23.5813	25.7729	0.914964	SCR	Endodermis
PSB_BR_LiVe20	C7	509.914	521	78.7304	0.962371	7.62635	11.1252	0.685503	SCR	Endodermis
PSB_BR_LiVe20	C7	258.417	240	138.665	1.0031	11.7907	13.3826	0.881043	SCR	Endodermis
PSB_BR_LiVe20	C7	295.064	266	94.6893	1.00263	9.60244	11.2362	0.854598	SCR	Endodermis
PSB_BR_LiVe20	C7	246.242	227	151.077	0.999162	12.6609	14.2053	0.891278	SCR	Endodermis
PSB_BR_LiVe20	C7	501.957	504	148.24	0.84824	9.82153	17.3622	0.565685	SCR	Endodermis
PSB_BR_LiVe20	C7	262.556	244	140.438	1.03001	11.7907	13.3826	0.881043	SCR	Endodermis
PSB_BR_LiVe20	C7	265.661	258	262.435	0.926333	12.6609	21.513	0.588524	SCR	Endodermis
PSB_BR_LiVe20	C7	233.38	231	156.042	1.00064	12.6609	14.1553	0.894427	SCR	Endodermis
PSB_BR_LiVe20	C7	278.128	265	157.461	0.89424	9.82153	17.9546	0.547019	SCR	Endodermis
PSB_BR_LiVe20	C7	235.747	234	116.322	0.996141	10.2457	12.3919	0.826803	SCR	Endodermis
PSB_BR_LiVe20	C7	266.097	231	128.38	1.01503	11.7303	12.6328	0.928559	SCR	Endodermis
PSB_BR_LiVe20	C7	254.024	242	162.426	0.989827	11.9698	15.7221	0.761332	SCR	Endodermis
PSB_BR_LiVe20	C7	443.491	465	172.71	0.992582	13.1014	15.2643	0.858302	SCR	Endodermis
PSB_BR_LiVe20	C7	249.607	228	119.16	0.84986	9.60244	15.2178	0.631001	SCR	Endodermis
PSB_BR_LiVe20	C7	307.537	299	210.657	0.984788	13.475	17.766	0.758473	SCR	Endodermis
PSB_BR_LiVe20	C7	255.733	250	116.677	0.939537	8.58868	14.416	0.595776	SCR	Endodermis
PSB_BR_LiVe20	C7	285.562	263	214.558	0.980954	13.8897	18.4707	0.75199	SCR	Endodermis
PSB_BR_LiVe20	C7	274.686	258	121.997	1.00438	10.2457	13.8129	0.741745	SCR	Endodermis
PSB_BR_LiVe20	C7	216.925	210	289.033	0.860374	15.5292	22.2981	0.696435	SCR	Endodermis
PSB_BR_LiVe20	C7	261.02	257	124.124	0.994758	11.2362	12.7446	0.881642	SCR	Endodermis
PSB_BR_LiVe20	C7	267.63	258	237.964	0.958132	13.8897	18.9259	0.733903	SCR	Endodermis
PSB_BR_LiVe20	C7	223.053	220	67.3819	0.996952	7.62635	9.41596	0.809938	SCR	Endodermis
PSB_BR_LiVe20	C7	256.796	248	101.073	0.933998	8.58868	12.7446	0.673905	SCR	Endodermis
PSB_BR_LiVe20	C7	722.819	728	226.97	0.985124	14.342	17.9151	0.800552	SCR	Endodermis
PSB_BR_LiVe20	C7	266.98	260	126.252	1.00494	10.2457	13.3826	0.765597	SCR	Endodermis
PSB_BR_LiVe20	C7	297.286	297	67.0272	0.966676	7.53277	9.82153	0.766965	SCR	Endodermis
PSB_BR_LiVe20	C7	275.964	252	126.607	0.987045	11.2362	12.6328	0.889444	SCR	Endodermis
PSB_BR_LiVe20	C7	239.55	218	108.875	0.998194	10.2457	11.7303	0.873434	SCR	Endodermis
PSB_BR_LiVe20	C7	249.001	242	252.15	0.978017	14.5384	19.2418	0.755567	SCR	Endodermis
PSB_BR_LiVe20	C7	214.735	213	107.102	0.988344	10.1063	11.7001	0.863779	SCR	Endodermis
PSB_BR_LiVe20	C7	256.256	253	193.989	0.937883	13.3162	16.4712	0.808452	SCR	Endodermis
PSB_BR_LiVe20	C7	236.065	226	140.793	0.99356	11.9698	13.5799	0.881432	SCR	Endodermis
PSB_BR_LiVe20	C7	249.078	238	72.7015	0.915861	6.94487	12.3919	0.560435	SCR	Endodermis
PSB_BR_LiVe20	C7	228.812	205	137.601	1.01759	11.7907	13.4355	0.877575	SCR	Endodermis
PSB_BR_LiVe20	C7	200.619	195	145.048	0.992979	11.7303	13.8897	0.844533	SCR	Endodermis
PSB_BR_LiVe20	C7	255.52	248	135.118	0.987697	11.2362	13.5799	0.827415	SCR	Endodermis
PSB_BR_LiVe20	C7	238.287	236	148.24	0.953611	11.7907	15.1828	0.77658	SCR	Endodermis
PSB_BR_LiVe20	C7	250.176	235	163.49	0.993672	12.4348	15.2527	0.815251	SCR	Endodermis
PSB_BR_LiVe20	C7	405.878	411	227.325	0.93259	11.9698	20.2564	0.590914	SCR	Endodermis
PSB_BR_LiVe20	C7	252.431	239	148.24	0.905836	10.7853	15.8904	0.67873	SCR	Endodermis
PSB_BR_LiVe20	C7	236.739	227	162.78	0.958238	12.4348	16.0237	0.776022	SCR	Endodermis
PSB_BR_LiVe20	C7	226.179	210	194.698	0.98367	11.9698	18.5473	0.645364	SCR	Endodermis
PSB_BR_LiVe20	C7	246.513	233	106.392	1.00585	9.30228	12.8555	0.723606	SCR	Endodermis
PSB_BR_LiVe20	C7	205.312	187	101.073	0.996832	9.82153	11.5014	0.853945	SCR	Endodermis
PSB_BR_LiVe20	C7	242.682	232	114.904	0.988809	10.7193	12.2769	0.873128	SCR	Endodermis
PSB_BR_LiVe20	C7	236.757	228	232.29	0.944587	11.9698	21.4717	0.557467	SCR	Endodermis
PSB_BR_LiVe20	C7	221.696	208	95.7532	0.923065	8.58868	13.0607	0.657596	SCR	Endodermis
PSB_BR_LiVe20	C7	219.249	185	102.491	0.983384	10.1063	11.5629	0.874028	SCR	Endodermis
PSB_BR_LiVe20	C7	216.175	202	150.368	0.996369	12.2625	13.8897	0.882843	SCR	Endodermis
PSB_BR_LiVe20	C7	199.771	194	130.153	0.83657	9.60244	16.8122	0.57116	SCR	Endodermis
PSB_BR_LiVe20	C7	235.562	226	155.333	0.947552	12.1462	14.7924	0.821115	SCR	Endodermis
PSB_BR_LiVe20	C7	195.394	193	201.436	0.867625	10.7853	20.8005	0.51851	SCR	Endodermis
PSB_BR_LiVe20	C7	180.628	180	77.3118	0.975854	8.33725	10.7358	0.77658	SCR	Endodermis
PSB_BR_LiVe20	C7	251.531	222	126.962	0.899822	10.2457	13.9534	0.734277	SCR	Endodermis
PSB_BR_LiVe20	C7	224.016	215	64.5447	0.89463	7.24479	10.1238	0.715619	SCR	Endodermis
PSB_BR_LiVe20	C7	210.44	198	215.267	1.01234	15.0655	16.9487	0.888889	SCR	Endodermis
PSB_BR_LiVe20	C7	317.656	318	338.328	0.976621	18.1804	22.9873	0.790888	SCR	Endodermis
PSB_BR_LiVe20	C7	292.297	276	321.305	0.993051	18.1804	20.775	0.87511	SCR	Endodermis
PSB_BR_LiVe20	C7	242.354	238	260.661	1.01066	16.1998	19.0007	0.852593	SCR	Endodermis
PSB_BR_LiVe20	C7	272.535	274	305.346	0.919771	15.6656	23.1257	0.677411	SCR	Endodermis
PSB_BR_LiVe20	C7	308.191	301	257.47	0.990044	16.5892	18.4898	0.897206	SCR	Endodermis
PSB_BR_LiVe20	C7	266.913	270	361.734	0.891567	18.0236	27.5294	0.654705	SCR	Endodermis
PSB_BR_LiVe20	C7	285.365	271	387.268	0.937505	17.706	25.1037	0.705314	SCR	Endodermis
PSB_BR_LiVe20	C7	237.048	226	427.698	0.993047	20.3872	24.6547	0.82691	SCR	Endodermis
PSB_BR_LiVe20	C7	243.144	232	501.108	0.977152	22.879	27.6323	0.827983	SCR	Endodermis
PSB_BR_LiVe20	C7	234.062	216	358.542	0.860203	15.1594	25.1884	0.601842	SCR	Endodermis
PSB_BR_LiVe20	C7	288.066	282	383.722	1.02696	17.8655	24.6547	0.724629	SCR	Endodermis
PSB_BR_LiVe20	C7	321.755	335	385.85	1.00775	20.8005	22.2981	0.932837	SCR	Endodermis
PSB_BR_LiVe20	C7	241.852	225	194.698	0.98367	13.8897	16.1998	0.8574	SCR	Endodermis
PSB_BR_LiVe20	C7	291.08	273	287.26	1.00173	16.717	19.8764	0.841047	SCR	Endodermis
PSB_BR_LiVe20	C7	277.775	273	479.83	1.00921	22.91	25.2657	0.906765	SCR	Endodermis
PSB_BR_LiVe20	C7	339.54	329	430.18	0.996365	20.8346	24.2486	0.859208	SCR	Endodermis
PSB_BR_LiVe20	C7	267.068	262	306.056	1.01352	17.8655	19.8317	0.900856	SCR	Endodermis
PSB_BR_LiVe20	C7	294.917	285	443.656	0.993855	21.7344	24.1166	0.901219	SCR	Endodermis
PSB_BR_LiVe20	C7	303.877	294	402.873	1.00028	19.8228	23.8356	0.831646	SCR	Endodermis
PSB_BR_LiVe20	C7	227.25	224	211.366	1.00153	15.0655	16.3849	0.919479	SCR	Endodermis
PSB_BR_LiVe20	C7	228.046	222	274.847	0.963929	15.9794	20.0186	0.798228	SCR	Endodermis
PSB_BR_LiVe20	C7	278.554	270	335.136	0.861161	14.9236	27.7092	0.538581	SCR	Endodermis
PSB_BR_LiVe20	C7	301.709	279	195.053	1.00012	14.342	15.8904	0.902556	SCR	Endodermis
PSB_BR_LiVe20	C7	554.06	542	206.756	0.988625	14.342	17.0322	0.842049	SCR	Endodermis
PSB_BR_LiVe20	C7	246.956	240	416.704	1.0092	21.0716	23.7163	0.888486	SCR	Endodermis
PSB_BR_LiVe20	C7	246.211	241	181.576	0.989599	13.8897	15.7221	0.883452	SCR	Endodermis
PSB_BR_LiVe20	C7	306.266	284	189.024	0.759884	12.2625	23.5587	0.520506	SCR	Endodermis
PSB_BR_LiVe20	C7	311.616	297	245.766	0.989865	15.5292	18.6141	0.834271	SCR	Endodermis
PSB_BR_LiVe20	C7	327.943	303	332.299	1.01261	17.5854	22.6375	0.776827	SCR	Endodermis
PSB_BR_LiVe20	C7	286.417	285	360.67	1.01348	19.2418	22.1625	0.868211	SCR	Endodermis
PSB_BR_LiVe20	C7	308.393	289	232.645	0.971809	14.2924	19.1772	0.745284	SCR	Endodermis
PSB_BR_LiVe20	C7	258.796	248	196.117	1.00333	14.2924	16.0348	0.891338	SCR	Endodermis
PSB_BR_LiVe20	C7	244.407	239	231.935	0.883084	14.9236	21.3225	0.6999	SCR	Endodermis
PSB_BR_LiVe20	C7	292.42	274	344.002	0.93248	16.9278	26.1621	0.647034	SCR	Endodermis
PSB_BR_LiVe20	C7	225.163	214	230.517	0.927656	13.8897	19.2418	0.721854	SCR	Endodermis
PSB_BR_LiVe20	C7	278.384	261	192.216	0.991519	13.475	17.311	0.778407	SCR	Endodermis
PSB_BR_LiVe20	C7	285.443	273	373.437	1.011	19.9654	22.6766	0.880439	SCR	Endodermis
PSB_BR_LiVe20	C7	245.652	236	581.612	0.895761	20.2125	29.1074	0.694414	SCR	Endodermis
PSB_BR_LiVe20	C7	325.693	327	272.365	0.996462	16.5892	19.5344	0.849229	SCR	Endodermis
PSB_BR_LiVe20	C7	258.581	256	376.629	1.01598	18.6427	23.6189	0.789312	SCR	Endodermis
PSB_BR_LiVe20	C7	291.959	278	205.692	1.01599	14.9236	16.3849	0.910819	SCR	Endodermis
PSB_BR_LiVe20	C7	277.322	248	474.156	0.89584	19.0566	32.4926	0.58649	SCR	Endodermis
PSB_BR_LiVe20	C7	300.87	291	340.101	0.906357	14.342	25.9444	0.552797	SCR	Endodermis
PSB_BR_LiVe20	C7	624.157	523	371.31	0.97491	17.9052	24.1313	0.741989	SCR	Endodermis
PSB_BR_LiVe20	C7	252.753	239	413.157	0.973402	17.8655	28.5414	0.625952	SCR	Endodermis
PSB_BR_LiVe20	C7	261.39	245	288.323	0.93215	15.5292	22.8247	0.680367	SCR	Endodermis
PSB_BR_LiVe20	C7	221.456	218	228.034	1.00206	14.4896	18.1413	0.798706	SCR	Endodermis
PSB_BR_LiVe20	C7	273.626	264	243.639	0.99849	15.5292	18.1413	0.856013	SCR	Endodermis
PSB_BR_LiVe20	C7	271.495	245	413.867	0.96445	19.3887	24.0872	0.804936	SCR	Endodermis
PSB_BR_LiVe20	C7	268.952	255	405.355	0.809483	16.6745	31.6522	0.526804	SCR	Endodermis
PSB_BR_LiVe20	C7	237.347	234	397.198	0.992119	20.2125	23.8207	0.848528	SCR	Endodermis
PSB_BR_LiVe20	C7	251.164	241	394.361	0.988017	20.2826	23.5587	0.860938	SCR	Endodermis
PSB_BR_LiVe20	C7	274.609	249	276.62	0.943648	14.3913	23.347	0.61641	SCR	Endodermis
PSB_BR_LiVe20	C7	247.959	245	296.835	0.936958	14.3913	23.5963	0.609897	SCR	Endodermis
PSB_BR_LiVe20	C7	258.313	249	256.051	1.00019	16.5464	18.3937	0.899569	SCR	Endodermis
PSB_BR_LiVe20	C7	248.732	234	522.387	0.982503	22.91	28.5911	0.8013	SCR	Endodermis
PSB_BR_LiVe20	C7	272.264	256	253.923	0.995328	15.9794	18.6902	0.854965	SCR	Endodermis
PSB_BR_LiVe20	C7	244.613	234	218.814	0.887305	14.342	18.5282	0.774063	SCR	Endodermis
PSB_BR_LiVe20	C7	244.911	240	218.459	0.863184	12.883	20.3524	0.632997	SCR	Endodermis
PSB_BR_LiVe20	C7	234.545	204	139.374	1.02537	11.7303	13.9025	0.843757	SCR	Endodermis
PSB_BR_LiVe20	C7	236.077	214	132.991	0.978347	11.7907	13.1149	0.899026	SCR	Endodermis
PSB_BR_LiVe20	C7	242.897	228	182.995	0.994163	12.6609	16.5571	0.76468	SCR	Endodermis
PSB_BR_LiVe20	C7	199.1	199	106.392	1.00585	10.1063	11.9846	0.843274	SCR	Endodermis
PSB_BR_LiVe20	C7	274.485	276	192.925	0.993676	13.475	16.1779	0.832927	SCR	Endodermis
PSB_BR_LiVe20	C7	207.375	208	28.3713	0.970387	4.76414	5.95518	0.8	SCR	Endodermis
PSB_BR_LiVe20	C7	225.262	217	71.6376	0.955148	8.33725	9.91139	0.841178	SCR	Endodermis
PSB_BR_LiVe20	C7	224.447	221	80.8582	0.978307	8.42189	10.2457	0.821995	SCR	Endodermis
PSB_BR_LiVe20	C7	263.22	248	143.63	0.987173	11.9698	13.3162	0.898888	SCR	Endodermis
PSB_BR_LiVe20	C7	253.662	227	213.849	0.951134	14.2924	17.766	0.804482	SCR	Endodermis
PSB_BR_LiVe20	C7	256.405	242	120.933	0.979302	10.7193	12.5625	0.853282	SCR	Endodermis
PSB_BR_LiVe20	C7	466.746	447	162.071	0.988543	11.7907	15.7672	0.747798	SCR	Endodermis
PSB_BR_LiVe20	C7	292.112	294	116.677	0.870279	8.67087	15.1828	0.571099	SCR	Endodermis
PSB_BR_LiVe20	C7	260.724	253	69.5097	0.988737	7.62635	9.69433	0.786682	SCR	Endodermis
PSB_BR_LiVe20	C7	337.62	278	141.857	0.998033	11.7907	13.7098	0.860013	SCR	Endodermis
PSB_BR_LiVe20	C7	208.622	206	94.6893	1.00263	9.30228	11.1252	0.836146	SCR	Endodermis
PSB_BR_LiVe20	C7	287.122	264	176.611	1.00578	13.475	15.2178	0.885479	SCR	Endodermis
PSB_BR_LiVe20	C7	307.387	283	234.773	0.913081	12.883	20.151	0.639323	SCR	Endodermis
PSB_BR_LiVe20	C7	219.112	219	149.304	0.992166	12.6609	13.7098	0.923488	SCR	Endodermis
PSB_BR_LiVe20	C7	242.431	237	165.263	0.983245	12.6609	14.8879	0.850412	SCR	Endodermis
PSB_BR_LiVe20	C7	300.83	304	127.316	0.990359	11.7303	12.5625	0.933761	SCR	Endodermis
PSB_BR_LiVe20	C7	255.013	245	54.9694	1.01907	7.14621	8.52652	0.838116	SCR	Endodermis
PSB_BR_LiVe20	C7	444.968	444	165.263	0.966928	11.7907	16.9487	0.695666	SCR	Endodermis
PSB_BR_LiVe20	C7	268.601	258	70.219	0.896079	6.94487	11.455	0.606274	SCR	Endodermis
PSB_BR_LiVe20	C7	286.286	264	165.972	1.01994	12.883	14.7323	0.874475	SCR	Endodermis
PSB_BR_LiVe20	C7	823.842	663	76.2479	1.01897	8.42189	9.76722	0.862261	SCR	Endodermis
PSB_BR_LiVe20	C7	238.825	238	236.9	0.930233	14.342	19.5072	0.735215	SCR	Endodermis
PSB_BR_LiVe20	C7	274.246	273	44.6848	0.988248	6.07311	7.7646	0.782154	SCR	Endodermis
PSB_BR_LiVe20	C7	300.733	280	220.587	0.916081	11.7303	19.1401	0.612866	SCR	Endodermis
PSB_BR_LiVe20	C7	243.975	236	436.564	0.994667	20.8005	24.0061	0.866469	SCR	Endodermis
PSB_BR_LiVe20	C7	319.497	299	121.287	1.00087	10.7193	12.3919	0.865025	SCR	Endodermis
PSB_BR_LiVe20	C7	347.873	317	259.243	0.796915	13.8897	21.587	0.643431	SCR	Endodermis
PSB_BR_LiVe20	C7	309.728	280	348.612	0.909798	15.4835	25.132	0.616086	SCR	Endodermis
PSB_BR_LiVe20	C7	314.918	282	150.723	0.997767	12.1462	14.3172	0.848365	SCR	Endodermis
PSB_BR_LiVe20	C7	249.521	233	112.421	0.956068	8.58868	14.0168	0.612741	SCR	Endodermis
PSB_BR_LiVe20	C7	309.251	289	197.89	0.949049	13.475	18.1804	0.741186	SCR	Endodermis
PSB_BR_LiVe20	C7	261.047	256	158.17	1.00871	12.883	14.3172	0.899827	SCR	Endodermis
PSB_BR_LiVe20	C7	335.179	317	188.315	1.01111	13.8897	15.7334	0.882819	SCR	Endodermis
PSB_BR_LiVe20	C7	233.279	226	124.479	0.977041	10.7193	13.3826	0.800989	SCR	Endodermis
PSB_BR_LiVe20	C7	215.783	207	106.038	0.8861	9.60244	12.883	0.745356	SCR	Endodermis
PSB_BR_LiVe20	C7	281.93	262	106.747	1.00787	10.2457	11.7454	0.87231	SCR	Endodermis
PSB_BR_LiVe20	C7	283.375	273	120.933	0.999117	10.7193	12.7446	0.841085	SCR	Endodermis
PSB_BR_LiVe20	C7	317.729	268	91.4975	1.0052	9.60244	10.9485	0.877058	SCR	Endodermis
PSB_BR_LiVe20	C7	319.307	293	544.729	0.979505	22.4724	28.0463	0.801261	SCR	Endodermis
PSB_BR_LiVe20	C7	318.028	314	187.605	1.00887	13.8897	15.8904	0.874097	SCR	Endodermis
PSB_BR_LiVe20	C7	312.848	260	182.286	0.991884	13.8897	15.2527	0.910642	SCR	Endodermis
PSB_BR_LiVe20	C7	254.712	252	439.046	0.896603	15.6656	27.6259	0.567064	SCR	Endodermis
PSB_BR_LiVe20	C7	234.818	215	148.24	1.00593	12.4348	13.5799	0.915675	SCR	Endodermis
PSB_BR_LiVe20	C7	295.525	267	100.009	0.990462	10.1063	11.1888	0.903252	SCR	Endodermis
PSB_BR_LiVe20	C7	275.714	262	141.147	1.01376	11.2992	13.9025	0.812743	SCR	Endodermis
PSB_BR_LiVe20	C7	239.563	236	319.177	0.96614	16.5464	22.7936	0.725922	SCR	Endodermis
PSB_BR_LiVe20	C7	277.73	259	135.473	1.00819	11.7303	13.3162	0.880909	SCR	Endodermis
PSB_BR_LiVe20	C7	247.259	217	169.519	1.01521	12.883	15.0655	0.855132	SCR	Endodermis
PSB_BR_LiVe20	C7	316.502	292	200.018	0.999429	14.342	16.2654	0.881748	SCR	Endodermis
PSB_BR_LiVe20	C7	264.58	258	91.1428	1.00283	8.33725	11.1252	0.749403	SCR	Endodermis
PSB_BR_LiVe20	C7	289.988	283	147.176	1.02013	12.1462	13.7486	0.883452	SCR	Endodermis
PSB_BR_LiVe20	C7	256.336	254	147.885	1.0045	11.9698	13.9407	0.858619	SCR	Endodermis
PSB_BR_LiVe20	C7	276.436	261	101.782	0.979249	9.30228	12.1462	0.765858	SCR	Endodermis
PSB_BR_LiVe20	C7	297.682	296	191.861	0.945837	11.7303	19.0659	0.615253	SCR	Endodermis
PSB_BR_LiVe20	C7	264.834	263	106.747	0.965638	9.82153	12.7446	0.77064	SCR	Endodermis
PSB_BR_LiVe20	C7	272.453	258	490.114	0.866468	16.5464	32.6233	0.507196	SCR	Endodermis
PSB_BR_LiVe20	C7	244.604	237	380.176	0.98833	19.0566	23.0027	0.828449	SCR	Endodermis
PSB_BR_LiVe20	C7	277.602	266	634.099	0.941653	22.879	30.4647	0.751002	SCR	Endodermis
PSB_BR_LiVe20	C7	224.315	209	334.427	0.762717	12.6609	24.2486	0.522128	SCR	Endodermis
PSB_BR_LiVe20	C7	339.073	332	62.7715	0.953918	7.24479	9.32133	0.777227	SCR	Endodermis
PSB_BR_LiVe20	C7	267.134	265	106.038	1.00383	10.1063	11.7001	0.863779	SCR	Endodermis
PSB_BR_LiVe20	C7	377.347	357	128.735	0.959399	10.2457	14.3172	0.715619	SCR	Endodermis
PSB_BR_LiVe20	C7	217.437	217	64.8994	0.897743	6.07311	11.9698	0.507371	SCR	Endodermis
PSB_BR_LiVe20	C7	243.623	234	128.026	0.92113	10.7193	14.342	0.747409	SCR	Endodermis
PSB_BR_LiVe20	C7	267.662	264	98.5903	1.02742	9.60244	11.5014	0.834896	SCR	Endodermis
PSB_BR_LiVe20	C7	264.971	251	181.931	0.97503	11.9698	16.9383	0.70667	SCR	Endodermis
PSB_BR_LiVe20	C7	292.776	270	172.71	0.861697	11.7907	20.3263	0.58007	SCR	Endodermis
PSB_BR_LiVe20	C7	230.893	208	96.4625	0.968951	9.60244	11.0773	0.866859	SCR	Endodermis
PSB_BR_LiVe20	C7	234.916	223	609.274	0.966517	25.6557	29.0769	0.88234	SCR	Endodermis
PSB_BR_LiVe20	C7	318.178	305	103.555	0.989557	9.60244	11.7303	0.818598	SCR	Endodermis
PSB_BR_LiVe20	C7	238.683	239	98.5903	0.960442	8.58868	13.5799	0.632456	SCR	Endodermis
PSB_BR_LiVe20	C7	286.306	263	113.485	1.00203	10.2457	12.2769	0.834548	SCR	Endodermis
PSB_BR_LiVe20	C7	350.787	345	78.3757	0.984098	8.42189	9.76722	0.862261	SCR	Endodermis
PSB_BR_LiVe20	C7	296.934	269	189.024	0.966603	13.475	16.0348	0.840361	SCR	Endodermis
PSB_BR_LiVe20	C7	294.813	284	675.237	0.834054	23.4001	39.726	0.589038	SCR	Endodermis
PSB_BR_LiVe20	C7	315.814	314	95.3985	0.984359	9.60244	10.7853	0.890327	SCR	Endodermis
PSB_BR_LiVe20	C7	261.181	252	270.946	0.866987	11.9104	23.2938	0.51131	SCR	Endodermis
PSB_BR_LiVe20	C7	314.285	284	172.001	0.990164	12.8278	15.7221	0.815911	SCR	Endodermis
PSB_BR_LiVe20	C7	255.333	239	72.3468	1.01341	8.42189	9.62088	0.875376	SCR	Endodermis
PSB_BR_LiVe20	C7	228.5	227	116.322	0.996141	10.7193	12.52	0.856173	SCR	Endodermis
PSB_BR_LiVe20	C7	304.884	308	573.101	0.999527	24.7838	28.5414	0.868347	SCR	Endodermis
PSB_BR_LiVe20	C7	272.449	255	63.1262	1.01368	7.24479	9.24492	0.78365	SCR	Endodermis
PSB_BR_LiVe20	C7	228.835	222	148.595	1.00736	11.7907	14.2053	0.830017	SCR	Endodermis
PSB_BR_LiVe20	C7	241.152	233	132.991	0.997115	11.7907	12.8278	0.919145	SCR	Endodermis
PSB_BR_LiVe20	C7	275.091	240	93.6253	0.973168	7.98971	13.5799	0.588348	SCR	Endodermis
PSB_BR_LiVe20	C7	246.871	231	137.246	0.996967	11.2992	13.9534	0.809776	SCR	Endodermis
PSB_BR_LiVe20	C7	301.184	302	73.0561	0.992572	8.33725	10.1762	0.819288	SCR	Endodermis
PSB_BR_LiVe20	C7	275.676	260	172.71	0.992582	12.6609	15.6656	0.808195	SCR	Endodermis
PSB_BR_LiVe20	C7	206.169	200	138.665	0.984559	11.7907	13.9407	0.845771	SCR	Endodermis
PSB_BR_LiVe20	C7	312.751	315	318.113	0.910599	14.342	24.5322	0.584619	SCR	Endodermis
PSB_BR_LiVe20	C7	243.525	225	191.861	1.00613	12.883	17.053	0.755468	SCR	Endodermis
PSB_BR_LiVe20	C7	250.684	239	174.838	0.922691	11.9698	16.0348	0.746486	SCR	Endodermis
PSB_BR_LiVe20	C7	258.447	252	133.345	0.998704	11.7907	13.1823	0.894427	SCR	Endodermis
PSB_BR_LiVe20	C7	232.622	225	88.3057	0.960835	8.67087	11.9104	0.728011	SCR	Endodermis
PSB_BR_LiVe20	C7	194.836	191	151.432	1.00056	11.7907	15.0773	0.782013	SCR	Endodermis
PSB_BR_LiVe20	C7	247.192	216	141.857	0.998033	11.9698	13.3826	0.894427	SCR	Endodermis
PSB_BR_LiVe20	C7	205.501	191	123.77	0.993052	11.2992	12.6609	0.892446	SCR	Endodermis
PSB_BR_LiVe20	C7	228.948	225	136.892	1.01447	11.7907	13.1823	0.894427	SCR	Endodermis
PSB_BR_LiVe20	C7	183.079	180	233.354	0.94714	12.8278	19.7331	0.650067	SCR	Endodermis
PSB_BR_LiVe20	C7	225.033	206	161.362	0.969365	12.883	15.1828	0.848528	SCR	Endodermis
PSB_BR_LiVe20	C7	222.359	208	154.269	0.927888	12.1462	14.9236	0.813892	SCR	Endodermis
PSB_BR_LiVe20	C7	201.694	198	42.9116	0.997837	6.07311	7.19567	0.843996	SCR	Endodermis
PSB_BR_LiVe20	C7	220.678	219	164.199	0.874725	11.9698	16.8648	0.709747	SCR	Endodermis
PSB_BR_LiVe20	C7	227.95	222	169.164	0.87704	11.7907	16.3524	0.721037	SCR	Endodermis
PSB_BR_LiVe20	C7	206.045	201	142.92	0.778723	9.60244	18.6902	0.51377	SCR	Endodermis
PSB_BR_LiVe20	C7	451.359	210	111.712	0.831552	9.07066	14.8998	0.608775	SCR	Endodermis
PSB_BR_LiVe20	C7	278.259	285	117.741	0.828507	8.42189	16.0348	0.525226	SCR	Endodermis
PSB_BR_LiVe20	C7	239.021	231	200.727	0.986313	14.342	16.5571	0.866212	SCR	Endodermis
PSB_BR_LiVe20	C7	228.417	217	541.537	1.00302	23.4909	27.0879	0.867211	SCR	Endodermis
PSB_BR_LiVe20	C7	251.753	243	214.203	0.994509	15.1594	16.4712	0.920358	SCR	Endodermis
PSB_BR_LiVe20	C7	228.782	220	373.083	0.967077	17.9052	24.4815	0.731376	SCR	Endodermis
PSB_BR_LiVe20	C7	253.091	239	211.366	1.00153	15.1594	16.2545	0.93263	SCR	Endodermis
PSB_BR_LiVe20	C7	432.569	435	214.913	0.981909	14.2924	17.5248	0.815553	SCR	Endodermis
PSB_BR_LiVe20	C7	259.292	248	413.512	1.00474	18.6046	26.2095	0.709839	SCR	Endodermis
PSB_BR_LiVe20	C7	314.1	309	358.897	0.988045	17.9052	22.9178	0.78128	SCR	Endodermis
PSB_BR_LiVe20	C7	222.801	219	352.514	1.00017	18.5282	21.5788	0.858629	SCR	Endodermis
PSB_BR_LiVe20	C7	265.832	261	213.139	0.949265	14.342	17.706	0.810005	SCR	Endodermis
PSB_BR_LiVe20	C7	227.556	219	413.157	1.00424	20.3524	23.1257	0.880077	SCR	Endodermis
PSB_BR_LiVe20	C7	381.908	388	458.551	0.983221	21.8969	24.6187	0.889441	SCR	Endodermis
PSB_BR_LiVe20	C7	292.508	291	942.637	0.834291	23.0027	40.0106	0.574915	SCR	Endodermis
PSB_BR_LiVe20	C7	223.818	221	251.441	0.989626	15.5292	18.6141	0.834271	SCR	Endodermis
PSB_BR_LiVe20	C7	261.859	258	291.87	1.01105	17.5854	19.5344	0.900227	SCR	Endodermis
PSB_BR_LiVe20	C7	259.058	251	407.483	0.965638	19.7151	23.8207	0.827647	SCR	Endodermis
PSB_BR_LiVe20	C7	510.415	509	315.985	0.99531	17.3417	20.8005	0.833716	SCR	Endodermis
PSB_BR_LiVe20	C7	254.829	247	561.397	0.863522	22.6297	35.9783	0.62898	SCR	Endodermis
PSB_BR_LiVe20	C7	218.688	206	390.815	0.982868	20.2125	22.6766	0.891338	SCR	Endodermis
PSB_BR_LiVe20	C7	297.919	287	316.34	0.995959	16.9278	21.8969	0.773067	SCR	Endodermis
PSB_BR_LiVe20	C7	207.764	204	207.465	0.908044	13.1554	17.8655	0.736357	SCR	Endodermis
PSB_BR_LiVe20	C7	276.316	268	410.32	0.979584	19.2049	23.7984	0.806983	SCR	Endodermis
PSB_BR_LiVe20	C7	314.138	317	469.545	0.977554	22.4724	25.8553	0.869159	SCR	Endodermis
PSB_BR_LiVe20	C7	375.598	380	252.15	0.978017	16.5464	18.2291	0.907693	SCR	Endodermis
PSB_BR_LiVe20	C7	313.481	313	540.119	1.00151	23.8505	28.6468	0.83257	SCR	Endodermis
PSB_BR_LiVe20	C7	268.535	272	320.241	0.991139	19.0566	20.0893	0.948591	SCR	Endodermis
PSB_BR_LiVe20	C7	267.158	253	201.791	0.989392	14.342	16.8122	0.85307	SCR	Endodermis
PSB_BR_LiVe20	C7	260.88	251	222.006	0.932305	14.2924	21.5706	0.662589	SCR	Endodermis
PSB_BR_LiVe20	C7	221.736	213	331.944	0.977034	17.3417	23.8356	0.727556	SCR	Endodermis
PSB_BR_LiVe20	C7	352.798	342	258.534	1.00584	16.0237	18.9259	0.846659	SCR	Endodermis
PSB_BR_LiVe20	C7	256.008	249	335.845	0.983692	17.9052	21.587	0.829443	SCR	Endodermis
PSB_BR_LiVe20	C7	284.152	274	389.396	1.01308	20.5605	22.6766	0.90668	SCR	Endodermis
PSB_BR_LiVe20	C7	350.902	353	315.985	1.00742	18.1413	20.8346	0.87073	SCR	Endodermis
PSB_BR_LiVe20	C7	275.473	271	325.206	0.97673	17.9052	21.3807	0.837448	SCR	Endodermis
PSB_BR_LiVe20	C7	248.908	241	219.878	0.995184	14.9236	17.3622	0.859548	SCR	Endodermis
PSB_BR_LiVe20	C7	244.07	227	339.746	0.978999	19.0566	21.122	0.902214	SCR	Endodermis
PSB_BR_LiVe20	C7	233.42	218	218.459	1.0211	15.2527	16.5464	0.921814	SCR	Endodermis
PSB_BR_LiVe20	C7	300.336	297	395.425	1.01103	20.8346	22.6766	0.91877	SCR	Endodermis
PSB_BR_LiVe20	C7	277.547	268	251.441	1.00317	15.5292	18.8319	0.824621	SCR	Endodermis
PSB_BR_LiVe20	C7	216.462	210	260.307	1.02364	16.5892	18.9259	0.876537	SCR	Endodermis
PSB_BR_LiVe20	C7	290.203	284	278.394	0.971191	14.7323	20.4913	0.718952	SCR	Endodermis
PSB_BR_LiVe20	C7	256.712	242	469.545	1.00657	22.3775	25.9444	0.86252	SCR	Endodermis
PSB_BR_LiVe20	C7	254.729	248	418.122	1.01118	20.8346	25.6695	0.811648	SCR	Endodermis
PSB_BR_LiVe20	C7	322.387	304	202.5	0.991439	14.9236	15.8569	0.941145	SCR	Endodermis
PSB_BR_LiVe20	C7	267.79	261	381.949	0.959629	17.053	26.0126	0.655568	SCR	Endodermis
PSB_BR_LiVe20	C7	280.422	268	262.789	0.861461	12.8278	24.705	0.51924	SCR	Endodermis
PSB_BR_LiVe20	C7	381.445	402	321.305	1.005	18.1413	20.9195	0.867194	SCR	Endodermis
PSB_BR_LiVe20	C7	309.179	280	242.22	0.850811	13.9407	24.307	0.573526	SCR	Endodermis
PSB_BR_LiVe20	C7	323.381	329	279.103	1.01075	17.5854	19.0659	0.922351	SCR	Endodermis
PSB_BR_LiVe20	C7	304.281	309	418.831	1.00162	20.5605	25.4614	0.807514	SCR	Endodermis
PSB_BR_LiVe20	C7	256.792	233	174.129	0.9974	12.6609	16.0348	0.789587	SCR	Endodermis
PSB_BR_LiVe20	C7	279.779	277	387.623	0.999476	20.2826	22.7936	0.889836	SCR	Endodermis
PSB_BR_LiVe20	C7	283.566	284	551.467	1.00434	24.5538	26.7983	0.916246	SCR	Endodermis
PSB_BR_LiVe20	C7	238.18	232	401.099	0.987223	20.2826	23.1946	0.874452	SCR	Endodermis
PSB_BR_LiVe20	C7	268.152	257	407.483	0.965638	19.5344	23.5587	0.82918	SCR	Endodermis
PSB_BR_LiVe20	C7	403.866	400	214.558	1.02568	13.9407	18.4898	0.753966	SCR	Endodermis
PSB_BR_LiVe20	C7	360.723	369	326.979	1.01524	19.0566	20.3263	0.937534	SCR	Endodermis
PSB_BR_LiVe20	C7	252.785	249	405.355	0.839691	17.5854	28.1094	0.625606	SCR	Endodermis
PSB_BR_LiVe20	C7	270.587	265	362.089	0.960773	18.5282	23.4909	0.788738	SCR	Endodermis
PSB_BR_LiVe20	C7	266.445	257	192.925	0.993676	14.342	16.0348	0.894427	SCR	Endodermis
PSB_BR_LiVe20	C7	236.753	233	358.897	1.03409	19.0566	24.0061	0.793822	SCR	Endodermis
PSB_BR_LiVe20	C7	250.957	241	283.004	1.00585	17.1774	19.5072	0.880566	SCR	Endodermis
PSB_BR_LiVe20	C7	229.403	218	270.946	0.993431	17.1774	18.9259	0.907614	SCR	Endodermis
PSB_BR_LiVe20	C7	188.275	184	305.346	0.987568	17.8655	20.8005	0.858898	SCR	Endodermis
PSB_BR_LiVe20	C7	218.763	215	231.581	0.882277	11.9698	20.945	0.571486	SCR	Endodermis
PSB_BR_LiVe20	C7	212.904	196	81.5675	0.983567	8.42189	10.1413	0.830455	SCR	Endodermis
PSB_BR_LiVe20	C7	221.014	210	123.77	1.0131	11.2362	12.7307	0.882606	SCR	Endodermis
PSB_BR_LiVe20	C7	280.841	256	109.23	1.00015	9.60244	13.2226	0.726212	SCR	Endodermis
PSB_BR_LiVe20	C7	298.807	235	88.3057	0.960835	8.42189	11.1252	0.757011	SCR	Endodermis
PSB_BR_LiVe20	C7	230.968	215	88.6604	0.861161	7.24479	13.1823	0.549582	SCR	Endodermis
PSB_BR_LiVe20	C7	235.003	217	122.706	0.83507	8.42189	16.09	0.523424	SCR	Endodermis
PSB_BR_LiVe20	C7	247.211	246	174.838	0.842872	9.82153	17.1464	0.572806	SCR	Endodermis
PSB_BR_LiVe20	C7	356.555	307	150.723	0.98019	11.2362	15.4835	0.725691	SCR	Endodermis
PSB_BR_LiVe20	C7	238.097	205	161.007	0.968094	11.9698	15.6656	0.764078	SCR	Endodermis
PSB_BR_LiVe20	C7	260.126	247	258.888	0.942575	13.475	21.3807	0.630244	SCR	Endodermis
PSB_BR_LiVe20	C7	284.195	280	105.328	0.957817	9.60244	12.3919	0.774895	SCR	Endodermis
PSB_BR_LiVe20	C7	240.385	237	335.136	0.971251	16.9278	22.0984	0.766018	SCR	Endodermis
PSB_BR_LiVe20	C7	292.982	281	120.223	0.995594	10.7193	12.2769	0.873128	SCR	Endodermis
PSB_BR_LiVe20	C7	229.318	228	136.182	0.973963	10.7853	14.0168	0.769453	SCR	Endodermis
PSB_BR_LiVe20	C7	311.121	260	85.1139	0.985124	8.67087	10.5526	0.821681	SCR	Endodermis
PSB_BR_LiVe20	C7	257.65	256	174.484	0.998601	12.883	14.9948	0.859168	SCR	Endodermis
PSB_BR_LiVe20	C7	284.23	268	137.246	0.996967	11.9698	13.1823	0.908014	SCR	Endodermis
PSB_BR_LiVe20	C7	295.329	277	252.505	0.89413	12.1462	22.0422	0.551044	SCR	Endodermis
PSB_BR_LiVe20	C7	285.055	240	122.351	1.00613	10.7853	12.5625	0.858533	SCR	Endodermis
PSB_BR_LiVe20	C7	285.862	275	539.764	1.01035	23.8207	26.6656	0.893311	SCR	Endodermis
PSB_BR_LiVe20	C7	276.411	272	105.328	0.978405	9.60244	11.7001	0.820716	SCR	Endodermis
PSB_BR_LiVe20	C7	211.76	208	162.78	0.99111	12.2625	15.4605	0.793146	SCR	Endodermis
PSB_BR_LiVe20	C7	293.092	263	57.8065	1.01916	7.14621	8.85301	0.807207	SCR	Endodermis
PSB_BR_LiVe20	C7	260.916	258	172.356	0.991374	12.883	15.8904	0.810742	SCR	Endodermis
PSB_BR_LiVe20	C7	350.222	272	162.78	0.883826	10.2457	17.6358	0.58096	SCR	Endodermis
PSB_BR_LiVe20	C7	266.748	262	461.388	1.0064	21.9616	25.3917	0.864913	SCR	Endodermis
PSB_BR_LiVe20	C7	534.043	518	224.133	0.888206	11.9698	18.1413	0.659807	SCR	Endodermis
PSB_BR_LiVe20	C7	324.85	333	226.261	0.983314	13.8897	20.3263	0.683339	SCR	Endodermis
PSB_BR_LiVe20	C7	284.711	282	109.23	1.00015	10.2457	12.2769	0.834548	SCR	Endodermis
PSB_BR_LiVe20	C7	227.457	221	193.989	1.02891	13.8897	17.4335	0.796726	SCR	Endodermis
PSB_BR_LiVe20	C7	312.154	319	190.797	0.971966	13.1554	16.3849	0.802901	SCR	Endodermis
PSB_BR_LiVe20	C7	286.221	273	96.4625	0.991018	9.30228	11.9846	0.776189	SCR	Endodermis
PSB_BR_LiVe20	C7	260.029	247	269.527	0.990392	14.4896	21.3475	0.678749	SCR	Endodermis
PSB_BR_LiVe20	C7	325.53	297	153.205	1.0075	12.2625	14.3172	0.856484	SCR	Endodermis
PSB_BR_LiVe20	C7	246.674	225	138.31	1.00157	11.7303	13.7486	0.853203	SCR	Endodermis
PSB_BR_LiVe20	C7	259.953	255	129.444	1.00024	11.7303	12.883	0.910527	SCR	Endodermis
PSB_BR_LiVe20	C7	282.052	269	137.601	0.998505	11.7907	13.1149	0.899026	SCR	Endodermis
PSB_BR_LiVe20	C7	415.79	409	138.31	0.983052	9.52828	15.7221	0.606043	SCR	Endodermis
PSB_BR_LiVe20	C7	237.027	217	90.4336	1.02217	9.30228	10.5526	0.881516	SCR	Endodermis
PSB_BR_LiVe20	C7	262.193	253	191.152	1.00394	14.2924	16.0348	0.891338	SCR	Endodermis
PSB_BR_LiVe20	C7	278.908	267	293.643	0.898821	15.2527	23.2252	0.656731	SCR	Endodermis
PSB_BR_LiVe20	C7	206.348	200	124.479	0.940107	10.7853	12.883	0.837171	SCR	Endodermis
PSB_BR_LiVe20	C7	347.775	344	178.03	0.978105	11.7303	16.9278	0.692963	SCR	Endodermis
PSB_BR_LiVe20	C7	362.329	374	188.669	0.895565	12.2625	18.0826	0.678137	SCR	Endodermis
PSB_BR_LiVe20	C7	377.039	378	72.3468	0.96101	6.73751	11.5629	0.582686	SCR	Endodermis
PSB_BR_LiVe20	C7	289.701	281	68.8004	0.956344	7.53277	9.9827	0.754583	SCR	Endodermis
PSB_BR_LiVe20	C7	259.306	241	192.216	0.946876	13.9407	17.766	0.784685	SCR	Endodermis
PSB_BR_LiVe20	C7	280.349	273	131.927	0.858171	10.7193	16.9487	0.632456	SCR	Endodermis
PSB_BR_LiVe20	C7	231.434	223	656.441	0.992164	25.766	30.9669	0.83205	SCR	Endodermis
PSB_BR_LiVe20	C7	377.197	371	185.123	1.00097	13.3162	16.1998	0.821995	SCR	Endodermis
PSB_BR_LiVe20	C7	328.932	287	161.362	1.00308	11.9698	15.8233	0.756464	SCR	Endodermis
PSB_BR_LiVe20	C7	269.117	254	154.624	0.843293	9.60244	16.7699	0.572598	SCR	Endodermis
PSB_BR_LiVe20	C7	367.415	345	114.549	0.966993	9.60244	13.3162	0.72111	SCR	Endodermis
PSB_BR_LiVe20	C7	257.658	232	100.718	0.994713	9.60244	11.5629	0.830455	SCR	Endodermis
PSB_BR_LiVe20	C7	364.569	343	146.467	0.998754	12.6609	13.606	0.930538	SCR	Endodermis
PSB_BR_LiVe20	C7	301.954	299	176.257	0.899048	10.1063	18.112	0.557989	SCR	Endodermis
PSB_BR_LiVe20	C7	316.741	278	57.4519	0.984767	7.14621	8.67087	0.824163	SCR	Endodermis
PSB_BR_LiVe20	C7	249.103	229	484.44	0.995289	22.661	25.1249	0.901933	SCR	Endodermis
PSB_BR_LiVe20	C7	238.129	212	120.933	0.999117	10.7193	12.6188	0.849473	SCR	Endodermis
PSB_BR_LiVe20	C7	268.861	264	58.5158	0.996126	7.24479	9.32133	0.777227	SCR	Endodermis
PSB_BR_LiVe20	C7	321.061	292	115.968	0.994312	9.82153	13.4355	0.731014	SCR	Endodermis
PSB_BR_LiVe20	C7	295.47	294	136.537	0.957664	11.2362	13.9534	0.805265	SCR	Endodermis
PSB_BR_LiVe20	C7	370.652	377	158.879	1.01139	12.2625	14.9355	0.821027	SCR	Endodermis
PSB_BR_LiVe20	C7	207.333	203	208.529	0.978914	13.475	17.8755	0.753829	SCR	Endodermis
PSB_BR_LiVe20	C7	278.85	232	155.688	0.965159	10.2457	16.8438	0.608276	SCR	Endodermis
PSB_BR_LiVe20	C7	397.631	257	98.945	1.0064	9.60244	11.5629	0.830455	SCR	Endodermis
PSB_BR_LiVe20	C7	294.329	277	174.838	0.937269	11.7907	17.053	0.691411	SCR	Endodermis
PSB_BR_LiVe20	C7	271.539	269	132.281	0.975212	11.2362	13.7098	0.819572	SCR	Endodermis
PSB_BR_LiVe20	C7	246.905	232	112.067	1.0157	10.7193	12.0583	0.888957	SCR	Endodermis
PSB_BR_LiVe20	C7	313.243	298	227.68	0.933451	13.475	18.6996	0.720604	SCR	Endodermis
PSB_BR_LiVe20	C7	295.273	265	135.118	1.00661	11.7907	13.0063	0.906533	SCR	Endodermis
PSB_BR_LiVe20	C7	326.282	306	480.184	0.999862	22.6297	26.3108	0.86009	SCR	Endodermis
PSB_BR_LiVe20	C7	280.92	272	203.21	1.02449	12.883	17.9151	0.719115	SCR	Endodermis
PSB_BR_LiVe20	C7	267.05	260	150.368	0.996369	11.7907	14.7082	0.801638	SCR	Endodermis
PSB_BR_LiVe20	C7	265.73	265	180.158	0.810767	10.2457	18.384	0.557313	SCR	Endodermis
PSB_BR_LiVe20	C7	209.119	206	104.619	0.896567	9.30228	13.3826	0.695103	SCR	Endodermis
PSB_BR_LiVe20	C7	304.776	297	207.111	0.907117	11.2992	22.0342	0.512802	SCR	Endodermis
PSB_BR_LiVe20	C7	254.746	232	224.488	0.90097	12.1462	23.6189	0.514259	SCR	Endodermis
PSB_BR_LiVe20	C7	265.736	265	524.869	1.00351	24.1166	26.0126	0.927113	SCR	Endodermis
PSB_BR_LiVe20	C7	293.688	271	132.991	0.997115	11.7907	12.8555	0.91717	SCR	Endodermis
PSB_BR_LiVe20	C7	268.641	213	190.797	1.00284	14.342	15.7221	0.912216	SCR	Endodermis
PSB_BR_LiVe20	C7	239.416	221	99.6542	1.01076	9.60244	11.2362	0.854598	SCR	Endodermis
PSB_BR_LiVe20	C7	283.655	277	80.149	0.949369	7.14621	11.8656	0.602263	SCR	Endodermis
PSB_BR_LiVe20	C7	312.144	266	123.415	1.01136	10.9808	12.3919	0.886126	SCR	Endodermis
PSB_BR_LiVe20	C7	260.494	259	192.216	0.946876	10.9808	17.8655	0.614636	SCR	Endodermis
PSB_BR_LiVe20	C7	279.243	273	663.534	0.922141	23.9691	37.4987	0.639199	SCR	Endodermis
PSB_BR_LiVe20	C7	320.862	322	90.0789	0.972609	8.58868	11.5014	0.746753	SCR	Endodermis
PSB_BR_LiVe20	C7	259.009	248	39.3652	0.979457	5.05314	7.26922	0.695141	SCR	Endodermis
PSB_BR_LiVe20	C7	382.56	356	184.414	0.870564	10.7193	19.7331	0.543214	SCR	Endodermis
PSB_BR_LiVe20	C7	343.195	291	61.7076	0.917795	6.73751	10.7358	0.627572	SCR	Endodermis
PSB_BR_LiVe20	C7	259.174	252	169.164	0.980442	12.2625	16.5464	0.741096	SCR	Endodermis
PSB_BR_LiVe20	C7	261.828	256	248.958	0.983893	15.2527	18.6046	0.819836	SCR	Endodermis
PSB_BR_LiVe20	C7	362.077	351	138.31	0.914574	8.67087	16.2654	0.533088	SCR	Endodermis
PSB_BR_LiVe20	C7	307.158	284	191.152	0.915978	13.1554	16.5571	0.794548	SCR	Endodermis
PSB_BR_LiVe20	C7	263.291	259	139.019	1.00463	10.7193	14.5993	0.734235	SCR	Endodermis
PSB_BR_LiVe20	C7	269.854	256	145.758	0.99587	11.9698	13.3826	0.894427	SCR	Endodermis
PSB_BR_LiVe20	C7	332.589	340	208.884	0.965566	12.883	18.4707	0.697486	SCR	Endodermis
PSB_BR_LiVe20	C7	277.042	275	75.184	1.01024	7.53277	11.455	0.657596	SCR	Endodermis
PSB_BR_LiVe20	C7	321.028	324	176.966	0.959136	12.883	16.3524	0.787839	SCR	Endodermis
PSB_BR_LiVe20	C7	371.197	378	43.2663	0.968094	6.07311	7.98971	0.760117	SCR	Endodermis
PSB_BR_LiVe20	C7	326.736	280	150.723	0.997767	12.2625	14.0168	0.874839	SCR	Endodermis
PSB_BR_LiVe20	C7	220.804	214	130.508	0.985927	11.2362	13.2226	0.84977	SCR	Endodermis
PSB_BR_LiVe20	C7	242.458	234	117.032	0.999788	10.1063	13.1823	0.766652	SCR	Endodermis
PSB_BR_LiVe20	C7	320.011	326	97.5264	0.954098	9.60244	11.4395	0.839409	SCR	Endodermis
PSB_BR_LiVe20	C7	260.372	252	158.17	0.991251	11.9698	14.7323	0.812484	SCR	Endodermis
PSB_BR_LiVe20	C7	229.376	214	324.142	0.920702	13.5799	25.3358	0.535997	SCR	Endodermis
PSB_BR_LiVe20	C7	258.129	253	201.436	0.904893	12.8278	19.0659	0.672817	SCR	Endodermis
PSB_BR_LiVe20	C7	239.822	231	163.49	1.01089	12.883	14.2053	0.906915	SCR	Endodermis
PSB_BR_LiVe20	C7	253.947	246	119.514	1.01246	10.7193	12.5625	0.853282	SCR	Endodermis
PSB_BR_LiVe20	C7	243.321	235	222.006	0.958698	12.883	19.2418	0.669534	SCR	Endodermis
PSB_BR_LiVe20	C7	247.039	236	99.2996	1.00858	9.82153	11.3305	0.866822	SCR	Endodermis
PSB_BR_LiVe20	C7	308.55	294	85.8232	1.01461	9.30228	10.7358	0.866469	SCR	Endodermis
PSB_BR_LiVe20	C7	245.767	240	545.438	1.01641	23.8505	27.1598	0.878154	SCR	Endodermis
PSB_BR_LiVe20	C7	282.651	240	81.2129	0.98094	8.42189	10.6029	0.794301	SCR	Endodermis
PSB_BR_LiVe20	C7	195.102	185	124.834	0.998163	10.9808	12.8278	0.856013	SCR	Endodermis
PSB_BR_LiVe20	C7	429.959	362	550.403	0.833523	18.5282	34.0749	0.543749	SCR	Endodermis
PSB_BR_LiVe20	C7	263.428	250	457.842	1.01201	21.8645	24.8767	0.878916	SCR	Endodermis
PSB_BR_LiVe20	C7	222.616	212	187.605	1.00887	12.4348	17.5147	0.709962	SCR	Endodermis
PSB_BR_LiVe20	C7	197.48	192	483.022	0.993612	21.2058	26.5857	0.797638	SCR	Endodermis
PSB_BR_LiVe20	C7	238.058	234	170.228	1.00066	12.6609	15.4605	0.818916	SCR	Endodermis
PSB_BR_LiVe20	C7	235.063	228	191.152	0.943756	13.1554	16.0348	0.820429	SCR	Endodermis
PSB_BR_LiVe20	C7	255.119	241	157.461	0.939373	10.7193	14.5993	0.734235	SCR	Endodermis
PSB_BR_LiVe20	C7	296.817	286	160.653	1.00046	12.2625	15.4835	0.791972	SCR	Endodermis
PSB_BR_LiVe20	C7	240.983	226	149.304	0.992166	11.7303	14.8879	0.787909	SCR	Endodermis
PSB_BR_LiVe20	C7	389.098	409	116.322	0.868647	8.42189	16.1998	0.519875	SCR	Endodermis
PSB_BR_LiVe20	C7	237.703	215	276.266	0.93137	16.6745	20.8431	0.8	SCR	Endodermis
PSB_BR_LiVe20	C7	211.39	204	434.081	0.943242	16.5464	30.8981	0.535514	SCR	Endodermis
PSB_BR_LiVe20	C7	243.554	244	418.831	1.00162	21.4386	23.776	0.901692	SCR	Endodermis
PSB_BR_LiVe20	C7	260.948	254	406.774	1.01664	20.8346	23.5963	0.88296	SCR	Endodermis
PSB_BR_LiVe20	C7	294.511	295	516.713	1.00385	22.2504	27.9069	0.797309	SCR	Endodermis
PSB_BR_LiVe20	C7	262.652	255	195.762	0.929101	12.883	19.7331	0.652863	SCR	Endodermis
PSB_BR_LiVe20	C7	281.822	277	254.987	1.0114	15.8904	19.0659	0.833447	SCR	Endodermis
PSB_BR_LiVe20	C7	230.621	227	243.993	0.99934	15.5292	17.8755	0.868744	SCR	Endodermis
PSB_BR_LiVe20	C7	236.622	232	304.637	0.962709	16.6745	20.7151	0.804943	SCR	Endodermis
PSB_BR_LiVe20	C7	294.02	275	306.765	0.990235	17.5854	20.2826	0.86702	SCR	Endodermis
PSB_BR_LiVe20	C7	243.385	231	411.029	0.862576	15.5292	30.5809	0.507808	SCR	Endodermis
PSB_BR_LiVe20	C7	248.966	226	292.934	1.00047	16.6745	20.5605	0.810998	SCR	Endodermis
PSB_BR_LiVe20	C7	301.741	280	593.315	0.898934	19.8228	33.3968	0.593553	SCR	Endodermis
PSB_BR_LiVe20	C7	244.357	234	565.653	0.89583	19.2418	29.9718	0.641996	SCR	Endodermis
PSB_BR_LiVe20	C7	300.555	281	310.311	0.822588	15.8904	27.6836	0.574001	SCR	Endodermis
PSB_BR_LiVe20	C7	205.89	202	329.462	0.961638	17.9052	21.513	0.832298	SCR	Endodermis
PSB_BR_LiVe20	C7	325.051	312	339.037	0.945244	17.5854	21.9616	0.800735	SCR	Endodermis
PSB_BR_LiVe20	C7	282.112	272	301.445	0.968375	15.5292	22.5118	0.689824	SCR	Endodermis
PSB_BR_LiVe20	C7	248.121	234	426.634	0.981551	20.8005	25.132	0.827652	SCR	Endodermis
PSB_BR_LiVe20	C7	289.774	268	241.156	1.00644	16.5464	17.6759	0.936097	SCR	Endodermis
PSB_BR_LiVe20	C7	289.567	269	268.818	0.988869	14.9236	22.1065	0.67508	SCR	Endodermis
PSB_BR_LiVe20	C7	346.372	342	234.773	0.950534	15.0655	18.6902	0.806068	SCR	Endodermis
PSB_BR_LiVe20	C7	256.328	246	248.604	0.983072	15.5292	18.9259	0.820529	SCR	Endodermis
PSB_BR_LiVe20	C7	308.071	296	379.112	0.830136	15.1594	26.7652	0.566385	SCR	Endodermis
PSB_BR_LiVe20	C7	291.059	285	345.066	0.98787	18.5282	21.6772	0.854732	SCR	Endodermis
PSB_BR_LiVe20	C7	297.36	304	191.152	1.00394	14.2924	15.7221	0.909065	SCR	Endodermis
PSB_BR_LiVe20	C7	283.697	272	415.994	0.98739	21.2058	23.7163	0.894145	SCR	Endodermis
PSB_BR_LiVe20	C7	304.524	287	286.905	1.00101	16.5892	20.0098	0.829056	SCR	Endodermis
PSB_BR_LiVe20	C7	290.438	283	354.641	1.02701	19.6431	21.9616	0.894427	SCR	Endodermis
PSB_BR_LiVe20	C7	273.881	255	295.416	0.992893	16.0237	21.4717	0.746273	SCR	Endodermis
PSB_BR_LiVe20	C7	348.481	347	475.929	0.922532	16.9278	32.0143	0.528758	SCR	Endodermis
PSB_BR_LiVe20	C7	222.088	210	269.527	1.00346	16.6745	19.0007	0.877575	SCR	Endodermis
PSB_BR_LiVe20	C7	285.223	262	182.64	0.977281	13.475	16.5892	0.812277	SCR	Endodermis
PSB_BR_LiVe20	C7	232.635	222	218.814	0.992353	14.9236	16.9383	0.88106	SCR	Endodermis
PSB_BR_LiVe20	C7	287.407	267	265.626	1.00823	16.5892	18.6996	0.88714	SCR	Endodermis
PSB_BR_LiVe20	C7	250.368	239	666.017	0.827369	22.6297	39.7528	0.56926	SCR	Endodermis
PSB_BR_LiVe20	C7	248.266	247	408.192	0.997267	21.2058	23.9765	0.884439	SCR	Endodermis
PSB_BR_LiVe20	C7	279.908	267	354.287	1.01463	17.706	24.8767	0.711752	SCR	Endodermis
PSB_BR_LiVe20	C7	257.522	239	348.612	0.982517	18.1413	22.1625	0.818557	SCR	Endodermis
PSB_BR_LiVe20	C7	307.709	284	252.15	1.00482	16.0237	18.6522	0.859082	SCR	Endodermis
PSB_BR_LiVe20	C7	290.126	270	219.523	1.00893	14.9236	17.1877	0.868275	SCR	Endodermis
PSB_BR_LiVe20	C7	305.288	293	345.066	0.904352	16.1998	24.1827	0.669893	SCR	Endodermis
PSB_BR_LiVe20	C7	271.197	265	253.214	0.993702	15.9794	18.4898	0.864227	SCR	Endodermis
PSB_BR_LiVe20	C7	288.165	272	457.842	0.963411	20.2826	24.8196	0.817201	SCR	Endodermis
PSB_BR_LiVe20	C7	279.326	273	360.67	1.03703	19.0566	22.322	0.853713	SCR	Endodermis
PSB_BR_LiVe20	C7	275.196	288	364.571	0.997061	20.2125	21.5212	0.939193	SCR	Endodermis
PSB_BR_LiVe20	C7	256.399	248	286.905	1.00101	17.706	19.0659	0.928676	SCR	Endodermis
PSB_BR_LiVe20	C7	309.609	308	199.308	0.982194	14.342	16.0348	0.894427	SCR	Endodermis
PSB_BR_LiVe20	C7	267.921	264	368.827	0.992677	18.6046	23.1257	0.804497	SCR	Endodermis
PSB_BR_LiVe20	C7	271.249	266	391.524	0.953315	18.6046	26.559	0.700499	SCR	Endodermis
PSB_BR_LiVe20	C7	226.038	216	353.932	0.948108	16.5464	24.5971	0.672696	SCR	Endodermis
PSB_BR_LiVe20	C7	265.858	262	284.422	1.0219	15.2527	21.1472	0.721264	SCR	Endodermis
PSB_BR_LiVe20	C7	224.939	223	198.954	0.996296	14.2924	16.6851	0.856597	SCR	Endodermis
PSB_BR_LiVe20	C7	357.87	316	210.302	0.983812	14.342	17.3417	0.82702	SCR	Endodermis
PSB_BR_LiVe20	C7	261.247	253	278.039	0.995537	17.1774	19.0659	0.900948	SCR	Endodermis
PSB_BR_LiVe20	C7	314.492	294	201.791	1.00463	14.342	16.2654	0.881748	SCR	Endodermis
PSB_BR_LiVe20	C7	277.033	267	268.818	0.976119	15.5292	20.3698	0.762362	SCR	Endodermis
PSB_BR_LiVe20	C7	263.567	260	293.288	1.00117	16.9278	20.0186	0.845603	SCR	Endodermis
PSB_BR_LiVe20	C7	231.189	221	300.381	0.966377	16.9278	21.513	0.786865	SCR	Endodermis
PSB_BR_LiVe20	C7	282.64	282	264.208	1.00509	16.5464	18.8319	0.878635	SCR	Endodermis
PSB_BR_LiVe20	C7	289.71	273	334.781	0.970653	18.0236	21.8077	0.826482	SCR	Endodermis
PSB_BR_LiVe20	C7	246.892	238	267.045	0.985052	15.9794	20.0186	0.798228	SCR	Endodermis
PSB_BR_LiVe20	C7	301.071	275	390.106	1.00317	20.3872	22.7936	0.894427	SCR	Endodermis
PSB_BR_LiVe20	C7	285.117	277	361.734	0.970795	19.0938	24.0061	0.795371	SCR	Endodermis
PSB_BR_LiVe20	C7	245.236	242	367.054	1.01227	19.6431	22.5433	0.871347	SCR	Endodermis
[truncated: 44,374 more rows]

## Sheet: summary
celltype	N	cell_diameter_um	sd	se	ci
Cortex	9366	16.3695	4.70989	0.0486669	0.0953978
Endodermis	14973	15.5601	4.66521	0.0381256	0.0747309
Epidermis	10296	15.2694	4.46622	0.0440155	0.0862789
LRC	11738	15.176	4.67156	0.0431187	0.0845197
