# Supplementary material for: Benchmarking plant single cell RNA-sequencing sample processing strategies
Source: EMBO J. 2026 May 9;45(12):4337–59. doi: 10.1038/s44318-026-00800-5 (PMC13270049; doi:10.1038/s44318-026-00800-5)
Supplement: Supplementary file 9 — Dataset EV7 [file 44318_2026_800_MOESM9_ESM.xlsx]

## Sheet: Legend
Dataset EV7: Comparison of doublet identification tools and their effect on cell cluster composition.
clusterID	Cluster ID
platform	Sequencing platform from which the cells were derived
Original_Count	Total number of cells assigned to the cluster before doublet-calling and removal
Remaining_Count	Number of cells remaining in the cluster after doublet-calling and removal ("union strategy")
Pct_Remaining	Percentage of cells remaining in the cluster relative to the Original_Count
Cells_Removed	Number of cells removed per cluster-platform group after doublet removal ("union-strategy")
Pct_accountfor_original	Percentage of cells removed from this cluster-platform-group relative to the total cells removed in the cluster
Pct_accountfor_remaining	Percentage of cells removed from this cluster-platofrm-group relative to the total remaining cells in the cluster
Difference in percent	Difference between Pct_accountfor_remaining and Pct_accountfor_original

## Sheet: data
clusterID	platform	Original_Count	Remaining_Count	Pct_Remaining	Cells_Removed	Pct_accountfor_original	Pct_accountfor_remaining	Difference in percent
0	10X	1167	681	58.35	486	21.4562	17.3858	-4.0704
0	BD	4272	3236	75.75	1036	78.5438	82.6142	4.0704
1	10X	1971	1464	74.28	507	55.5994	54.5048	-1.0946
1	BD	1574	1222	77.64	352	44.4006	45.4952	1.0946
2	10X	1383	795	57.48	588	41.173	35.5546	-5.61841
2	BD	1976	1441	72.93	535	58.827	64.4454	5.61841
3	10X	1099	979	89.08	120	35.6124	35.2158	-0.396616
3	BD	1987	1801	90.64	186	64.3876	64.7842	0.396616
4	10X	1576	914	57.99	662	52.3067	65.0997	12.793
4	BD	1437	490	34.1	947	47.6933	34.9003	-12.793
5	10X	969	694	71.62	275	36.0357	42.3687	6.33304
5	BD	1720	944	54.88	776	63.9643	57.6313	-6.33304
6	10X	1613	1169	72.47	444	62.4952	60.0411	-2.45407
6	BD	968	778	80.37	190	37.5048	39.9589	2.45407
7	10X	1298	1071	82.51	227	55.9001	56.3388	0.438683
7	BD	1024	830	81.05	194	44.0999	43.6612	-0.438683
8	10X	1453	966	66.48	487	64.2636	59.1187	-5.14487
8	BD	808	668	82.67	140	35.7364	40.8813	5.14487
9	10X	774	688	88.89	86	35.0226	38.3929	3.37023
9	BD	1436	1104	76.88	332	64.9774	61.6071	-3.37023
10	10X	1202	755	62.81	447	61.3578	58.8006	-2.55721
10	BD	757	529	69.88	228	38.6422	41.1994	2.55721
11	10X	1154	573	49.65	581	61.1877	57.8788	-3.30891
11	BD	732	417	56.97	315	38.8123	42.1212	3.30891
12	10X	572	535	93.53	37	30.6702	36.0755	5.40528
12	BD	1293	948	73.32	345	69.3298	63.9245	-5.40528
13	10X	630	442	70.16	188	39.5977	39.5703	-0.0274597
13	BD	961	675	70.24	286	60.4023	60.4297	0.0274597
14	10X	474	254	53.59	220	29.8301	25.813	-4.01707
14	BD	1115	730	65.47	385	70.1699	74.187	4.01707
15	10X	1361	768	56.43	593	92.9645	95.4037	2.43925
15	BD	103	37	35.92	66	7.03552	4.59627	-2.43925
16	10X	471	316	67.09	155	34.7601	38.5366	3.77644
16	BD	884	504	57.01	380	65.2399	61.4634	-3.77644
17	10X	564	249	44.15	315	48.1229	34.2975	-13.8253
17	BD	608	477	78.45	131	51.8771	65.7025	13.8253
18	10X	775	463	59.74	312	66.868	59.0561	-7.81187
18	BD	384	321	83.59	63	33.132	40.9439	7.81187
19	10X	386	234	60.62	152	34.7122	36.9668	2.25459
19	BD	726	399	54.96	327	65.2878	63.0332	-2.25459
20	10X	477	363	76.1	114	58.3843	58.9286	0.544239
20	BD	340	253	74.41	87	41.6157	41.0714	-0.544239
21	10X	564	376	66.67	188	72.1228	74.6032	2.48041
21	BD	218	128	58.72	90	27.8772	25.3968	-2.48041
22	10X	291	175	60.14	116	38.4412	33.9806	-4.46063
22	BD	466	340	72.96	126	61.5588	66.0194	4.46063
23	10X	298	192	64.43	106	50.423	51.4745	1.05152
23	BD	293	181	61.77	112	49.577	48.5255	-1.05152
24	10X	130	101	77.69	29	23.5935	56.1111	32.5176
24	BD	421	79	18.76	342	76.4065	43.8889	-32.5176
25	10X	130	85	65.38	45	33.2481	33.0739	-0.174152
25	BD	261	172	65.9	89	66.7519	66.9261	0.174152
26	10X	226	70	30.97	156	67.0623	56.9106	-10.1517
26	BD	111	53	47.75	58	32.9377	43.0894	10.1517
27	10X	63	32	50.79	31	19.2661	14.5455	-4.7206
27	BD	264	188	71.21	76	80.7339	85.4545	4.7206
28	10X	87	46	52.87	41	28.0645	28.3951	0.330546
28	BD	223	116	52.02	107	71.9355	71.6049	-0.330546
