# Supplementary material for: Benchmarking plant single cell RNA-sequencing sample processing strategies
Source: EMBO J. 2026 May 9;45(12):4337–59. doi: 10.1038/s44318-026-00800-5 (PMC13270049; doi:10.1038/s44318-026-00800-5)
Supplement: Supplementary file 10 — Dataset EV8 [file 44318_2026_800_MOESM10_ESM.xlsx]

## Sheet: Legend
Dataset EV8: Comprehensive sample metadata.
This table follows guidelines for reporting plant scRNA-seq data (Grones et al., 2024)
Sample ID	Sample specification
Species	Species used
Accession	Accession used
Genotype	Genotype used for the sample
Tissue type	Tissue used for the sample
Treatment	Treatment used for the sample
Age	Plant age used for experiment
Detailed growth conditions	Growth condition used for experiment
Harvest conditions	Plant material harvest condition used for the experiment
Isolation protocol	Protoplast isolation method used for the experiment
Tissue dissection	Dissection method used for protoplast isolation
Fixation	Fixation method used for transcriptome/material fixation during protoplast isolation
Cell/nuclei enrichment	Enrichment strategy for alive cells used in experiment
Total sample preparation time	Sample preparation time
Estimated cell/nuclei number loaded	Estimated loaded cells per sample
Instrument/Method/Kit	Instrument used for cell compatrmentalization and library construction
Cell viability test	Cell viability test used to determine viable cells per sample
Library construction	Library kit and protocol used for library generation
Amplification method	Amplification method used for library generation
End bias	End bias indication if appropriate
Instrument/method	Instrument used for sequencing
Library layout/paired-end	Sequencing strategy information
N total sequenced reads	Total number of reads obtained per sample
Reference genome	Reference genome used for mapping
Annotation version	Annotation information used for gene annotation
Mapping method (incl. software, customized settings)	Read mapping details
Mapping efficiency	Read mapping statistics
Sequencing saturation	Sequencing saturation evaluation
Estimation of ambient RNA	Estimated amount of ambient RNA
Imputation method and settings	Description of imputation method and settings
N high quality cells/nuclei	Number of cells after quality-based filtering
Filter criteria: % mitochondrial reads/cell or nucleus	Criteria used for filtering high-quality cells
Filter criteria: % chloroplast reads/cell or nucleus	Criteria used for filtering high-quality cells
Filter criteria: Minimum N° UMI/cell or nucleus	Criteria used for filtering high-quality cells
N total detected transcripts (UMI counts)	Number of total UMIs
Doublet rate	Expected doublet rate per sample
Median UMI counts per cell	Median UMI/cell
Median Genes per cell	Median gene/cell
Replicate comparisons	Method used to compare replicate similarities
Batch correction method for merging (incl. reasoning for batch correction)	Method used for batch effect removal/data integration
Additional processing	Additional processing steps that could influence the data interpretation
Method of automatic annotation of clusters	Method used for automated cluster annotation
Method of manual annotation (markers, gene function info)	Method used for automated manual annotation
Verification in planta (e.g. Number of markers used for validation)	Confirmation if cluster annotation has been verified in planta
Objects/count matrix in repository (which one, where?)	Details for data repository
On-line tool/browser URL	Webtool for data analysis

## Sheet: Sheet1
scRNA-seq samples and metrics
	Sample ID	10X_rep1	10X_rep2	BD_rep1	BD_rep2
Biological material	Species	A. thaliana	A. thaliana	A. thaliana	A. thaliana
	Accession	Col-0; Ler-0	Col-0; Ler-0	Col-0; Ler-0	Col-0; Ler-0
	Genotype	WT	WT	WT	WT
	Tissue type	Root	Root	Root	Root
	Treatment	nA	nA	nA	nA
	Age	6 days after germination	6 days after germination	6 days after germination	6 days after germination
	Detailed growth conditions	Plants were germintated and grown on 1/2 MS with 0.8% agar in long day conditions.	Plants were germintated and grown on 1/2 MS with 0.8% agar in long day conditions.	Plants were germintated and grown on 1/2 MS with 0.8% agar in long day conditions.	Plants were germintated and grown on 1/2 MS with 0.8% agar in long day conditions.
	Harvest conditions	Root meristems (~0.5 cm from the root tip) were harvested and digested according to Wendrich et al., 2020). Harvest was done within 15 min.	Root meristems (~0.5 cm from the root tip) were harvested and digested according to Wendrich et al., 2020). Harvest was done within 15 min.	Root meristems (~0.5 cm from the root tip) were harvested and digested according to Wendrich et al., 2020). Harvest was done within 15 min.	Root meristems (~0.5 cm from the root tip) were harvested and digested according to Wendrich et al., 2020). Harvest was done within 15 min.
Sample preparation	Isolation protocol	The wash buffer solution comprised 0.4 M mannitol, 20 mM KCl, 10 mM MES (pH 5.7), 10 mM CalCl2. Enzyme solution used wash buffer, supplemented with 1.5% (wt/vol) cellulase YC, and 0.1 % pectolyase Y23. Root tips were havested using a razor blade and incubated in enzyme solution for 60 minutes at room temperature. The protoplasts were filtered through a 70 µm filter and washed with washing buffer.…	The wash buffer solution comprised 0.4 M mannitol, 20 mM KCl, 10 mM MES (pH 5.7), 10 mM CalCl2. Enzyme solution used wash buffer, supplemented with 1.5% (wt/vol) cellulase YC, and 0.1 % pectolyase Y23. Root tips were havested using a razor blade and incubated in enzyme solution for 60 minutes at room temperature. The protoplasts were filtered through a 70 µm filter and washed with washing buffer.…	The wash buffer solution comprised 0.4 M mannitol, 20 mM KCl, 10 mM MES (pH 5.7), 10 mM CalCl2. Enzyme solution used wash buffer, supplemented with 1.5% (wt/vol) cellulase YC, and 0.1 % pectolyase Y23. Root tips were havested using a razor blade and incubated in enzyme solution for 60 minutes at room temperature. The protoplasts were filtered through a 70 µm filter and washed with washing buffer.…	The wash buffer solution comprised 0.4 M mannitol, 20 mM KCl, 10 mM MES (pH 5.7), 10 mM CalCl2. Enzyme solution used wash buffer, supplemented with 1.5% (wt/vol) cellulase YC, and 0.1 % pectolyase Y23. Root tips were havested using a razor blade and incubated in enzyme solution for 60 minutes at room temperature. The protoplasts were filtered through a 70 µm filter and washed with washing buffer.…
	Tissue dissection	Razor blade	Razor blade	Razor blade	Razor blade
	Fixation	None	None	None	None
	Cell/nuclei enrichment	magnetic levitation (LevitasBio- Levicell)	magnetic levitation (LevitasBio- Levicell)	magnetic levitation (LevitasBio- Levicell)	magnetic levitation (LevitasBio- Levicell)
	Total sample preparation time	90 minutes	90 minutes	90 minutes	90 minutes
	Estimated cell/nuclei number loaded	20000	20000	20000	20000
	Instrument/Method/Kit	10X Genomics 3' v3.1	10X Genomics 3' v3.1	BD Rhapsody Enhanced Cartridge Kit	BD Rhapsody Enhanced Cartridge Kit
	Cell viability test	Calcein	Calcein	Calcein	Calcein
Libraries	Library construction	CG000204 Rev D for 3' v3.1	CG000204 Rev D for 3' v3.1	23-24117(03)	23-24117(03)
	Amplification method	PCR	PCR	PCR	PCR
	End bias	3'end bias	3'end bias	3'end bias	3'end bias
Sequence results	Instrument/method	NovaSeq 6000	NovaSeq 6000	NovaSeq 6000	NovaSeq 6000
	Library layout/paired-end	paired-end	paired-end	paired-end	paired-end
	N total sequenced reads	150304927	150304927	150304927	150304927
Raw data	Reference genome	TAIR10	TAIR10	TAIR10	TAIR10
	Annotation version
	Mapping method (incl. software, customized settings)	STARsolo v2.7.11a	STARsolo v2.7.11a	STARsolo v2.7.11a	STARsolo v2.7.11a
	Mapping efficiency	0.8681	0.8074	0.8272	0.8604
	Sequencing saturation	0.329	0.3526	0.2374	0.2672
	Estimation of ambient RNA	Fraction of reads in cells 84.40%	Fraction of reads in cells 69.52%	Fraction of reads in cells 60.20%	Fraction of reads in cells 64.53%
	Imputation method and settings	Not used	Not used	Not used	Not used
Processed data	N high quality cells/nuclei	12424	10734	15178	12184
	Filter criteria: % mitochondrial reads/cell or nucleus	0.15
	Filter criteria: % chloroplast reads/cell or nucleus	0.15
	Filter criteria: Minimum N° UMI/cell or nucleus	700
	N total detected transcripts (UMI counts)	24635	24559	25835	26185
	Doublet rate	0.09
	Median UMI counts per cell	3784	2925	2407.5	2894
	Median Genes per cell	1646.5	1387	1218	1400
	Replicate comparisons	Pearson correlation and PCA
	Batch correction method for merging (incl. reasoning for batch correction)	Harmony was used due to comparing different technology platforms
	Additional processing
Validation	Method of automatic annotation of clusters	Label transfer (Seurat) from Wendrich et al., 2020 root atlas
	Method of manual annotation (markers, gene function info)
	Verification in planta (e.g. Number of markers used for validation)	nA
Data availability	Objects/count matrix in repository (which one, where?)	GEO number GSE300264
	On-line tool/browser URL	www.single-cell.be/plants
