# Supplementary material for: Benchmarking plant single cell RNA-sequencing sample processing strategies
Source: EMBO J. 2026 May 9;45(12):4337–59. doi: 10.1038/s44318-026-00800-5 (PMC13270049; doi:10.1038/s44318-026-00800-5)
Supplement: Supplementary file 11 — Source data Fig. 1 [file 44318_2026_800_MOESM11_ESM.zip › Figure 1/Panel C/README.txt]

#README
#Images were obtained from Opera system.Green=Calcein, Red=PI
#unsorted=no purification
#Levitas=magnetic levitation
#Aria=flow cytometry
#S8=image-based flow cytometry
