# Supplementary material for: Benchmarking plant single cell RNA-sequencing sample processing strategies
Source: EMBO J. 2026 May 9;45(12):4337–59. doi: 10.1038/s44318-026-00800-5 (PMC13270049; doi:10.1038/s44318-026-00800-5)
Supplement: Supplementary file 11 — Source data Fig. 1 [file 44318_2026_800_MOESM11_ESM.zip › Figure 1/Panel D/PanelD.xlsx]

## Sheet: Sheet1
	Flow cytometry	Image-based flow cytometry	Magnetic levitation	No purification
Alive	11488	51892	16558	18574
Dead	1657	3275	6110	18152
	Flow cytometry	Image-based flow cytometry	Magnetic levitation	No purification
%Alive	87.3944	94.0635	73.0457	50.5745
%Dead	12.6056	5.93652	26.9543	49.4255
