# Supplementary material for: Benchmarking plant single cell RNA-sequencing sample processing strategies
Source: EMBO J. 2026 May 9;45(12):4337–59. doi: 10.1038/s44318-026-00800-5 (PMC13270049; doi:10.1038/s44318-026-00800-5)
Supplement: Supplementary file 11 — Source data Fig. 1 [file 44318_2026_800_MOESM11_ESM.zip › Figure 1/Panel E/PanelE.xlsx]

## Sheet: Sheet1
Sorting instrument	Number of alive, large cells	Total number of cells	% of large cells
Image-based flow cytometry	1041	55167	1.887
Magnetic Levitation	1199	22668	5.28939
Flow cytometry	216	13145	1.64321
No purification	2232	36726	6.07744
