# Supplementary material for: Benchmarking plant single cell RNA-sequencing sample processing strategies
Source: EMBO J. 2026 May 9;45(12):4337–59. doi: 10.1038/s44318-026-00800-5 (PMC13270049; doi:10.1038/s44318-026-00800-5)
Supplement: Supplementary file 12 — Source data Fig. 2 [file 44318_2026_800_MOESM12_ESM.zip › SourceData_Figure 2/Panel A/Panel A.xlsx]

## Sheet: Sheet1
Sample ID	Reads mapped to genome	Reads uniquely mapped to genome	Reads mapped to transcriptome	Fraction of reads in cells
10X_rep1	0.98	0.9	0.86	0.84
10X_rep2	0.97	0.85	0.81	0.7
BD_rep1	0.92	0.89	0.83	0.62
BD_rep2	0.96	0.93	0.86	0.65
