# Supplementary material for: Benchmarking plant single cell RNA-sequencing sample processing strategies
Source: EMBO J. 2026 May 9;45(12):4337–59. doi: 10.1038/s44318-026-00800-5 (PMC13270049; doi:10.1038/s44318-026-00800-5)
Supplement: Supplementary file 12 — Source data Fig. 2 [file 44318_2026_800_MOESM12_ESM.zip › SourceData_Figure 2/Panel B/Panel B.xlsx]

## Sheet: Sheet1
List names	number of unique elements	number of elements		Names	total	elements
10X_rep1	174	279		10X_rep1 10X_rep2	105	AT4G33230
10X_rep2	123	228				AT2G05255
10X_rep1_rep2	105					AT3G29300
BD_rep1	284	955				AT5G17470
BD_rep2	495	1166				AT2G18328
BD_rep1_rep2	671					AT1G23965
Overall number of unique elements		1852				AT1G62690
						AT3G20555
						AT2G29310
						AT1G74205
						AT5G09500
						AT2G33520
						AT1G11735
						AT4G12480
						AT1G11362
						AT4G05840
						AT3G13898
						AT4G32340
						AT4G22660
						AT5G64820
						AT4G23496
						AT5G43730
						AT4G23713
						AT2G37000
						AT4G11580
						AT4G22650
						AT2G23970
						AT1G07485
						AT3G45720
						AT5G28650
						AT1G03502
						AT4G05810
						AT3G07500
						AT5G38344
						AT1G61160
						AT1G63990
						AT1G29965
						AT4G38825
						AT1G74088
						AT4G13600
						AT5G08875
						AT4G03495
						AT5G61740
						AT1G07645
						AT1G43310
						AT3G26540
						AT2G22340
						AT1G05937
						AT4G38650
						AT4G33735
						AT2G16360
						AT1G14470
						AT1G08923
						AT1G78476
						AT1G11684
						AT5G09415
						AT3G04115
						AT5G40040
						AT4G26170
						AT5G08735
						AT1G61562
						AT5G08860
						AT2G27220
						AT5G09895
						AT1G09900
						AT2G07648
						AT2G35370
						AT1G54720
						AT2G40670
						ATMG09980
						AT5G46690
						ATCG00620
						AT4G22600
						AT1G14030
						AT1G21500
						AT5G56990
						AT1G21529
						AT4G27170
						AT4G01735
						AT1G04773
						AT1G66720
						AT3G03105
						AT1G09297
						AT1G07407
						AT5G53980
						AT5G02510
						AT1G64795
						AT2G08585
						AT2G26620
						AT5G08141
						AT1G26233
						AT1G15590
						AT2G26720
						AT5G08205
						AT1G53542
						AT3G43505
						AT3G17152
						AT5G17720
						AT4G17860
						AT2G12905
						AT2G35820
						AT5G27070
						AT4G19630
						AT4G37225
						AT4G37800
				BD_rep1 BD_rep2	671	AT1G57770
						AT4G22485
						AT1G08135
						AT2G29930
						AT4G37445
						AT3G48720
						AT1G09637
						AT3G52830
						AT3G07835
						AT4G18770
						AT1G07317
						AT5G60740
						AT5G04465
						AT5G66670
						AT3G16040
						AT3G01715
						AT5G06395
						AT1G29140
						AT1G70820
						AT4G28430
						AT2G21188
						AT5G06305
						AT1G79529
						AT3G44695
						AT4G08385
						AT1G05773
						AT3G10430
						AT4G36770
						AT4G20290
						AT4G09432
						ATMG00980
						AT4G22467
						AT5G47130
						AT4G06375
						AT5G63195
						AT1G71890
						AT2G31920
						AT4G25580
						AT4G06005
						AT5G67010
						AT2G07675
						AT5G24950
						AT4G13820
						AT1G07963
						AT4G17695
						AT1G32385
						AT3G48835
						AT3G13061
						AT1G06083
						AT2G08725
						AT4G24231
						AT3G47180
						AT5G00780
						AT3G43580
						ATCG00290
						AT5G40420
						AT4G06395
						AT1G77270
						AT2G07345
						AT2G30680
						AT2G08750
						AT4G06250
						AT1G04503
						AT1G68877
						AT2G44880
						AT2G47560
						AT5G37470
						AT2G14160
						AT5G55740
						AT5G48980
						AT1G04973
						AT1G09453
						AT2G07805
						AT3G20760
						AT3G60176
						AT4G33355
						AT4G16240
						AT3G22360
						AT3G54780
						AT1G35830
						AT5G18240
						AT5G28345
						AT3G58350
						AT1G07753
						AT5G59385
						AT1G74545
						AT1G64800
						AT1G71280
						AT4G06215
						AT2G08815
						AT1G73190
						AT1G15980
						AT2G35970
						AT2G09805
						AT2G32460
						AT5G11620
						AT2G07745
						AT1G28690
						AT4G37750
						AT5G07015
						AT5G51030
						AT1G65710
						AT1G78815
						AT5G64190
						AT4G04205
						AT4G35290
						AT3G22150
						AT2G07605
						AT4G02750
						AT2G07645
						AT4G12555
						AT5G28463
						AT1G61700
						AT5G63750
						AT3G49740
						AT1G35540
						AT4G09135
						AT5G28910
						AT1G07187
						AT4G06135
						AT5G00905
						AT1G28010
						AT1G55050
						AT4G04360
						AT5G48360
						AT1G62450
						AT3G05190
						AT3G20190
						AT5G47160
						AT3G14735
						AT1G68945
						AT4G06335
						AT1G16980
						AT4G09685
						AT2G27880
						AT1G09917
						AT3G04695
						AT5G00865
						AT1G03506
						AT2G09565
						AT1G03746
						AT3G04785
						AT3G60966
						AT1G04643
						AT1G52315
						AT1G62000
						AT5G09155
						AT2G20721
						AT3G07825
						AT5G45240
						AT1G05997
						AT5G04075
						AT4G03360
						AT2G23840
						AT1G07476
						AT3G04495
						AT2G09605
						AT2G08865
						AT2G14210
						AT3G05310
						AT5G39390
						AT1G20132
						ATCG01310
						AT5G63340
						AT4G23015
						AT4G07215
						AT1G14880
						AT2G35750
						AT5G63375
						AT4G02320
						AT1G16025
						AT4G05015
						AT5G22765
						AT1G03103
						AT2G13950
						AT2G37555
						AT1G07323
						AT4G03175
						AT1G04580
						AT5G09285
						AT2G32770
						AT3G53365
						AT1G09470
						AT2G17950
						AT4G01030
						AT1G26230
						AT1G08477
						AT2G27300
						AT3G33494
						AT4G24510
						AT4G10740
						AT2G31470
						AT4G05091
						AT1G21270
						AT2G13550
						AT2G42530
						AT1G17240
						AT1G26500
						AT4G16940
						AT5G62240
						AT5G09020
						AT1G26762
						AT2G45940
						AT4G15236
						AT5G07175
						AT2G33270
						AT4G13245
						AT4G14358
						AT3G07635
						AT5G04085
						AT5G09000
						AT5G07571
						AT4G05940
						AT3G16525
						AT5G39520
						AT4G36600
						AT5G64980
						AT1G74385
						AT3G03705
						AT1G14800
						AT3G10680
						ATCG00700
						AT3G14140
						AT1G05760
						AT4G08670
						AT1G20230
						AT3G21000
						AT5G15060
						AT2G08965
						AT1G32850
						AT3G27865
						AT1G10070
						AT5G63540
						AT4G33900
						AT4G29640
						AT5G02195
						AT2G18490
						AT5G33406
						AT2G35384
						AT3G04965
						AT5G65580
						AT1G09773
						AT3G44570
						AT2G20722
						AT4G34139
						AT1G09823
						AT4G07895
						AT4G34345
						AT1G25097
						AT4G02465
						AT5G44590
						AT3G56180
						AT1G80325
						AT3G01165
						AT2G29090
						AT4G27510
						AT3G18220
						AT1G17710
						AT4G19850
						AT1G75785
						AT4G08055
						AT2G24480
						AT2G31830
						AT1G08387
						AT1G28500
						AT2G08685
						AT3G11520
						AT2G19900
						AT5G46085
						AT5G42053
						AT4G35640
						AT1G29090
						AT5G27230
						AT1G07893
						AT3G48200
						AT3G56330
						AT4G39110
						AT4G29460
						AT3G06260
						AT4G39790
						AT4G06665
						AT5G03165
						AT3G05400
						AT4G31248
						AT1G52000
						AT2G39640
						AT4G11216
						AT2G08440
						AT1G01183
						AT2G16450
						AT1G77138
						AT5G10230
						AT3G14970
						AT3G14670
						AT2G07495
						AT5G38565
						AT2G08475
						AT3G03175
						AT3G47090
						AT1G56120
						AT4G20250
						AT4G05680
						AT4G33840
						AT3G28650
						AT2G45930
						AT2G13965
						AT2G42690
						AT2G03250
						AT2G08655
						AT3G02765
						AT2G25565
						AT4G06985
						AT1G09790
						AT4G10410
						AT1G64235
						AT1G72755
						AT3G19020
						AT2G41850
						AT2G23510
						AT1G07917
						AT5G67550
						AT3G10527
						AT1G24470
						AT3G26932
						AT2G09370
						AT2G01023
						AT5G03553
						AT3G30842
						AT4G39952
						AT2G09190
						AT2G20250
						ATMG00990
						AT2G47220
						AT5G07395
						AT3G06160
						AT2G04285
						AT4G06225
						AT5G06565
						AT4G01440
						AT3G09985
						AT4G09415
						AT1G60987
						AT5G17847
						AT1G24400
						AT4G29980
						AT1G13490
						AT1G29380
						AT5G01095
						AT4G11485
						AT1G76430
						AT1G78720
						AT3G60100
						AT1G05913
						AT3G62550
						AT4G15396
						AT1G07883
						AT3G13140
						AT2G43920
						AT1G06237
						AT1G02820
						ATCG00690
						AT1G50610
						AT5G58595
						AT4G09695
						AT3G56630
						AT3G55580
						AT3G05650
						AT3G08230
						AT5G53260
						AT5G45310
						AT5G62780
						AT5G44690
						AT1G29460
						AT5G22530
						AT4G08210
						AT4G11140
						AT4G11400
						AT4G39403
						AT5G26190
						AT1G20130
						AT2G08020
						AT2G40350
						AT3G24280
						AT2G43450
						AT3G59695
						AT3G04355
						AT5G53950
						AT4G30120
						AT1G05613
						AT3G21800
						AT3G14467
						AT1G06163
						AT4G13880
						AT4G07925
						AT1G09927
						AT4G12140
						AT3G01515
						AT1G04897
						AT1G24159
						AT3G19274
						AT1G49250
						AT4G00880
						AT4G24300
						AT1G05770
						AT5G41025
						ATCG01000
						AT5G07055
						AT3G47110
						AT1G69990
						AT3G04450
						AT1G09673
						AT4G17210
						AT2G30240
						AT1G05553
						AT4G18090
						AT5G47500
						AT1G71120
						AT1G32900
						AT3G12190
						AT2G07875
						AT3G09855
						AT2G22070
						AT4G06880
						AT1G16380
						AT1G48060
						AT1G43171
						AT3G26237
						AT3G63255
						AT5G01542
						AT3G16540
						AT4G36925
						AT5G04210
						AT4G33870
						AT3G28857
						AT3G04685
						AT3G29110
						AT5G25340
						AT5G37320
						AT3G07365
						AT3G05790
						AT2G08320
						AT5G14990
						AT1G07587
						AT4G10200
						AT3G06830
						AT5G02095
						AT5G00785
						AT1G07933
						AT2G21490
						AT1G63550
						AT1G10710
						AT4G24413
						AT2G18540
						AT5G04030
						AT5G61412
						AT5G20860
						AT5G65230
						AT1G08657
						AT1G30800
						AT5G16486
						AT5G02605
						AT5G03635
						AT3G21790
						AT5G55507
						AT1G07877
						AT3G28635
						AT5G66960
						AT1G16910
						AT1G76750
						AT4G12543
						AT4G09365
						AT3G06815
						AT2G20590
						AT1G68740
						AT3G05775
						AT4G37980
						AT2G19960
						AT5G06885
						AT1G50745
						AT2G41178
						AT4G36105
						AT2G15630
						AT5G07735
						AT3G03580
						AT3G03075
						AT3G48320
						AT4G08815
						AT4G08305
						AT1G05277
						AT3G01505
						AT2G39160
						AT1G32172
						AT5G66631
						AT5G05395
						AT5G03805
						AT1G09023
						AT3G25970
						AT2G09885
						AT5G07760
						AT4G05910
						AT1G79480
						AT5G53048
						AT3G09400
						AT5G63900
						AT5G04055
						AT3G46735
						AT4G24700
						AT1G52810
						AT3G02505
						AT5G02755
						AT1G66060
						AT1G09797
						AT3G05460
						AT2G09200
						AT2G38590
						AT2G33030
						AT2G20170
						AT4G03995
						AT2G39470
						AT5G10090
						AT4G08545
						AT3G01745
						AT5G60810
						AT4G07845
						AT3G13784
						AT1G78922
						AT1G04763
						AT2G27140
						AT4G07625
						AT4G01985
						AT2G38920
						AT1G09853
						AT4G12500
						AT5G17540
						AT3G48950
						AT1G29355
						AT3G50825
						AT2G34880
						AT5G05995
						AT3G06640
						AT1G50659
						AT1G19460
						AT2G35765
						AT3G48620
						AT1G54475
						AT3G05715
						AT2G47050
						AT5G07285
						AT5G55930
						AT5G03185
						AT1G77700
						AT4G09950
						AT3G06565
						AT1G03400
						AT5G47000
						AT4G16740
						AT4G21930
						AT3G02165
						AT4G20953
						AT2G06935
						AT4G21020
						AT3G26125
						AT1G51780
						AT3G56550
						AT5G66260
						AT1G09363
						AT5G66564
						AT1G15825
						AT1G06250
						AT1G04577
						AT4G02870
						AT5G64855
						AT5G04105
						AT1G73120
						AT3G49551
						AT5G04933
						AT1G05187
						AT1G68723
						AT3G18020
						AT4G37050
						AT1G14518
						AT3G09870
						ATCG00950
						AT4G09300
						AT1G49940
						AT4G03725
						AT1G04723
						AT5G22145
						AT1G19780
						AT3G14710
						AT1G07390
						AT1G16730
						AT4G36870
						AT5G06425
						AT2G26180
						AT2G33670
						AT2G18340
						AT4G13310
						AT5G20240
						AT2G09350
						AT1G08115
						AT2G33050
						AT3G21310
						AT1G63100
						AT2G09440
						AT4G10850
						AT1G63070
						AT2G07475
						AT1G65130
						AT5G22680
						AT5G64401
						AT2G04270
						AT2G24820
						AT1G07025
						AT2G15980
						AT4G06310
						AT5G16453
						AT2G09785
						AT3G02495
						AT2G43795
						AT5G03800
						AT2G08025
						AT3G10590
						AT2G14620
						AT1G03340
						AT2G38325
						AT4G04335
						AT4G33970
						AT4G01380
						AT4G07715
						AT3G07935
						AT3G44760
						AT1G63295
						AT1G80555
						AT3G14340
						AT1G50055
						AT1G64540
						AT3G08065
						AT5G09910
						AT4G06795
						AT3G20362
						AT1G09897
						AT3G01055
						AT5G06845
						AT4G25000
						AT3G06560
						AT5G38750
						AT2G27240
						AT5G04180
						AT5G56510
						AT3G60961
						AT5G07365
						AT4G23250
						AT4G14730
						AT5G38865
						AT2G06225
						AT1G62560
						AT5G52600
						AT5G14870
						AT5G66562
						AT1G69870
						AT4G04135
						AT1G23070
						AT2G22440
						AT1G32080
						AT2G09775
						AT3G63370
						AT4G04615
						AT2G07751
						AT4G04455
						AT3G09055
				10X_rep1	174	AT2G15400
						AT5G06250
						AT5G55650
						AT5G12235
						AT4G21760
						AT3G28080
						AT2G20208
						AT1G18735
						AT4G27250
						AT5G46260
						AT5G38350
						AT3G28360
						AT1G23350
						AT5G09750
						AT5G51210
						AT2G18470
						AT5G46670
						AT4G32110
						AT3G56520
						AT1G67670
						AT3G09863
						AT5G66816
						AT1G08193
						AT5G49350
						AT1G02300
						AT2G17040
						AT2G37360
						AT2G37390
						AT1G46480
						AT2G17650
						AT5G39480
						AT5G54410
						AT3G61970
						AT3G03850
						AT1G22630
						AT3G08430
						AT3G66656
						AT1G23250
						AT1G05383
						AT4G37230
						AT3G05080
						AT5G06645
						AT1G01305
						ATCG00390
						AT4G37553
						AT3G28420
						AT1G72030
						AT2G15590
						AT4G13480
						AT5G06520
						AT5G18080
						AT3G13010
						AT1G67830
						AT5G39890
						AT1G25440
						AT4G35970
						AT1G02590
						AT1G12630
						AT2G44198
						AT1G54420
						AT1G63710
						AT5G12043
						AT3G06145
						AT3G14640
						AT5G04347
						AT5G09855
						AT1G43605
						AT1G62670
						AT1G07460
						AT3G29645
						AT1G06213
						AT4G32510
						AT2G42480
						AT3G04800
						AT4G07975
						AT4G21080
						AT2G39175
						AT2G09195
						AT4G13540
						AT1G68238
						AT3G44230
						AT2G39975
						AT3G04035
						AT5G40316
						AT3G18775
						AT5G59670
						AT4G15690
						AT3G61250
						AT1G04450
						AT1G54930
						AT3G28390
						AT1G16290
						AT3G22500
						AT5G10970
						AT1G59790
						AT3G51171
						AT1G55980
						AT3G26620
						AT5G06080
						AT5G43690
						AT3G23110
						AT1G05040
						AT4G26820
						AT4G26150
						AT3G51190
						AT1G68845
						AT1G70270
						AT1G73600
						AT5G06920
						AT5G48700
						AT2G28340
						AT5G17320
						AT3G59400
						AT3G30350
						AT3G03820
						AT4G23635
						AT3G44350
						AT3G04900
						AT5G15830
						AT1G49110
						AT5G43840
						AT4G30740
						AT2G07643
						AT2G33205
						AT3G08070
						AT1G04013
						AT2G01240
						AT3G42800
						AT2G32275
						AT1G71290
						AT3G02085
						AT1G22065
						AT3G48960
						AT3G52530
						AT3G32040
						AT5G59505
						AT4G16960
						AT1G28160
						AT1G52855
						AT5G38980
						AT2G04515
						AT3G26445
						AT5G47330
						AT1G72000
						AT5G19473
						AT5G28000
						AT5G15500
						AT4G38840
						AT5G40620
						AT5G49340
						AT3G54730
						AT3G02925
						AT3G26420
						AT2G15020
						AT2G19582
						AT5G66660
						AT4G10910
						AT3G07385
						AT4G17565
						AT3G02670
						AT5G66940
						AT1G78450
						AT1G62590
						AT2G07280
						AT4G31830
						AT1G22250
						AT2G21370
						AT3G58430
						AT1G09657
						AT5G63250
						AT3G49744
						AT5G03920
						AT1G06177
						AT3G30770
				10X_rep2	123	AT2G20510
						AT4G04540
						AT3G59270
						AT4G22880
						ATMG01240
						AT1G04350
						AT2G34440
						AT3G59330
						AT4G31970
						AT5G05040
						AT1G66830
						AT2G18140
						AT2G07205
						AT2G09780
						AT1G52900
						AT3G55100
						AT5G12270
						AT3G25505
						AT4G05105
						AT1G06127
						AT4G14276
						AT3G03915
						AT2G34490
						AT1G44010
						AT3G61940
						AT3G14463
						AT1G08563
						AT1G04863
						AT4G01580
						ATMG00860
						AT3G11825
						AT2G07641
						AT1G63030
						AT3G25810
						AT4G38530
						AT5G44940
						AT1G31670
						AT1G65860
						AT5G24920
						AT5G09805
						AT5G18870
						AT3G60420
						AT2G17740
						AT1G09197
						AT1G06225
						AT3G45290
						AT3G27400
						AT2G25990
						AT2G08950
						AT5G14345
						AT2G32487
						AT3G59460
						AT2G44745
						AT2G07673
						ATMG01290
						AT2G45243
						AT3G18970
						AT1G66870
						AT5G44286
						AT4G39130
						AT1G17810
						AT4G13490
						AT5G16330
						ATMG01400
						ATCG00200
						AT5G36140
						AT1G02320
						AT3G54310
						AT5G46960
						AT3G03190
						AT4G07205
						AT3G47341
						AT3G46470
						ATMG01050
						AT3G55710
						AT3G56970
						AT1G11970
						ATMG00840
						AT3G44435
						AT1G20000
						AT3G27495
						AT2G34925
						AT2G24800
						AT3G46617
						AT1G04517
						AT1G62262
						AT1G66370
						AT3G01260
						AT1G67100
						AT4G02555
						AT5G43440
						AT1G61110
						AT2G05665
						ATMG00940
						AT2G07827
						ATMG00010
						AT5G52700
						AT4G32580
						AT2G28490
						AT5G24780
						AT3G17380
						AT1G05777
						AT4G18195
						AT2G07672
						AT5G04630
						AT2G07525
						AT3G03595
						AT4G14400
						AT1G57980
						AT1G12570
						AT4G25420
						ATMG00750
						AT1G12805
						AT2G05205
						AT2G05155
						ATMG01260
						AT1G05473
						AT4G04990
						AT2G32050
						AT1G09935
						AT2G21900
						AT1G33880
						AT5G46874
				BD_rep1	284	AT1G09803
						AT2G36550
						AT3G27660
						AT1G07330
						AT2G18870
						AT1G18050
						AT1G06753
						AT2G29290
						AT1G67290
						AT4G04680
						AT3G28770
						AT5G47077
						AT3G57920
						AT1G10225
						AT5G22720
						AT2G42730
						AT1G18730
						AT1G08237
						AT4G01970
						AT5G08820
						AT2G16953
						AT3G48770
						AT3G51290
						AT2G10940
						AT3G02310
						AT5G45820
						AT4G15562
						AT1G04833
						AT1G08003
						AT1G05333
						AT4G34940
						AT5G09545
						AT2G07335
						AT3G23680
						AT1G09123
						AT4G03845
						AT2G08220
						AT1G73830
						AT3G01765
						AT1G15840
						AT5G03155
						ATCG00960
						AT2G09305
						AT3G52080
						AT5G02875
						AT4G22115
						AT2G28355
						AT2G07275
						AT5G66053
						AT5G44270
						AT3G19530
						AT3G01255
						AT5G46395
						AT1G01460
						AT3G02585
						AT1G04893
						AT5G18930
						AT5G38430
						AT5G49640
						AT2G07739
						ATMG01040
						AT5G02935
						AT1G56710
						AT5G38747
						AT1G62170
						AT4G00190
						AT5G59680
						AT3G25490
						AT1G66640
						AT3G06280
						AT1G18010
						AT1G71370
						AT3G01585
						AT5G60260
						AT3G54240
						AT1G05833
						AT5G38420
						AT1G07550
						AT2G08835
						AT3G03155
						AT5G47380
						AT1G62515
						AT2G34530
						AT4G26365
						AT4G18203
						AT1G68190
						AT1G04587
						AT1G07593
						AT2G05230
						AT3G42850
						AT2G19360
						AT4G05045
						AT5G20420
						AT2G06795
						AT1G07993
						AT4G18150
						AT1G04803
						AT1G62490
						AT4G05365
						AT1G02510
						AT1G12480
						AT3G13857
						AT1G04597
						AT2G09175
						AT1G69190
						AT5G08275
						AT3G26220
						AT2G30615
						AT1G08005
						AT1G67450
						AT5G05675
						AT5G27910
						AT5G28520
						AT5G27370
						AT5G09785
						AT1G53820
						AT1G09813
						AT5G27020
						AT3G44440
						AT2G08680
						AT1G06787
						AT5G07025
						AT1G08133
						AT4G19570
						AT5G57690
						AT1G05727
						AT5G33370
						AT2G19850
						AT4G18596
						AT2G18570
						AT5G48690
						AT4G09985
						AT2G40990
						AT5G34780
						AT1G20790
						AT5G02705
						AT1G16760
						AT3G16555
						AT1G09513
						AT3G15840
						AT1G31490
						AT4G28395
						AT3G02645
						AT2G16018
						AT1G47580
						AT1G33950
						AT2G08775
						AT1G03710
						AT1G50190
						AT2G08390
						AT4G05395
						AT1G04147
						AT3G03415
						AT3G14760
						AT3G18362
						AT3G01975
						AT3G58795
						AT2G22088
						AT2G04505
						AT1G04767
						AT4G19000
						AT3G47190
						AT5G10150
						AT3G29140
						AT2G19550
						AT1G73550
						AT5G45150
						AT4G06315
						AT1G15990
						AT3G58230
						AT1G05293
						AT4G09295
						AT2G09360
						AT2G40560
						AT4G09325
						AT4G36570
						AT1G14688
						AT3G04290
						AT5G05515
						AT1G30930
						AT2G29790
						AT1G20470
						AT2G09570
						AT5G24860
						AT1G70175
						AT1G58430
						AT1G06810
						AT4G09970
						AT2G14510
						AT4G00350
						AT5G00900
						AT4G34550
						AT1G03743
						AT4G04330
						AT5G30500
						AT3G17640
						AT5G15745
						AT3G23460
						AT2G03410
						AT5G04845
						AT1G04187
						AT3G09790
						AT4G09815
						AT4G07635
						AT2G28090
						AT1G48400
						AT1G70335
						AT1G04923
						AT2G24000
						AT2G25410
						AT4G07235
						AT4G06935
						AT1G78865
						AT1G31580
						AT1G58848
						AT1G06587
						AT1G20860
						AT4G16640
						AT5G00775
						AT1G05243
						ATCG00830
						AT5G04355
						AT2G32890
						AT5G02595
						AT5G37240
						AT4G24250
						AT3G14520
						AT3G04085
						AT4G08805
						AT5G38410
						AT2G42475
						AT1G33170
						AT5G50570
						AT4G05071
						AT1G04067
						AT1G58223
						AT3G10570
						AT1G76290
						AT3G07945
						AT4G27110
						AT5G18710
						AT5G59270
						AT1G76420
						AT4G04650
						AT5G17200
						AT5G09005
						AT3G10280
						AT4G30097
						AT3G05365
						AT3G18320
						AT3G24542
						AT1G75260
						AT2G09205
						AT1G06883
						ATCG00310
						AT3G20730
						AT5G14300
						AT5G20630
						AT1G64770
						AT4G07030
						AT2G27160
						AT4G08635
						AT1G79780
						AT1G04707
						AT1G08347
						AT4G08395
						AT4G14805
						AT4G00580
						AT1G09487
						AT5G04335
						AT4G33585
						AT3G24982
						AT3G57700
						AT4G25850
						AT3G01350
						AT3G03585
						AT2G04725
						AT4G05685
						AT3G25550
						AT4G22940
						AT5G43535
						AT4G06235
						AT4G02000
						AT5G40275
				BD_rep2	495	AT4G03450
						AT2G03445
						AT3G60950
						AT4G22390
						AT5G45530
						AT2G08990
						AT1G22210
						AT2G31018
						AT1G01980
						AT2G19910
						AT1G10455
						AT2G36020
						AT5G00740
						AT3G18720
						AT1G07983
						AT1G35710
						AT2G09975
						AT3G01005
						AT3G28960
						AT1G57730
						AT1G71390
						AT4G17710
						AT1G65484
						AT1G32780
						AT5G37230
						AT5G09825
						AT3G07925
						AT4G23271
						AT3G49150
						AT4G20770
						AT1G56233
						AT3G06075
						AT3G13220
						AT3G61340
						AT5G03975
						AT5G04045
						AT3G05345
						AT3G51490
						AT3G58740
						AT3G49770
						AT3G05370
						AT2G08480
						AT5G48543
						AT5G19580
						AT3G25880
						AT5G09535
						AT1G21540
						AT5G15420
						AT5G66890
						AT1G05663
						AT2G25312
						AT1G18530
						AT3G58590
						AT1G34317
						AT4G09885
						AT3G49340
						AT2G08485
						AT5G05235
						AT1G26760
						AT5G66710
						AT5G53790
						AT5G59390
						AT4G11870
						AT4G04965
						AT4G36170
						AT4G03630
						AT1G08403
						AT1G77520
						AT1G47271
						AT1G79400
						AT1G75900
						AT4G03535
						AT3G01655
						AT2G22496
						AT4G05690
						AT5G08490
						AT4G38770
						AT3G05730
						AT1G22380
						AT5G42230
						AT1G08610
						AT2G36790
						AT5G09835
						AT1G07653
						AT1G43950
						AT3G13770
						AT5G56920
						AT2G35830
						AT3G30200
						AT5G56960
						AT2G32640
						AT5G65610
						AT4G36700
						AT2G46440
						AT4G22200
						AT5G08895
						AT3G07005
						AT5G23480
						AT3G51400
						AT3G01580
						AT3G19690
						AT5G07180
						AT2G27650
						AT5G50800
						AT4G09155
						AT2G09140
						AT2G07667
						AT1G45165
						AT3G04410
						AT1G11520
						AT3G04184
						AT1G60460
						AT3G47750
						AT2G36980
						AT2G44240
						AT5G03175
						AT2G07763
						AT2G45570
						AT1G62720
						AT5G28410
						AT1G04323
						AT2G08030
						AT3G08755
						AT5G00835
						AT1G07060
						AT1G66045
						AT1G31430
						AT2G24080
						AT3G26480
						AT2G07845
						AT5G09165
						AT1G04645
						AT3G49142
						AT2G02750
						AT4G11000
						AT3G14580
						AT1G04403
						AT1G03055
						AT5G24200
						AT4G05350
						AT1G07837
						AT3G29255
						AT3G47295
						AT2G22942
						AT1G52400
						AT2G42980
						AT5G41490
						AT2G19893
						AT3G50390
						AT2G40116
						AT1G12940
						AT1G03990
						AT4G07260
						AT4G09225
						AT1G68640
						AT2G31500
						AT2G04046
						AT3G02810
						AT3G11180
						AT3G50373
						AT5G44310
						AT2G06945
						AT1G76370
						AT2G29630
						AT1G09437
						AT3G25573
						AT5G07635
						AT1G77240
						AT2G20160
						AT3G02105
						AT1G07303
						AT5G59600
						AT3G44900
						AT1G06917
						AT3G29720
						AT4G04370
						AT2G08960
						AT5G10660
						AT2G30424
						AT5G24540
						AT1G65450
						AT1G04123
						AT1G08763
						AT1G69730
						AT3G10000
						AT5G55830
						AT4G35670
						AT2G04465
						AT4G18860
						AT5G03195
						AT5G38920
						AT4G05715
						AT4G08295
						AT4G14226
						AT1G68110
						AT5G28030
						AT3G07795
						AT3G55790
						AT1G19565
						AT4G11590
						AT5G09640
						AT2G37720
						AT1G66570
						AT5G56620
						AT3G05325
						AT4G40100
						AT4G04975
						AT3G13227
						AT2G32680
						AT1G09410
						AT1G10540
						AT3G50940
						AT3G60160
						AT2G45800
						AT1G56242
						AT2G17260
						AT4G06995
						AT2G25060
						AT3G44460
						AT4G00651
						AT4G08245
						AT3G15605
						AT1G49610
						AT3G03745
						AT5G09950
						AT3G09145
						AT2G04495
						AT4G03585
						AT2G25820
						AT2G06835
						AT3G04110
						AT4G07385
						AT4G15720
						AT1G67460
						AT5G03535
						AT3G20690
						AT1G48980
						AT5G23470
						AT2G43255
						AT1G08963
						AT2G46720
						AT3G12770
						AT5G19470
						AT1G10745
						AT4G12830
						AT3G14450
						AT2G21420
						AT1G11470
						AT1G34500
						AT5G15800
						AT4G03620
						AT1G32583
						AT2G21595
						AT3G08645
						AT5G02980
						AT4G21895
						AT1G32300
						AT1G66783
						AT2G26440
						AT3G12545
						AT2G30115
						AT1G01700
						AT2G28610
						AT3G50250
						AT5G07515
						AT3G08300
						AT5G40405
						AT2G13680
						AT5G13170
						AT5G05855
						AT3G19565
						AT1G24145
						AT1G15160
						AT2G07295
						AT3G08165
						AT3G12160
						AT1G48390
						ATCG00370
						AT3G11350
						AT2G35080
						AT5G19315
						AT2G34290
						AT2G05440
						AT5G65850
						AT5G05650
						AT4G23960
						AT4G08865
						ATCG01300
						AT3G25577
						AT3G02270
						AT4G03292
						AT2G30770
						AT4G23130
						AT4G22100
						AT1G05723
						AT2G43270
						AT3G05725
						AT1G73040
						AT3G04725
						AT2G09510
						AT1G27710
						AT1G04463
						AT5G66150
						AT3G01530
						AT3G07205
						AT3G11430
						AT1G72910
						AT5G04145
						AT2G28220
						AT3G25130
						AT1G42560
						AT1G05447
						AT5G55570
						AT1G19150
						AT4G07095
						AT4G17580
						AT3G62350
						AT1G73290
						AT2G09915
						AT4G39510
						AT2G01960
						AT1G05440
						AT1G05397
						AT5G54250
						AT3G48344
						AT2G08130
						AT1G19160
						AT3G26180
						AT5G05150
						AT2G34210
						AT1G74580
						AT2G46255
						AT5G52045
						AT2G02147
						AT2G35935
						AT5G23770
						AT1G61320
						AT3G07250
						AT5G54070
						AT3G06615
						AT5G05390
						AT1G49960
						AT3G04735
						AT1G64107
						AT2G08635
						AT1G52410
						AT5G09435
						AT1G67990
						AT5G02045
						AT3G06436
						AT1G17615
						AT5G14565
						AT3G25020
						AT5G57640
						AT1G61226
						AT5G25180
						AT1G04880
						AT1G40129
						AT1G04567
						AT3G04825
						AT4G03925
						AT5G08980
						AT1G45616
						AT2G04039
						AT2G33010
						AT4G02970
						AT2G28040
						AT1G05933
						AT5G02760
						AT3G23167
						AT4G21065
						AT1G24520
						AT3G52010
						AT2G27410
						AT1G69940
						AT3G02255
						AT1G21850
						ATCG00860
						AT2G09970
						AT3G01995
						AT4G06920
						AT4G38070
						AT3G56100
						AT4G29370
						AT4G06945
						AT1G67220
						AT3G55650
						AT4G37840
						AT4G09755
						AT3G61118
						AT5G09530
						AT2G42955
						AT5G03495
						AT2G08350
						AT3G05335
						AT1G57943
						AT1G79170
						AT1G04380
						AT5G04175
						AT3G57787
						AT4G16690
						AT3G14630
						AT2G08470
						AT4G38870
						AT5G08990
						AT2G43390
						AT1G17600
						AT1G63910
						AT2G23945
						AT1G05813
						AT4G05775
						AT1G04347
						AT1G47845
						AT1G07547
						AT4G25140
						AT5G07420
						AT5G56410
						AT2G07045
						AT1G78640
						AT5G57380
						AT1G43980
						AT3G30160
						AT4G01915
						AT2G29150
						AT2G04755
						AT2G27630
						AT2G33780
						AT5G67200
						AT3G28640
						AT2G04115
						AT1G72545
						AT5G38580
						AT1G08293
						AT1G09993
						AT3G62615
						AT5G45520
						AT3G55900
						AT4G07135
						AT1G11420
						AT1G51405
						AT1G62035
						AT1G08723
						AT1G52040
						AT1G09143
						AT1G33220
						AT1G09247
						AT3G51230
						AT5G41780
						AT4G10780
						AT4G24600
						AT3G03480
						AT3G01695
						AT1G65120
						AT3G15830
						AT1G07493
						AT3G15280
						AT3G04100
						AT5G18880
						AT1G09327
						AT5G45700
						AT2G33260
						AT5G02115
						AT2G07674
						AT4G21515
						AT3G03675
						AT4G09075
						AT3G59435
						AT2G01280
						AT5G47460
						AT1G06877
						AT5G13350
						AT3G08895
						AT1G08087
						AT1G07657
						AT3G48290
						AT2G02498
						AT2G43800
						AT1G09963
						AT1G65240
						AT3G08075
						AT1G67130
						AT1G51870
						AT3G02215
						AT4G01260
						AT5G28310
						AT4G25040
						AT3G62180
						AT1G13890
						AT3G50270
						AT3G58380
						AT4G32105
						AT1G70830
						AT1G77405
						AT1G52920
						AT1G75040
