# Supplementary material for: Benchmarking plant single cell RNA-sequencing sample processing strategies
Source: EMBO J. 2026 May 9;45(12):4337–59. doi: 10.1038/s44318-026-00800-5 (PMC13270049; doi:10.1038/s44318-026-00800-5)
Supplement: Supplementary file 12 — Source data Fig. 2 [file 44318_2026_800_MOESM12_ESM.zip › SourceData_Figure 2/Panel C/Panel C.xlsx]

## Sheet: Sheet1
SampleID	Seurat-raw	Seurat-filtered	Platform independent pipeline
10X_rep1	12629	12426	15335
10X_rep2	11940	10734	13024
BD_rep1	22270	15178	16620
BD_rep2	18218	12184	13688
