# Supplementary material for: Benchmarking plant single cell RNA-sequencing sample processing strategies
Source: EMBO J. 2026 May 9;45(12):4337–59. doi: 10.1038/s44318-026-00800-5 (PMC13270049; doi:10.1038/s44318-026-00800-5)
Supplement: Supplementary file 12 — Source data Fig. 2 [file 44318_2026_800_MOESM12_ESM.zip › SourceData_Figure 2/Panel D/Panel D.xlsx]

## Sheet: Sheet1
SampleID	Seurat-filtered n Cell	Loaded n cell	Cell retention (%)
10X_rep1	12426	20000	62.13
10X_rep2	10734	20000	53.67
BD_rep1	15178	20000	75.89
BD_rep2	12184	20000	60.92
