# Supplementary material for: Benchmarking plant single cell RNA-sequencing sample processing strategies
Source: EMBO J. 2026 May 9;45(12):4337–59. doi: 10.1038/s44318-026-00800-5 (PMC13270049; doi:10.1038/s44318-026-00800-5)
Supplement: Supplementary file 13 — Source data Fig. 3 [file 44318_2026_800_MOESM13_ESM.zip]

Archive with 10 entries (5 files):
- SourceData_Figure 3/Panel C/
- SourceData_Figure 3/Panel C/Panel C.xlsx
- SourceData_Figure 3/Panel D/
- SourceData_Figure 3/Panel D/Panel D.xlsx
- SourceData_Figure 3/Panel E/
- SourceData_Figure 3/Panel E/Panel E.xlsx
- SourceData_Figure 3/Panel F/
- SourceData_Figure 3/Panel F/Panel F.xlsx
- SourceData_Figure 3/Panel G/
- SourceData_Figure 3/Panel G/Panel G.xlsx
