# Supplementary material for: Benchmarking plant single cell RNA-sequencing sample processing strategies
Source: EMBO J. 2026 May 9;45(12):4337–59. doi: 10.1038/s44318-026-00800-5 (PMC13270049; doi:10.1038/s44318-026-00800-5)
Supplement: Supplementary file 13 — Source data Fig. 3 [file 44318_2026_800_MOESM13_ESM.zip › SourceData_Figure 3/Panel C/Panel C.xlsx]

## Sheet: cluster_tech_rep_pivot
	n cells/cluster							Proportion of cells/cluster (%)
clusterID	10X_replicate1	10X_replicate2	BD_replicate1	BD_replicate2	total number of cells/cluster		clusterID	10X_replicate1	10X_replicate2	BD_replicate1	BD_replicate2
0	587	580	2131	2141	5439		0	11	11	39	39
1	1097	874	965	609	3545		1	31	25	27	17
2	862	521	1312	664	3359		2	26	16	39	20
3	621	478	1300	687	3086		3	20	15	42	22
4	889	687	839	589	3004		4	30	23	28	20
5	482	487	769	951	2689		5	18	18	29	35
6	831	782	473	495	2581		6	32	30	18	19
7	628	670	323	701	2322		7	27	29	14	30
8	839	614	463	345	2261		8	37	27	20	15
9	412	362	918	518	2210		9	19	16	42	23
10	643	559	370	387	1959		10	33	29	19	20
11	506	648	260	472	1886		11	27	34	14	25
12	400	172	962	331	1865		12	21	9	52	18
13	393	237	596	365	1591		13	25	15	37	23
14	260	214	559	556	1589		14	16	13	35	35
15	487	874	65	38	1464		15	33	60	4	3
16	230	241	521	363	1355		16	17	18	38	27
17	365	199	379	229	1172		17	31	17	32	20
18	427	348	237	147	1159		18	37	30	20	13
19	211	175	275	451	1112		19	19	16	25	41
20	254	223	180	160	817		20	31	27	22	20
21	328	236	94	124	782		21	42	30	12	16
22	210	81	325	141	757		22	28	11	43	19
23	148	150	72	221	591		23	25	25	12	37
24	71	59	409	12	551		24	13	11	74	2
25	72	58	124	137	391		25	18	15	32	35
26	113	113	69	42	337		26	34	34	20	12
27	27	36	139	125	327		27	8	11	43	38
28	31	56	49	174	310		28	10	18	16	56
