# Supplementary material for: Benchmarking plant single cell RNA-sequencing sample processing strategies
Source: EMBO J. 2026 May 9;45(12):4337–59. doi: 10.1038/s44318-026-00800-5 (PMC13270049; doi:10.1038/s44318-026-00800-5)
Supplement: Supplementary file 13 — Source data Fig. 3 [file 44318_2026_800_MOESM13_ESM.zip › SourceData_Figure 3/Panel D/Panel D.xlsx]

## Sheet: Sheet1
cluster	corr_10X	corr_BD	corr_cross
0	0.287241	-0.209335	0.476934
1	0.87137	0.755179	0.603336
2	0.887035	0.843427	-0.99716
3	0.999669	0.995518	0.968065
4	0.993351	0.990289	0.933817
5	0.998044	0.986443	0.98268
6	0.999624	0.99985	0.999829
7	0.911199	0.988012	-0.450273
8	0.976236	0.699015	0.021723
9	0.999995	0.987879	0.985132
10	0.975671	0.995044	0.83355
11	0.89335	0.974896	0.88243
12	0.808982	0.881938	0.847538
13	0.978447	0.923199	0.466536
14	0.999762	0.989032	0.836447
15	0.791835	0.974292	0.769566
16	0.780531	0.621837	0.853318
17	0.997022	0.94517	0.964124
18	0.999859	0.999705	0.996167
19	0.999928	0.915969	-0.193119
20	0.705892	0.986376	0.997486
21	0.846272	0.447836	0.928657
22	0.97931	0.99721	0.835614
23	0.98902	0.985032	0.904901
24	0.999973	0.998446	0.98837
25	0.949101	0.991375	0.855595
26	0.913779	0.998861	-0.576942
27	0.594502	0.481397	0.647566
28	0.953805	0.964537	0.966588
