# Supplementary material for: Benchmarking plant single cell RNA-sequencing sample processing strategies
Source: EMBO J. 2026 May 9;45(12):4337–59. doi: 10.1038/s44318-026-00800-5 (PMC13270049; doi:10.1038/s44318-026-00800-5)
Supplement: Supplementary file 13 — Source data Fig. 3 [file 44318_2026_800_MOESM13_ESM.zip › SourceData_Figure 3/Panel E/Panel E.xlsx]

## Sheet: Sheet1
clusterID	percent_expressing	gene	platform
0	17.2494	AT5G12050-AT5G12050	10X_replicate1
0	15.7677	AT3G16390-NSP3	BD_replicate1
0	15.263	AT4G22217-AT4G22217	10X_replicate1
0	14.3356	AT4G22214-AT4G22214	BD_rep1_rep2
0	14.2013	AT3G16390-NSP3	10X_replicate1
0	13.7127	AT4G22217-AT4G22217	BD_replicate1
0	13.3326	AT4G22214-AT4G22214	10X_rep1_rep2
0	13.0149	AT4G30460-AT4G30460	BD_replicate1
0	11.8627	AT5G12050-AT5G12050	BD_replicate1
0	6.5564	AT4G30460-AT4G30460	10X_replicate1
1	14.1423	AT1G05660-AT1G05660	BD_replicate1
1	13.4744	AT2G43890-AT2G43890	BD_replicate1
1	12.7158	AT1G05660-AT1G05660	10X_replicate1
1	9.79414	AT3G15370-ATEXPA12	10X_replicate1
1	8.88459	AT2G43890-AT2G43890	10X_replicate1
1	7.47444	AT4G32000-AT4G32000	BD_replicate1
1	7.35133	AT2G41810-AT2G41810	BD_replicate1
1	6.5115	AT2G41810-AT2G41810	10X_replicate1
1	6.37044	AT4G32000-AT4G32000	10X_replicate1
1	5.78094	AT3G15370-ATEXPA12	BD_replicate1
2	8.91158	AT5G46730-AT5G46730	BD_replicate1
2	6.29019	AT5G43180-AT5G43180	BD_replicate1
2	5.69421	AT5G46590-anac096	10X_replicate1
2	5.49134	AT2G18800-XTH21	10X_replicate1
2	5.43776	AT5G46590-anac096	BD_replicate1
2	3.95737	AT5G43180-AT5G43180	10X_replicate1
2	3.87681	AT5G48070-XTH20	10X_replicate1
2	3.78914	AT5G48070-XTH20	BD_replicate1
2	3.36871	AT2G18800-XTH21	BD_replicate1
2	1.90551	AT5G46730-AT5G46730	10X_replicate1
3	19.0523	AT3G19430-AT3G19430	BD_replicate1
3	16.6101	AT1G50060-AT1G50060	BD_replicate1
3	11.9108	AT1G50060-AT1G50060	10X_replicate1
3	11.3975	AT1G05010-ACO4	BD_replicate1
3	8.692	AT3G19430-AT3G19430	10X_replicate1
3	6.06478	AT1G05010-ACO4	10X_replicate1
3	5.63561	AT4G13230-AT4G13230	BD_replicate1
3	4.85733	AT4G29740-CKX4	BD_replicate1
3	1.67998	AT4G13230-AT4G13230	10X_replicate1
3	1.56088	AT4G29740-CKX4	10X_replicate1
4	14.1875	AT4G11290-PER39	10X_replicate1
4	13.2376	AT1G05260-PER3	10X_replicate1
4	12.4894	AT1G05260-PER3	BD_replicate1
4	11.6894	AT4G11290-PER39	BD_replicate1
4	9.22326	AT2G14900-GASA7	10X_replicate1
4	8.65674	AT2G14900-GASA7	BD_replicate1
4	7.5421	AT5G57620-MYB36	10X_replicate1
4	4.96948	AT5G57620-MYB36	BD_replicate1
4	3.16308	AT4G16447-AT4G16447	10X_replicate1
4	1.68828	AT4G16447-AT4G16447	BD_replicate1
5	14.0923	AT1G54010-GLL23	BD_replicate1
5	11.5701	AT1G54010-GLL23	10X_replicate1
5	7.23746	AT4G37160-sks15	BD_replicate1
5	5.89219	AT5G58784-AT5G58784	10X_replicate1
5	5.82899	AT5G60520-AT5G60520	BD_replicate1
5	4.97854	AT5G58784-AT5G58784	BD_replicate1
5	4.96877	AT4G37160-sks15	10X_replicate1
5	4.03296	AT5G60520-AT5G60520	10X_replicate1
5	3.91076	AT2G23630-sks16	BD_replicate1
5	2.67195	AT2G23630-sks16	10X_replicate1
6	43.3087	AT1G12090-ELP	10X_replicate1
6	29.5802	AT1G12090-ELP	BD_replicate1
6	13.4259	AT2G45180-AT2G45180	10X_replicate1
6	10.2779	AT5G05270-CHI3	10X_replicate1
6	5.62507	AT2G45180-AT2G45180	BD_replicate1
6	4.65846	AT1G12845-AT1G12845	10X_replicate1
6	4.61599	AT1G09750-AED3	10X_replicate1
6	3.55244	AT5G05270-CHI3	BD_replicate1
6	1.56843	AT1G09750-AED3	BD_replicate1
6	1.05486	AT1G12845-AT1G12845	BD_replicate1
7	22.7857	AT2G32060-RPS12C	10X_replicate1
7	15.7107	AT1G27140-GSTU14	10X_replicate1
7	12.238	AT1G48630-RACK1B	10X_replicate1
7	12.1273	AT5G65360-HTR1	10X_replicate1
7	8.41763	AT1G54690-HTA3	10X_replicate1
7	7.81096	AT1G54690-HTA3	BD_replicate1
7	7.17603	AT2G32060-RPS12C	BD_replicate1
7	6.6244	AT5G65360-HTR1	BD_replicate1
7	6.33662	AT1G27140-GSTU14	BD_replicate1
7	5.9164	AT1G48630-RACK1B	BD_replicate1
8	6.44832	AT4G25790-AT4G25790	10X_replicate1
8	5.44204	AT3G60280-UCC3	10X_replicate1
8	3.49351	AT5G57530-XTH12	10X_replicate1
8	3.13454	AT2G20520-FLA6	10X_replicate1
8	2.77751	AT5G26080-AT5G26080	10X_replicate1
8	1.92839	AT5G57530-XTH12	BD_replicate1
8	1.87175	AT4G25790-AT4G25790	BD_replicate1
8	1.86728	AT3G60280-UCC3	BD_replicate1
8	1.17709	AT5G26080-AT5G26080	BD_replicate1
8	1.07248	AT2G20520-FLA6	BD_replicate1
9	21.6723	AT3G16440-ATMLP-300B	BD_replicate1
9	13.3214	AT3G06460-AT3G06460	BD_replicate1
9	12.441	AT3G16440-ATMLP-300B	10X_replicate1
9	7.22542	AT3G06460-AT3G06460	10X_replicate1
9	6.491	AT2G32610-CSLB1	BD_replicate1
9	5.86214	AT2G23410-DPS	BD_replicate1
9	5.76846	AT2G15680-CML30	BD_replicate1
9	4.68326	AT2G23410-DPS	10X_replicate1
9	3.02761	AT2G32610-CSLB1	10X_replicate1
9	2.545	AT2G15680-CML30	10X_replicate1
10	19.3386	AT4G12545-AIR1B	10X_replicate1
10	18.524	AT4G12545-AIR1B	BD_replicate1
10	15.3526	AT1G65310-ATXTH17	10X_replicate1
10	6.0967	AT4G15290-CSLB5	10X_replicate1
10	5.83212	AT1G65310-ATXTH17	BD_replicate1
10	4.48687	AT1G19900-AT1G19900	10X_replicate1
10	4.31515	AT4G33790-FAR3	10X_replicate1
10	3.84157	AT4G15290-CSLB5	BD_replicate1
10	2.4484	AT1G19900-AT1G19900	BD_replicate1
10	1.666	AT4G33790-FAR3	BD_replicate1
11	7.69082	AT3G11550-CASP2	10X_replicate1
11	7.2346	AT3G55230-DIR24	10X_replicate1
11	6.68093	AT2G40113-AT2G40113	10X_replicate1
11	6.60327	AT4G13580-DIR18	10X_replicate1
11	5.57843	AT3G55230-DIR24	BD_replicate1
11	4.80655	AT3G11550-CASP2	BD_replicate1
11	3.62553	AT4G13580-DIR18	BD_replicate1
11	3.57013	AT2G40113-AT2G40113	BD_replicate1
11	2.47655	AT3G52790-AT3G52790	10X_replicate1
11	0.521681	AT3G52790-AT3G52790	BD_replicate1
12	21.695	AT5G05730-ASA1	BD_replicate1
12	8.97996	AT4G27400-AT4G27400	BD_replicate1
12	8.0006	AT5G05730-ASA1	10X_replicate1
12	5.4161	AT3G47800-AT3G47800	BD_replicate1
12	5.31966	AT3G46970-PHS2	BD_replicate1
12	4.17924	AT1G22880-CEL5	BD_replicate1
12	3.23291	AT4G27400-AT4G27400	10X_replicate1
12	2.99011	AT3G47800-AT3G47800	10X_replicate1
12	2.3669	AT3G46970-PHS2	10X_replicate1
12	1.79531	AT1G22880-CEL5	10X_replicate1
13	4.18998	AT5G59090-SBT4.12	BD_replicate1
13	3.24492	AT5G59090-SBT4.12	10X_replicate1
13	2.75124	AT1G54575-AT1G54575	10X_replicate1
13	2.72259	AT5G04080-AT5G04080	10X_replicate1
13	2.6811	AT5G04080-AT5G04080	BD_replicate1
13	1.89029	AT3G15650-AT3G15650	BD_replicate1
13	1.67926	AT1G54575-AT1G54575	BD_replicate1
13	1.46358	AT5G54660-HSP21.7	BD_replicate1
13	1.13808	AT5G54660-HSP21.7	10X_replicate1
13	0.753705	AT3G15650-AT3G15650	10X_replicate1
14	12.684	AT1G12560-EXPA7	BD_replicate1
14	10.6682	AT1G12560-EXPA7	10X_replicate1
14	9.26486	AT1G48745-AT1G48745	10X_replicate1
14	8.10652	AT3G51540-AT3G51540	BD_replicate1
14	7.73014	AT1G48930-AtGH9C1	10X_replicate1
14	6.42978	AT1G48745-AT1G48745	BD_replicate1
14	5.19598	AT1G48930-AtGH9C1	BD_replicate1
14	5.14624	AT1G21360-GLTP2	BD_replicate1
14	4.64319	AT1G21360-GLTP2	10X_replicate1
14	4.47181	AT3G51540-AT3G51540	10X_replicate1
15	64.1257	AT3G41768-AT3G41768	10X_replicate1
15	36.5687	AT3G41768-AT3G41768	BD_replicate1
15	28.7205	AT1G23750-AT1G23750	10X_replicate1
15	26.5363	AT3G14260-AT3G14260	10X_replicate1
15	17.2494	AT5G12050-AT5G12050	10X_replicate1
15	15.7107	AT1G27140-GSTU14	10X_replicate1
15	12.5225	AT1G23750-AT1G23750	BD_replicate1
15	11.8627	AT5G12050-AT5G12050	BD_replicate1
15	6.33662	AT1G27140-GSTU14	BD_replicate1
15	4.44594	AT3G14260-AT3G14260	BD_replicate1
16	3.83353	AT1G27110-AT1G27110	BD_replicate1
16	2.51418	AT5G53380-AT5G53380	BD_replicate1
16	2.17649	AT1G17030-AT1G17030	BD_replicate1
16	2.02886	AT1G45201-ATTLL1	BD_replicate1
16	1.54923	AT1G27110-AT1G27110	10X_replicate1
16	1.47502	AT1G51035-AT1G51035	BD_replicate1
16	1.30862	AT1G45201-ATTLL1	10X_replicate1
16	1.2045	AT5G53380-AT5G53380	10X_replicate1
16	0.74581	AT1G51035-AT1G51035	10X_replicate1
16	0.577039	AT1G17030-AT1G17030	10X_replicate1
17	3.08993	AT1G77690-LAX3	10X_replicate1
17	2.57113	AT1G77690-LAX3	BD_replicate1
17	1.73811	AT4G32880-ATHB-8	BD_replicate1
17	1.44468	AT1G68810-BHLH30	BD_replicate1
17	1.20166	AT1G52150-ATHB-15	BD_replicate1
17	1.20054	AT5G06670-AT5G06670	BD_replicate1
17	1.19133	AT4G32880-ATHB-8	10X_replicate1
17	1.18283	AT1G68810-BHLH30	10X_replicate1
17	0.993718	AT5G06670-AT5G06670	10X_replicate1
17	0.812617	AT1G52150-ATHB-15	10X_replicate1
18	26.4388	AT1G13930-AT1G13930	10X_replicate1
18	9.63031	AT1G13930-AT1G13930	BD_replicate1
18	7.09772	AT1G79040-PSBR	10X_replicate1
18	5.4189	AT5G57785-AT5G57785	10X_replicate1
18	4.35192	AT3G26300-CYP71B34	10X_replicate1
18	3.71474	AT5G44130-FLA13	10X_replicate1
18	2.02097	AT5G44130-FLA13	BD_replicate1
18	1.52438	AT1G79040-PSBR	BD_replicate1
18	1.42254	AT3G26300-CYP71B34	BD_replicate1
18	1.39585	AT5G57785-AT5G57785	BD_replicate1
19	2.8883	AT4G34970-ADF9	10X_replicate1
19	2.25541	AT4G27520-ENODL2	BD_replicate1
19	1.78488	AT4G27520-ENODL2	10X_replicate1
19	1.54411	AT1G78520-AT1G78520	10X_replicate1
19	1.39492	AT1G56680-AT1G56680	BD_replicate1
19	1.29183	AT1G78520-AT1G78520	BD_replicate1
19	1.24401	AT2G04025-RGF3	BD_replicate1
19	1.18045	AT2G04025-RGF3	10X_replicate1
19	0.973338	AT1G56680-AT1G56680	10X_replicate1
19	0.954677	AT4G34970-ADF9	BD_replicate1
20	5.99751	AT2G45220-PME17	BD_replicate1
20	5.46983	AT2G45220-PME17	10X_replicate1
20	4.01109	AT1G70170-2MMP	10X_replicate1
20	3.79608	AT5G01250-AT5G01250	10X_replicate1
20	3.51233	AT1G56010-NAC021	10X_replicate1
20	3.08448	AT1G70170-2MMP	BD_replicate1
20	2.35419	AT3G49120-PER34	10X_replicate1
20	2.11183	AT1G56010-NAC021	BD_replicate1
20	1.99041	AT3G49120-PER34	BD_replicate1
20	1.63629	AT5G01250-AT5G01250	BD_replicate1
21	17.2208	AT3G25760-AOC1	10X_replicate1
21	9.22758	AT1G15625-AT1G15625	10X_replicate1
21	9.13558	AT4G15630-AT4G15630	10X_replicate1
21	8.40158	AT3G25760-AOC1	BD_replicate1
21	5.46049	AT1G14550-PER5	10X_replicate1
21	4.54286	AT1G78460-AT1G78460	10X_replicate1
21	4.15446	AT4G15630-AT4G15630	BD_replicate1
21	2.77892	AT1G15625-AT1G15625	BD_replicate1
21	2.75541	AT1G14550-PER5	BD_replicate1
21	2.04848	AT1G78460-AT1G78460	BD_replicate1
22	1.82415	AT3G21550-DMP2	BD_replicate1
22	1.68781	AT5G60020-LAC17	BD_replicate1
22	1.31054	AT3G21550-DMP2	10X_replicate1
22	1.06518	AT5G54690-GAUT12	BD_replicate1
22	0.98459	AT5G60020-LAC17	10X_replicate1
22	0.864969	AT5G54690-GAUT12	10X_replicate1
22	0.750828	AT2G41610-AT2G41610	BD_replicate1
22	0.610041	AT5G19870-AT5G19870	BD_replicate1
22	0.36787	AT5G19870-AT5G19870	10X_replicate1
22	0.337387	AT2G41610-AT2G41610	10X_replicate1
23	17.6815	AT4G22235-AT4G22235	10X_replicate1
23	13.6137	AT2G33790-AGP30	BD_replicate1
23	12.8674	AT4G22235-AT4G22235	BD_replicate1
23	11.3262	AT2G33790-AGP30	10X_replicate1
23	9.1294	AT4G22230-AT4G22230	10X_replicate1
23	4.89427	AT4G22230-AT4G22230	BD_replicate1
23	4.16197	AT3G60530-GATA4	BD_replicate1
23	2.91647	AT1G57590-PAE2	BD_replicate1
23	2.24074	AT3G60530-GATA4	10X_replicate1
23	2.00269	AT1G57590-PAE2	10X_replicate1
24	31.0449	AT1G52690-LEA7	BD_replicate1
24	30.5074	AT1G52690-LEA7	10X_replicate1
24	18.7497	AT3G53720-CHX20	BD_replicate1
24	8.76615	AT2G38230-PDX11	BD_replicate1
24	5.63561	AT4G13230-AT4G13230	BD_replicate1
24	4.32714	AT3G53720-CHX20	10X_replicate1
24	3.78097	AT2G38230-PDX11	10X_replicate1
24	2.55558	AT1G52680-AT1G52680	BD_replicate1
24	2.35733	AT1G52680-AT1G52680	10X_replicate1
24	1.67998	AT4G13230-AT4G13230	10X_replicate1
25	15.1578	AT1G16030-HSP70-5	BD_replicate1
25	9.22306	AT1G16030-HSP70-5	10X_replicate1
25	9.12812	AT1G53540-HSP17.6C	BD_replicate1
25	6.75337	AT1G54050-HSP17.4B	BD_replicate1
25	6.47904	AT1G53540-HSP17.6C	10X_replicate1
25	6.23331	AT1G54050-HSP17.4B	10X_replicate1
25	2.67013	AT4G10250-HSP22.0	BD_replicate1
25	2.6391	AT4G25200-HSP23.6	10X_replicate1
25	1.49941	AT4G10250-HSP22.0	10X_replicate1
25	1.49737	AT4G25200-HSP23.6	BD_replicate1
26	33.7793	ATMG00270-NAD6	10X_replicate1
26	27.7307	AT2G07725-AT2G07725	10X_replicate1
26	20.9575	ATCG00450-TRNV.1	10X_replicate1
26	14.2459	AT2G16586-AT2G16586	BD_replicate1
26	13.9917	ATMG00510-NAD7	10X_replicate1
26	10.4948	AT2G16586-AT2G16586	10X_replicate1
26	4.61123	AT2G07725-AT2G07725	BD_replicate1
26	4.20892	ATMG00510-NAD7	BD_replicate1
26	1.09699	ATMG00270-NAD6	BD_replicate1
26	0.696692	ATCG00450-TRNV.1	BD_replicate1
27	5.75233	AT4G16260-AT4G16260	BD_replicate1
27	4.72328	AT1G66700-PXMT1	BD_replicate1
27	3.70235	AT2G26560-PLP2	BD_replicate1
27	3.69706	AT1G66700-PXMT1	10X_replicate1
27	2.93679	AT1G71380-CEL3	BD_replicate1
27	2.47902	AT1G65570-AT1G65570	BD_replicate1
27	1.72658	AT2G26560-PLP2	10X_replicate1
27	1.37174	AT4G16260-AT4G16260	10X_replicate1
27	1.1973	AT1G65570-AT1G65570	10X_replicate1
27	0.635951	AT1G71380-CEL3	10X_replicate1
28	5.06082	AT1G02920-GSTF7	BD_replicate1
28	3.03561	AT4G14630-GLP9	BD_replicate1
28	2.66769	AT1G02920-GSTF7	10X_replicate1
28	1.94178	AT2G30750-CYP71A12	BD_replicate1
28	1.67664	AT4G14630-GLP9	10X_replicate1
28	1.20062	AT2G30750-CYP71A12	10X_replicate1
28	0.802467	AT4G39950-CYP79B2	BD_replicate1
28	0.716148	AT4G39950-CYP79B2	10X_replicate1
28	0.624106	AT1G14455-AT1G14455	BD_replicate1
28	0.324611	AT1G14455-AT1G14455	10X_replicate1
