# Supplementary material for: Benchmarking plant single cell RNA-sequencing sample processing strategies
Source: EMBO J. 2026 May 9;45(12):4337–59. doi: 10.1038/s44318-026-00800-5 (PMC13270049; doi:10.1038/s44318-026-00800-5)
Supplement: Supplementary file 13 — Source data Fig. 3 [file 44318_2026_800_MOESM13_ESM.zip › SourceData_Figure 3/Panel G/Panel G.xlsx]

## Sheet: Sheet1
Cluster	GOterm	LOG10 (pValue)
Cluster 0	translational elongation	1.40782
Cluster 0	translation elongation factor activity	3.22548
Cluster 15	translational elongation	4.63451
Cluster 15	translation	8.96658
Cluster 15	macromolecule biosynthetic process	1.75449
Cluster 15	cellular process	2.07263
Cluster 15	gene expression	2.54668
Cluster 15	protein metabolic process	2.31605
Cluster 15	translation elongation factor activity	5.22694
Cluster 15	structural constituent of ribosome	10.1163
Cluster 24	structural molecule activity	9.93181
Cluster 24	response to osmotic stress	1.62709
Cluster 24	response to abiotic stimulus	3.0381
Cluster 24	response to stimulus	4.82681
Cluster 27	unclassified	0
