# Supplementary material for: Benchmarking plant single cell RNA-sequencing sample processing strategies
Source: EMBO J. 2026 May 9;45(12):4337–59. doi: 10.1038/s44318-026-00800-5 (PMC13270049; doi:10.1038/s44318-026-00800-5)
Supplement: Supplementary file 14 — Source data Fig. 4 [file 44318_2026_800_MOESM14_ESM.zip]

Archive with 4 entries (2 files):
- SourceData_Figure 4/Panel A/
- SourceData_Figure 4/Panel A/Panel A.xlsx
- SourceData_Figure 4/Panel B/
- SourceData_Figure 4/Panel B/Panel B.xlsx
