# Supplementary material for: Benchmarking plant single cell RNA-sequencing sample processing strategies
Source: EMBO J. 2026 May 9;45(12):4337–59. doi: 10.1038/s44318-026-00800-5 (PMC13270049; doi:10.1038/s44318-026-00800-5)
Supplement: Supplementary file 14 — Source data Fig. 4 [file 44318_2026_800_MOESM14_ESM.zip › SourceData_Figure 4/Panel A/Panel A.xlsx]

## Sheet: Sheet1
	Number of cells /cell type						Relative abundance of cells/cell type (%)
Cell type	10X_replicate1	10X_replicate2	BD_replicate1	BD_replicate2	Total n cell/cell type		10X_replicate1	10X_replicate2	BD_replicate1	BD_replicate2
Atrichoblast	2866	2711	2428	3174	11179		25.6374	24.2508	21.7193	28.3925
Columella	80	46	81	56	263		30.4183	17.4905	30.7985	21.2928
Cortex	2310	2234	1073	1222	6839		33.7769	32.6656	15.6894	17.8681
Endodermis	1238	1150	848	797	4033		30.6968	28.5148	21.0265	19.762
Epidermis	1032	967	2557	1495	6051		17.055	15.9808	42.2575	24.7067
Initials	94	158	469	83	804		11.6915	19.6517	58.3333	10.3234
Lateral root rep	2129	1872	4773	3478	12252		17.3768	15.2791	38.9569	28.3872
Pericycle	1015	753	1437	963	4168		24.3522	18.0662	34.477	23.1046
Phloem	242	104	245	117	708		34.1808	14.6893	34.6045	16.5254
Procambium	170	55	168	128	521		32.6296	10.5566	32.2457	24.5681
Trichoblast	903	537	678	464	2582		34.9729	20.7978	26.2587	17.9706
Xylem	344	147	421	207	1119		30.7417	13.1367	37.6229	18.4987
