# Supplementary material for: Benchmarking plant single cell RNA-sequencing sample processing strategies
Source: EMBO J. 2026 May 9;45(12):4337–59. doi: 10.1038/s44318-026-00800-5 (PMC13270049; doi:10.1038/s44318-026-00800-5)
Supplement: Supplementary file 14 — Source data Fig. 4 [file 44318_2026_800_MOESM14_ESM.zip › SourceData_Figure 4/Panel B/Panel B.xlsx]

## Sheet: Sheet1
	Number of cells /cell stage						Relative abundance of cells/cell stage (%)
Cell stage ID	10X_replicate1	10X_replicate2	BD_replicate1	BD_replicate2	total n cell/cell stage		10X_replicate1	10X_replicate2	BD_replicate1	BD_replicate2
Distal Columella	1077	660	2391	1291	5419		19.8745	12.1794	44.1225	23.8236
Distal Lateral Root Cap	269	504	1599	1022	3394		7.92575	14.8497	47.1126	30.112
Elongation	2749	1649	1848	1338	7584		36.2474	21.7431	24.3671	17.6424
Maturation	3981	3630	3981	3139	14731		27.0246	24.6419	27.0246	21.3088
Meristem	3523	3647	4318	4182	15670		22.4825	23.2738	27.5558	26.6879
Proximal Columella	153	93	180	141	567		26.9841	16.4021	31.746	24.8677
Proximal Lateral Root Cap	672	551	861	1071	3155		21.2995	17.4643	27.29	33.9461
