# Supplementary material for: Benchmarking plant single cell RNA-sequencing sample processing strategies
Source: EMBO J. 2026 May 9;45(12):4337–59. doi: 10.1038/s44318-026-00800-5 (PMC13270049; doi:10.1038/s44318-026-00800-5)
Supplement: Supplementary file 15 — Source data Fig. 5 [file 44318_2026_800_MOESM15_ESM.zip › SourceData_Figure 5/Panel A/Panel A.xlsx]

## Sheet: cell_percentages_ecotype
	Number of cells /genotype					Relative abundance of cells/genotype (%)					Relative abundance of cells/genotype (%)
genotype	10X_replicate1	10X_replicate2	BD_replicate1	BD_replicate2		10X_replicate1	10X_replicate2	BD_replicate1	BD_replicate2		10X	BD
Col-0	5450	4292	6452	5636		23.534	18.5336	23.5801	20.5979		42.0675	44.1781
Ler-0	6125	5137	7142	5644		26.4487	22.1824	26.1019	20.6271		48.6311	46.729
doublet	849	1305	1584	904		3.66612	5.6352	5.78905	3.30385		9.30132	9.0929
Total n cells	23158	23158	27362	27362
