# Supplementary material for: Benchmarking plant single cell RNA-sequencing sample processing strategies
Source: EMBO J. 2026 May 9;45(12):4337–59. doi: 10.1038/s44318-026-00800-5 (PMC13270049; doi:10.1038/s44318-026-00800-5)
Supplement: Supplementary file 15 — Source data Fig. 5 [file 44318_2026_800_MOESM15_ESM.zip › SourceData_Figure 5/Panel B/Panel B.xlsx]

## Sheet: Sheet1
	Number of cells /cell type					Relative abundance of cells/cell type (%)
cell type	Col-0	Ler-0	doublet	total n cells/cell type		Col-0	Ler-0	doublet
Atrichoblast	5143	5032	1004	11179		46.0059	45.013	8.98113
Columella	59	192	12	263		22.4335	73.0038	4.56274
Cortex	2916	3386	537	6839		42.6378	49.5102	7.85203
Endodermis	2075	1687	271	4033		51.4505	41.8299	6.71956
Epidermis	2672	2087	1292	6051		44.158	34.4902	21.3518
Initials	312	260	232	804		38.806	32.3383	28.8557
Lateral root cap	3883	7629	740	12252		31.6928	62.2674	6.03983
Pericycle	2353	1543	272	4168		56.4539	37.0202	6.52591
Phloem	368	297	43	708		51.9774	41.9492	6.07345
Procambium	349	158	14	521		66.9866	30.3263	2.68714
Trichoblast	1110	1315	157	2582		42.9899	50.9295	6.08056
Xylem	589	462	68	1119		52.6363	41.2869	6.07685
