# Supplementary material for: Benchmarking plant single cell RNA-sequencing sample processing strategies
Source: EMBO J. 2026 May 9;45(12):4337–59. doi: 10.1038/s44318-026-00800-5 (PMC13270049; doi:10.1038/s44318-026-00800-5)
Supplement: Supplementary file 15 — Source data Fig. 5 [file 44318_2026_800_MOESM15_ESM.zip › SourceData_Figure 5/Panel C/Panel C.xlsx]

## Sheet: Sheet1
Category	Count		cell_ID_overlap	cell_ID_Unique_doubletFinder	cell_ID_unique_SNP
Overlap	1368		CSE021_AAAGGATAGTAGCTCT	CSE021_AAACCCACATGAAGCG	CSE021_AAACGAAGTGGATCGA
Unique_doubletFinder	6211		CSE021_AAAGGTATCTCTAGGA	CSE021_AAACGCTCAACACACT	CSE021_AAAGAACGTCGAGTGA
Unique_SNP	3228		CSE021_AACACACAGTCCCGAC	CSE021_AAACGCTCACCGCTGA	CSE021_AAATGGATCAAACTGC
			CSE021_AACACACTCGACCCAG	CSE021_AAACGCTCACTGTCGG	CSE021_AACAAGAAGATAGCTA
			CSE021_AACAGGGGTAAGGAGA	CSE021_AAACGCTGTACTTGTG	CSE021_AACACACCACTTGTGA
			CSE021_AACCCAAGTACGGTTT	CSE021_AAACGCTGTAGCGTAG	CSE021_AACCAACTCAGCTGAT
			CSE021_AACGAAAGTAGAGACC	CSE021_AAACGCTGTGATTGGG	CSE021_AACCACAGTTTGATCG
			CSE021_AACTTCTTCTCATAGG	CSE021_AAAGAACGTATCTTCT	CSE021_AACCTGATCTCGTCAC
			CSE021_AAGAACAGTCATCGCG	CSE021_AAAGGATGTTGGAGAC	CSE021_AACGTCACAATAGTGA
			CSE021_AAGACAAGTTGTGTTG	CSE021_AAAGGTAAGTAAGCAT	CSE021_AACTTCTAGGTGCCTC
			CSE021_AAGCATCCATACATCG	CSE021_AAAGGTATCAGACTGT	CSE021_AAGAACATCTCTATGT
			CSE021_AAGCATCGTCTTACAG	CSE021_AAAGTCCCACCTCTGT	CSE021_AAGACAAGTTCTGAGT
			CSE021_AAGCGAGTCGGACGTC	CSE021_AAAGTCCTCTCTGCTG	CSE021_AAGACTCTCTTTGCGC
			CSE021_AAGTTCGTCTCGGGAC	CSE021_AAAGTGACAGAGAGGG	CSE021_AAGCCATTCGCCGAAC
			CSE021_AATAGAGAGACTTGTC	CSE021_AAATGGAGTAGCTGTT	CSE021_AAGCGTTAGCAGCACA
			CSE021_AATCACGAGATACATG	CSE021_AACAAAGAGTAATACG	CSE021_AAGCGTTCACCTAAAC
			CSE021_AATGCCACAGGATGAC	CSE021_AACAACCCAATTTCTC	CSE021_AAGTTCGCACCCTTGT
			CSE021_AATGGAAGTAGCTTGT	CSE021_AACAAGAGTTGAGGAC	CSE021_AATGACCCACAAAGCG
			CSE021_AATTTCCCATCAACCA	CSE021_AACACACAGAGGCTGT	CSE021_AATGACCGTGACCGTC
			CSE021_AATTTCCGTAGATCCT	CSE021_AACACACCACCCGTAG	CSE021_AATGACCTCCTACACC
			CSE021_AATTTCCTCCTACAAG	CSE021_AACAGGGAGGGAGAAT	CSE021_AATGCCATCGTGGACC
			CSE021_ACACAGTCAGTGGCTC	CSE021_AACAGGGCACAATCTG	CSE021_AATTCCTAGGTTGTTC
			CSE021_ACACCAATCTTAAGGC	CSE021_AACCAACAGGGATCGT	CSE021_AATTTCCCACTTCTCG
			CSE021_ACACGCGAGTCTCGTA	CSE021_AACCAACTCGACGAGA	CSE021_AATTTCCCATCCTGTC
			CSE021_ACACTGATCCGTAATG	CSE021_AACCAACTCGGAATGG	CSE021_ACAAGCTCAATCACGT
			CSE021_ACAGCCGAGCCTTGAT	CSE021_AACCACAGTCCTTAAG	CSE021_ACAGAAACATCATTTC
			CSE021_ACAGCCGAGCGGCTCT	CSE021_AACCATGAGTTGGCGA	CSE021_ACAGGGAGTAGGACCA
			CSE021_ACAGGGAAGTTTCAGC	CSE021_AACCATGGTTGGTACT	CSE021_ACATCCCAGTCATACC
			CSE021_ACATGCACACAATCTG	CSE021_AACCTTTTCGGAGCAA	CSE021_ACATGCAGTGGGTCAA
			CSE021_ACCAACACAAATGGTA	CSE021_AACGAAAGTCGCGTCA	CSE021_ACATTTCCATTGACCA
			CSE021_ACCAACAGTACACTCA	CSE021_AACGAAATCTCTCTTC	CSE021_ACATTTCTCCTCCACA
			CSE021_ACCCAAAGTATGCTTG	CSE021_AACGGGACAAGCCATT	CSE021_ACCAACAAGTAGGTTA
			CSE021_ACCGTTCAGTGAGGCT	CSE021_AACGGGATCTCACCCA	CSE021_ACCAACAGTATCGAAA
			CSE021_ACCGTTCCAACTCGAT	CSE021_AACGTCACACTCCTGT	CSE021_ACCCTTGGTTCGGCCA
			CSE021_ACGATCAAGCTCGACC	CSE021_AACGTCATCATTGTGG	CSE021_ACCTACCTCGAGATAA
			CSE021_ACGGAAGAGGTCACAG	CSE021_AACGTCATCATTTGCT	CSE021_ACCTGTCGTACTCGCG
			CSE021_ACGGTTAAGTGAGTTA	CSE021_AACTTCTCATGACGGA	CSE021_ACCTGTCGTAGTCTTG
			CSE021_ACGTACAGTTGTGCCG	CSE021_AAGAACAGTGCTGTCG	CSE021_ACGGTTATCTTCGATT
			CSE021_ACTACGAAGGTATAGT	CSE021_AAGAACAGTGTTTGCA	CSE021_ACGTCCTTCCGAAGGA
			CSE021_ACTATCTGTGCATGTT	CSE021_AAGACAAAGCACTGGA	CSE021_ACTATTCCAGCGACAA
			CSE021_ACTATGGAGATAGTGT	CSE021_AAGACAACAGGTAGTG	CSE021_ACTCTCGAGTCGCGAA
			CSE021_ACTGCAAAGCATCGAG	CSE021_AAGACAACATGGTGGA	CSE021_ACTCTCGCACATATCG
			CSE021_ACTTAGGCAGAACATA	CSE021_AAGACTCCAAGACTGG	CSE021_ACTCTCGCATACCATG
			CSE021_ACTTAGGTCCTTACCG	CSE021_AAGACTCCACTAACGT	CSE021_ACTCTCGGTCCGTACG
			CSE021_ACTTCGCAGGCAGGGA	CSE021_AAGCATCCATCCTTGC	CSE021_ACTTCGCGTACGGGAT
			CSE021_ACTTTCAAGAGAGCAA	CSE021_AAGCATCGTCGTTGGC	CSE021_AGAAGCGGTACAACGG
			CSE021_ACTTTGTCATGAGGGT	CSE021_AAGCCATAGCTTCATG	CSE021_AGACAAACACAAATGA
			CSE021_AGAACCTCACCAGACC	CSE021_AAGCCATCAATCTCGA	CSE021_AGACAAATCATGAGAA
			CSE021_AGAACCTTCGAGTCCG	CSE021_AAGCGAGCATCATTGG	CSE021_AGACACTTCACTAGCA
			CSE021_AGAAGTAAGATACAGT	CSE021_AAGCGAGTCAGCAGAG	CSE021_AGAGAGCAGGTCGCCT
			CSE021_AGAGAATGTCACTTCC	CSE021_AAGCGTTAGGTTCAGG	CSE021_AGAGAGCTCCGTTGGG
			CSE021_AGATCCAGTGTCTTGA	CSE021_AAGCGTTCATCACGGC	CSE021_AGAGCAGCAGAACGCA
			CSE021_AGCCAATAGTCGAGGT	CSE021_AAGCGTTGTGAGGAAA	CSE021_AGAGCCCCAAGTGACG
			CSE021_AGCCAATGTGTCCATA	CSE021_AAGCGTTTCAGACCTA	CSE021_AGATGAATCAAACGAA
			CSE021_AGCCAGCTCGGATACT	CSE021_AAGGAATCAGATACCT	CSE021_AGATGAATCTACTTCA
			CSE021_AGCGATTTCTTGGCTC	CSE021_AAGGAATTCGCAAGAG	CSE021_AGCATCACACCCTAGG
			CSE021_AGCTTCCCATGACTTG	CSE021_AAGGTAAAGACCTGGA	CSE021_AGCCAATGTTATCCAG
			CSE021_AGGAAATCACACCTGG	CSE021_AAGTCGTAGTCGCCAC	CSE021_AGCCACGAGGTGCGAT
			CSE021_AGGATAAAGTGGCGAT	CSE021_AAGTCGTCACTAGGCC	CSE021_AGCCAGCAGACAACAT
			CSE021_AGGATCTCAAGAAATC	CSE021_AAGTCGTCAGCTGCCA	CSE021_AGCGATTCACTCAGAT
			CSE021_AGGCATTCACTGAGTT	CSE021_AAGTCGTCATAAGCGG	CSE021_AGCGTATTCCATAAGC
			CSE021_AGGGTCCAGCATCAAA	CSE021_AAGTGAAAGGGACCAT	CSE021_AGCGTCGAGGAACATT
			CSE021_AGGGTTTCAACCCGCA	CSE021_AAGTGAACATTGGCAT	CSE021_AGCTACAAGGGCAGGA
			CSE021_AGGTGTTCAGCCTATA	CSE021_AAGTTCGCACAGTGAG	CSE021_AGCTTCCGTGCTCGTG
			CSE021_AGGTGTTGTCTGTAGT	CSE021_AATAGAGAGAAGCGGG	CSE021_AGGACTTTCTTCCAGC
			CSE021_AGGTTGTCAACCGGAA	CSE021_AATAGAGAGACCATTC	CSE021_AGGAGGTTCTCGCCTA
			CSE021_AGTAACCAGTTGGAGC	CSE021_AATCACGCAAAGGATT	CSE021_AGGCCACCAGGTCCGT
			CSE021_AGTAGTCGTACTCGTA	CSE021_AATCACGGTTTGGAAA	CSE021_AGGCTGCAGTCAGCGA
			CSE021_AGTCAACCAACTCGTA	CSE021_AATCGACGTACAAGTA	CSE021_AGGGCTCAGACATGCG
			CSE021_AGTCAACCAGGCGAAT	CSE021_AATCGTGGTGGGATTG	CSE021_AGGGCTCCAGTGTATC
			CSE021_AGTCAACGTTCGAAGG	CSE021_AATGAAGCAACTCCCT	CSE021_AGTACCACAATGTTGC
			CSE021_AGTCAACTCGTGCAGC	CSE021_AATGAAGCACGGTGCT	CSE021_AGTAGCTGTCCGGATC
			CSE021_AGTGCCGCACGAAAGC	CSE021_AATGAAGCAGTCAGCC	CSE021_AGTCACACACGTACAT
			CSE021_AGTTAGCAGACGAAGA	CSE021_AATGACCAGTCAGAGC	CSE021_AGTCACATCACCCTCA
			CSE021_AGTTAGCCACCCAAGC	CSE021_AATGACCAGTGCAACG	CSE021_AGTCTCCGTTCCCAAA
			CSE021_AGTTAGCTCCTCTGCA	CSE021_AATGACCTCAGATTGC	CSE021_AGTGCCGCACTGAGTT
			CSE021_AGTTCGATCGACGAGA	CSE021_AATGGAAAGCTGCCTG	CSE021_AGTTAGCAGGATTCAA
			CSE021_ATACCGAAGACCTCAT	CSE021_AATGGAACACCCTATC	CSE021_AGTTAGCAGTCCGTCG
			CSE021_ATACCTTAGCGCCATC	CSE021_AATTCCTAGACAAGCC	CSE021_AGTTCCCCAAATCAAG
			CSE021_ATACCTTCATGCGTGC	CSE021_AATTCCTAGCCACTCG	CSE021_AGTTCCCCACGGTAGA
			CSE021_ATACCTTTCGATGCTA	CSE021_AATTTCCAGTGGATAT	CSE021_AGTTCGACAATACCCA
			CSE021_ATAGACCAGAGTGACC	CSE021_AATTTCCTCTTCGGAA	CSE021_ATACCGATCGCGCTGA
			CSE021_ATAGAGATCTAGTTCT	CSE021_ACAAAGACAGTTAGAA	CSE021_ATACTTCAGCCACTCG
			CSE021_ATATCCTGTCGTACTA	CSE021_ACAACCACAACTCGTA	CSE021_ATCCACCAGCTTACGT
			CSE021_ATCATTCCAGTCGTTA	CSE021_ACAACCAGTACCTATG	CSE021_ATCCCTGGTGTCATGT
			CSE021_ATCATTCTCAAGAGTA	CSE021_ACAACCATCAAGAGGC	CSE021_ATCCCTGTCACAGAGG
			CSE021_ATCCGTCAGAACCGCA	CSE021_ACAAGCTAGAACTGAT	CSE021_ATCCGTCAGCTCGCAC
			CSE021_ATCCTATAGGTTCTTG	CSE021_ACAAGCTAGCGGTAGT	CSE021_ATCCGTCGTTAGAGAT
			CSE021_ATCGATGGTACCAGAG	CSE021_ACAAGCTGTTCGATTG	CSE021_ATCCTATAGAATAACC
			CSE021_ATCGGCGCAGTGCCTG	CSE021_ACAAGCTTCCAGTGTA	CSE021_ATCGATGCAATCCTTT
			CSE021_ATCGTAGGTTCAAAGA	CSE021_ACACAGTAGCGAAACC	CSE021_ATCGATGCACCCAATA
			CSE021_ATCGTGAGTATCGTGT	CSE021_ACACAGTTCCAACCGG	CSE021_ATCGGATAGCACTCCG
			CSE021_ATCTCTATCACTTGGA	CSE021_ACACCAAAGTCTAGCT	CSE021_ATCGTCCAGAGCCGAT
			CSE021_ATGAGGGTCTCGCCTA	CSE021_ACACCAACATGTCAGT	CSE021_ATCTTCAAGAGTAACT
			CSE021_ATGCATGCATCCGTTC	CSE021_ACACCAAGTGAGACGT	CSE021_ATGAAAGAGGGAGTTC
			CSE021_ATGCCTCTCAGTCCGG	CSE021_ACACCAATCCATCTGC	CSE021_ATGACCATCGTGTGGC
			CSE021_ATGGATCCACATGGTT	CSE021_ACACGCGAGACTCGAG	CSE021_ATGAGGGGTGGCCCAT
			CSE021_ATGGATCCATGTGGCC	CSE021_ACACGCGTCGCTGCGA	CSE021_ATGCATGCAGGTTTAC
			CSE021_ATTACCTCACTGCTTC	CSE021_ACAGCCGGTTCACGAT	CSE021_ATGGTTGAGCGATGGT
			CSE021_ATTACTCAGCTACGTT	CSE021_ACAGCCGTCAACTGGT	CSE021_ATGTCCCGTCTGTCAA
			CSE021_ATTCACTCAAGATGGC	CSE021_ACATCCCCAGCTCTGG	CSE021_ATGTCCCTCCCTCATG
			CSE021_ATTCCATGTACGGCAA	CSE021_ACATGCATCGCACGAC	CSE021_ATGTCTTGTATACCCA
			CSE021_ATTCCCGGTACTGAGG	CSE021_ACATTTCAGGTTCCAT	CSE021_ATGTCTTTCGTGAGAG
			CSE021_ATTCCCGGTTGTTGTG	CSE021_ACATTTCAGTACGTCT	CSE021_ATTACCTTCCGGTAAT
			CSE021_ATTCGTTTCATTTGGG	CSE021_ACATTTCCAATAGGGC	CSE021_ATTCATCTCCGAGAAG
			CSE021_ATTCTACGTCTCGCGA	CSE021_ACATTTCGTACCGTGC	CSE021_ATTCCATGTATGACAA
			CSE021_ATTTACCCATAGATCC	CSE021_ACCAAACAGGTGATCG	CSE021_ATTCCATGTTATGTCG
			CSE021_ATTTCTGGTGTGATGG	CSE021_ACCAAACCACTCACTC	CSE021_ATTCCCGAGCCTGAGA
			CSE021_ATTTCTGTCAAGCCAT	CSE021_ACCAAACGTATTGACC	CSE021_ATTCCCGAGTCGCCAC
			CSE021_CAACAACAGATGACCG	CSE021_ACCAAACGTTGGGATG	CSE021_ATTCGTTGTACAAAGT
			CSE021_CAACAACCAACCACGC	CSE021_ACCAAACTCTTCACGC	CSE021_ATTCTACGTGGACTAG
			CSE021_CAACAGTTCAAGAGGC	CSE021_ACCAACAGTTGGAGGT	CSE021_ATTCTTGAGCTTAGTC
			CSE021_CAACCTCCAACGCCCA	CSE021_ACCACAACACTCCGAG	CSE021_ATTGTTCGTAAGGCCA
			CSE021_CAAGGGATCGTTCGCT	CSE021_ACCACAATCAGACCCG	CSE021_ATTTACCCATGCAGCC
			CSE021_CAATACGTCGCAAGAG	CSE021_ACCACAATCGAGAATA	CSE021_CAACAACAGCGACTAG
			CSE021_CAATTTCTCCTCACGT	CSE021_ACCACAATCGTCGATA	CSE021_CAACAGTAGTTGCCTA
			CSE021_CACAGATCAAGGCTTT	CSE021_ACCATTTCAACTACGT	CSE021_CAACGGCGTATCATGC
			CSE021_CACATGATCCACACCT	CSE021_ACCCTCAAGGGAGGAC	CSE021_CAAGACTAGAAGCCTG
			CSE021_CACTGGGCAGTTACCA	CSE021_ACCCTCATCGAGATAA	CSE021_CAAGCTAAGAATTGCA
			CSE021_CAGATACCAGAGAGGG	CSE021_ACCCTTGGTTCCGGTG	CSE021_CAAGCTAAGGTAGACC
			CSE021_CAGCAATCAACTGCTA	CSE021_ACCTACCAGGCGAAGG	CSE021_CAAGCTACAATACGCT
			CSE021_CAGCAATCACGCTGAC	CSE021_ACCTACCAGTCAGAGC	CSE021_CAAGGGAAGACCAGAC
			CSE021_CAGGCCATCAGCATTG	CSE021_ACCTGAAAGTAACGTA	CSE021_CAATTTCTCAGACTGT
			CSE021_CAGTTAGCATGAAGCG	CSE021_ACCTGAAGTTCGGTAT	CSE021_CACAGATCACAATCTG
			CSE021_CAGTTAGCATTCGGGC	CSE021_ACCTGAATCTCTCAAT	CSE021_CACAGATGTCCTTAAG
			CSE021_CATACCCCAGGCTATT	CSE021_ACCTGTCGTGTGTCGC	CSE021_CACATGACACAATGAA
			CSE021_CATCCACTCTGAATCG	CSE021_ACGATCATCCGTAATG	CSE021_CACATGACACCCATAA
			CSE021_CATCGTCGTGGAATGC	CSE021_ACGATGTAGAAGGCTC	CSE021_CACCAAAAGTAACCGG
			CSE021_CATGAGTAGTGGCCTC	CSE021_ACGATGTCAGCGGTTC	CSE021_CACCGTTGTGATCGTT
			CSE021_CATGCGGCACACTGGC	CSE021_ACGATGTGTGGTCCCA	CSE021_CACGAATCAAGTACCT
			CSE021_CATGCGGGTCACTCTC	CSE021_ACGCACGAGCTAGAAT	CSE021_CACGTGGAGGTCCAGA
			CSE021_CATGGATAGCTAGATA	CSE021_ACGCACGAGTTGTCAC	CSE021_CACTAAGGTCGGCTAC
			CSE021_CATGGTACAATCGTCA	CSE021_ACGCACGTCACTCTTA	CSE021_CACTAAGTCGCGGACT
			CSE021_CATTCCGCAACCAACT	CSE021_ACGGAAGGTACCTTCC	CSE021_CACTGGGAGCGGATCA
			CSE021_CATTCCGGTACAGTCT	CSE021_ACGGAAGGTGCATTTG	CSE021_CACTGGGAGGGATCTG
			CSE021_CATTGCCGTTGGGTTT	CSE021_ACGGAAGGTTGCGGCT	CSE021_CACTGTCAGTTAACAG
			CSE021_CCAAGCGCACTGTGTA	CSE021_ACGGAAGTCAAGCCCG	CSE021_CAGCCAGCACATGGTT
			CSE021_CCAAGCGCAGCTACTA	CSE021_ACGGAAGTCCGATAAC	CSE021_CAGTGCGAGCCTCAAT
			CSE021_CCACTTGAGACTGGGT	CSE021_ACGGAAGTCGGTTGTA	CSE021_CAGTGCGGTAGGTACG
			CSE021_CCCATTGGTTTACTTC	CSE021_ACGGGTCGTAGATTGA	CSE021_CATCAAGCAGACGATG
			CSE021_CCCGAAGTCGCTTTAT	CSE021_ACGGTCGCACATCCCT	CSE021_CATCAAGGTTGAGGAC
			CSE021_CCCTGATCACGCTGAC	CSE021_ACGGTCGGTCATGACT	CSE021_CATCGCTCACACGGTC
			CSE021_CCCTTAGGTCTCAGGC	CSE021_ACGGTTAGTTTACCTT	CSE021_CATCGCTTCTCTGCCA
			CSE021_CCGGGTACAATACCTG	CSE021_ACGGTTATCACGGTCG	CSE021_CATGAGTCAGAGTCTT
			CSE021_CCGGTAGGTTCTGACA	CSE021_ACGTAACCAGCTACAT	CSE021_CATGCTCCAAGAAACT
			CSE021_CCGGTGATCGCTTGAA	CSE021_ACGTAACTCATCGACA	CSE021_CATTGCCAGAGCATCG
			CSE021_CCGTAGGGTCTCTCCA	CSE021_ACGTACAAGGAGTACC	CSE021_CCAAGCGCATACAGAA
			CSE021_CCTAAGAAGAGGACTC	CSE021_ACGTAGTAGTGGAAGA	CSE021_CCACACTCAGCGTGCT
			CSE021_CCTCAACAGTCTCTGA	CSE021_ACGTCCTCAAGCGAAC	CSE021_CCACGTTAGAAACTGT
			CSE021_CCTCAACGTATTGACC	CSE021_ACGTTCCGTCAGTTTG	CSE021_CCACGTTTCGTTTACT
			CSE021_CCTCAACTCCATCCGT	CSE021_ACGTTCCTCACAGTGT	CSE021_CCCATTGAGAGTCAAT
			CSE021_CCTCACAAGAGCTGAC	CSE021_ACTACGAGTGCTCTCT	CSE021_CCCGAAGAGATCACTC
			CSE021_CCTCCTCCAAGTACCT	CSE021_ACTACGATCCGCACGA	CSE021_CCCTAACCACGGTGCT
			CSE021_CCTCTAGCAATGCTCA	CSE021_ACTATCTAGCAATAAC	CSE021_CCCTCAAGTCGAGTTT
			CSE021_CCTCTCCGTGCTGATT	CSE021_ACTATCTGTATCAAGA	CSE021_CCCTCTCCAATGAACA
			CSE021_CCTGCATTCGCGTTTC	CSE021_ACTATCTTCTCGCTCA	CSE021_CCGAACGGTCGCTCGA
			CSE021_CCTTCAGAGGGTTAAT	CSE021_ACTATGGCACTTGGGC	CSE021_CCGATGGAGGCTCTAT
			CSE021_CCTTTGGTCAAGTGTC	CSE021_ACTATGGGTTCTCCCA	CSE021_CCGCAAGTCGTCGATA
			CSE021_CGAATTGTCCACTGGG	CSE021_ACTATGGTCCTACCAC	CSE021_CCGGTAGAGTTAGAAC
			CSE021_CGACAGCCAAGCAGGT	CSE021_ACTATTCTCGAGTGGA	CSE021_CCTACGTCATTCACCC
			CSE021_CGAGTGCTCCCGAATA	CSE021_ACTATTCTCTGCATAG	CSE021_CCTCAGTCACCGGTCA
			CSE021_CGATCGGCAGCTACCG	CSE021_ACTCCCAGTATGTCTG	CSE021_CCTCAGTGTAGGTGCA
			CSE021_CGATCGGTCAAGGAGC	CSE021_ACTCTCGCAAACTCGT	CSE021_CCTCCTCCAAGAGGCT
			CSE021_CGGAATTAGGGCAGGA	CSE021_ACTCTCGCACGGTAGA	CSE021_CCTCTAGCAATTGTGC
			CSE021_CGGTCAGGTAATCAGA	CSE021_ACTGATGAGAATCCCT	CSE021_CCTGTTGAGGTCACCC
			CSE021_CGTAGTAGTCTAATCG	CSE021_ACTTATCAGTCGTTAC	CSE021_CCTTTGGAGGTAGCAC
			CSE021_CGTCAAATCATTTCGT	CSE021_ACTTCCGTCCACGAAT	CSE021_CCTTTGGTCCGCGAGT
			CSE021_CGTCCATCATTACGGT	CSE021_ACTTCGCGTTGATCGT	CSE021_CGAAGGATCGTGTGGC
			CSE021_CGTGAATTCACGATAC	CSE021_ACTTTCAAGTAACGAT	CSE021_CGAAGTTTCCCGAATA
			CSE021_CGTGCTTCAGAACTCT	CSE021_ACTTTCAAGTTCGGTT	CSE021_CGACAGCGTTCTCCTG
			CSE021_CGTGTCTTCTAAGCCA	CSE021_ACTTTGTAGCCATGCC	CSE021_CGATGGCTCAAGAAAC
			CSE021_CGTTCTGGTCCACGCA	CSE021_ACTTTGTCACCGTGCA	CSE021_CGCAGGTGTGCCCACA
			CSE021_CTAACTTAGGTGCCTC	CSE021_ACTTTGTTCATGAAAG	CSE021_CGCAGGTTCGCCAATA
			CSE021_CTACCTGAGAGTCCGA	CSE021_ACTTTGTTCGAGAACG	CSE021_CGCGTGATCCACCTGT
			CSE021_CTACTATTCGTTCTCG	CSE021_AGAAATGAGGTAGGCT	CSE021_CGGACACCAGTCTTCC
			CSE021_CTCAATTTCACGTAGT	CSE021_AGAACAACACATTCGA	CSE021_CGGCAGTTCCCATGGG
			CSE021_CTCAGAAGTAGCTTAC	CSE021_AGAACAAGTACCCGCA	CSE021_CGGCAGTTCGATCCCT
			CSE021_CTCAGGGGTACTTGTG	CSE021_AGAACAATCCCGTAAA	CSE021_CGGGACTGTGCTCCGA
			CSE021_CTCATTACACTACAGT	CSE021_AGAACAATCCTTATAC	CSE021_CGGGTCAGTGACTCTA
			CSE021_CTCCATGCATCGGATT	CSE021_AGAACCTAGATACCAA	CSE021_CGGTCAGCACCATTCC
			CSE021_CTCCATGTCGACACCG	CSE021_AGAACCTAGGTGAGCT	CSE021_CGTAATGGTTAGAGTA
			CSE021_CTCCCTCTCACTTGTT	CSE021_AGAACCTCAGTTGGTT	CSE021_CGTAATGTCTGCGATA
			CSE021_CTCCTTTGTCTAGGTT	CSE021_AGAACCTTCTCGGCTT	CSE021_CGTAGTACATACACCA
			CSE021_CTCTCGAGTGTCCCTT	CSE021_AGAAGTAAGGTTCCGC	CSE021_CGTCAAACAGCCATTA
			CSE021_CTGCCATGTTACGATC	CSE021_AGAAGTACAGCAGTAG	CSE021_CGTCCATGTTCTAACG
			CSE021_CTGGCAGTCGTAGGGA	CSE021_AGAAGTACAGGATCTT	CSE021_CGTGAATAGCACGATG
			CSE021_CTGGTCTTCAGGAAAT	CSE021_AGAAGTACATATACCG	CSE021_CGTGTCTGTCATCACA
			CSE021_CTGTAGAAGAGATCGC	CSE021_AGAAGTATCCGTGTGG	CSE021_CGTTAGACAAGTACCT
			CSE021_CTGTAGAAGGAAGAAC	CSE021_AGACAAAAGCTCATAC	CSE021_CTACATTAGCAATTAG
			CSE021_CTGTATTGTTTCACTT	CSE021_AGACAAACAACGTATC	CSE021_CTAGGTACATAACTCG
			CSE021_CTGTCGTCATTGCTGA	CSE021_AGACAAACAGTCAGAG	CSE021_CTATCCGCAGGAAGTC
			CSE021_CTGTCGTTCACCTTAT	CSE021_AGACACTAGAACAAGG	CSE021_CTATCTACACTTGAGT
			CSE021_CTGTGAAGTGCAACGA	CSE021_AGACACTCACCCGTAG	CSE021_CTCACTGTCGTCGGGT
			CSE021_CTTAGGACACATGGTT	CSE021_AGACCATCACTCAAGT	CSE021_CTCAGGGTCAGTAGGG
			CSE021_CTTCGGTAGGCATCTT	CSE021_AGACCATGTGGTAACG	CSE021_CTCCAACGTGGGAGAG
			CSE021_CTTGAGAAGAAATGGG	CSE021_AGACCATTCTGAGGCC	CSE021_CTCCATGAGACGACGT
			CSE021_CTTGATTGTGTTGACT	CSE021_AGACCCGCATGGAACG	CSE021_CTCCCAATCAAATAGG
			CSE021_GAAATGATCCTCTAGC	CSE021_AGACTCAGTCGTATGT	CSE021_CTCCGATCACACGTGC
			CSE021_GAACTGTGTTGGTGTT	CSE021_AGAGAATCAGGGTCTC	CSE021_CTCGAGGAGTACCGGA
			CSE021_GAATCGTAGTGGAAAG	CSE021_AGAGCCCCATGGCTGC	CSE021_CTCTCAGCAGATACCT
			CSE021_GACCGTGGTATCATGC	CSE021_AGATAGAAGGATCATA	CSE021_CTCTGGTAGCTAGAGC
			CSE021_GACGCTGAGGCACTCC	CSE021_AGATAGATCAGACCTA	CSE021_CTGAGGCTCCCTAGGG
			CSE021_GACTATGTCGCATGAT	CSE021_AGATCCAGTAGCTGTT	CSE021_CTGATCCAGTAGAATC
			CSE021_GAGAAATAGGGTTAAT	CSE021_AGATCGTCACGTCGGT	CSE021_CTGCAGGCAACGCATT
			CSE021_GAGAAATTCAGCAGAG	CSE021_AGATCGTGTGGTATGG	CSE021_CTGCATCTCGAAGCAG
			CSE021_GAGCTGCGTATGAGAT	CSE021_AGATGAAGTATGCGGA	CSE021_CTGCGAGGTGCGCTCA
			CSE021_GAGGCAAAGTGGTTGG	CSE021_AGATGCTCACGATAGG	CSE021_CTGTCGTCATGAATCC
			CSE021_GAGGCCTGTCACATTG	CSE021_AGATGCTCACTATCCC	CSE021_CTTAGGATCAACGAGG
			CSE021_GAGGGTAGTTGTATGC	CSE021_AGATGCTCATGTTTGG	CSE021_CTTCCGATCGGTAGGA
			CSE021_GAGTCTAAGCACTCAT	CSE021_AGATGCTGTTCGTACA	CSE021_CTTCGGTCAGTCTGGC
			CSE021_GAGTTACCAACGGGTA	CSE021_AGCATCACAAGCTACT	CSE021_CTTGAGACAAGCGCAA
			CSE021_GAGTTGTCACCACTGG	CSE021_AGCCACGCAGGAGGTT	CSE021_GAAATGAGTTAGAGTA
			CSE021_GAGTTTGAGTCCGCCA	CSE021_AGCCAGCGTCCAGTTA	CSE021_GAACACTCAGTTGGTT
			CSE021_GATCAGTAGTATGATG	CSE021_AGCCAGCTCATGGTAC	CSE021_GAAGCGACACACCGCA
			CSE021_GATCCCTAGCATTTGC	CSE021_AGCGCCAGTCAAGTTC	CSE021_GAATCACTCACATTGG
			CSE021_GATGACTTCGCCAGAC	CSE021_AGCGCCAGTCGCAGTC	CSE021_GAATCGTAGTAAGACT
			CSE021_GATGATCGTTAAACCC	CSE021_AGCGCCAGTTGTTGTG	CSE021_GACATCACACCTAAAC
			CSE021_GATGTTGTCTCCGAAA	CSE021_AGCGCCATCACCGACG	CSE021_GACCCTTGTATGGAAT
			CSE021_GATTGGTGTTCGCGTG	CSE021_AGCGCCATCCAGCCTT	CSE021_GACCTTCAGCCGGAAT
			CSE021_GCACATAAGTAAACGT	CSE021_AGCGCCATCGAGAATA	CSE021_GACCTTCTCTCTCGCA
			CSE021_GCATGATAGTGAGGTC	CSE021_AGCGCTGAGGATGAGA	CSE021_GACTATGCAAAGGTTA
			CSE021_GCCAGCATCTGATTCT	CSE021_AGCGCTGGTATCCTCC	CSE021_GACTGATCAAATGCGG
			CSE021_GCCAGGTCAGCCCAGT	CSE021_AGCGTATCAGTAGTGG	CSE021_GACTTCCCATTCAGGT
			CSE021_GCCATGGGTTTGTTGG	CSE021_AGCGTATGTCCTGTCT	CSE021_GACTTCCTCGGACCAC
			CSE021_GCCTGTTTCGCAGTCG	CSE021_AGCGTATGTTGGATCT	CSE021_GAGACTTCAGCTTCGG
			CSE021_GCGATCGAGATAGTGT	CSE021_AGCTACACAGCAGTGA	CSE021_GAGACTTTCCTACCAC
			CSE021_GCGGAAAGTCAGCTTA	CSE021_AGCTACACATGTCGTA	CSE021_GAGCCTGTCGGCTGTG
			CSE021_GCGGATCCATTCCTAT	CSE021_AGCTACAGTACCGCGT	CSE021_GAGCTGCAGAGAGGTA
			CSE021_GCGTGCACATTGCCGG	CSE021_AGCTCAAGTCGTGTTA	CSE021_GAGCTGCAGCCATATC
			CSE021_GCTACCTAGACGTCCC	CSE021_AGCTCAATCAGTGGGA	CSE021_GAGCTGCAGCGCCCAT
			CSE021_GCTCAAAGTTCGGGTC	CSE021_AGCTCAATCTTCTGTA	CSE021_GAGCTGCGTACATTGC
			CSE021_GCTGGGTGTCCAAGAG	CSE021_AGGAAATGTTGCATAC	CSE021_GAGTGAGCATGAGAAT
			CSE021_GGAATCTGTCGTTGCG	CSE021_AGGAATATCCTCGCAT	CSE021_GAGTTACGTCTGATCA
			CSE021_GGAGAACTCCACAAGT	CSE021_AGGACGAGTGAGAACC	CSE021_GAGTTTGGTGAAGCTG
			CSE021_GGAGGTAGTGTTTACG	CSE021_AGGACGATCGTTAGAC	CSE021_GATCGTAGTTTCGATG
			CSE021_GGATCTACACCACATA	CSE021_AGGAGGTAGGGTAATT	CSE021_GATCGTATCACTTGTT
			CSE021_GGATCTATCGATACTG	CSE021_AGGAGGTGTCTGTAAC	CSE021_GATGCTAGTACCAGAG
			CSE021_GGCGTCAAGTCGTCTA	CSE021_AGGATAAAGACACACG	CSE021_GATGTTGTCTGAATCG
			CSE021_GGCTTGGTCGGTAGAG	CSE021_AGGATCTCATCTGGGC	CSE021_GCAACATCACCAATTG
			CSE021_GGCTTTCCAGTCTCTC	CSE021_AGGATCTGTATCACGT	CSE021_GCAACCGGTCCGTACG
			CSE021_GGGACCTCAGCACAGA	CSE021_AGGCCACAGTGCTACT	CSE021_GCACATATCCGTGTCT
			CSE021_GGGACCTGTTGTCTAG	CSE021_AGGCCACTCAAGCGTT	CSE021_GCACATATCTGCCTGT
			CSE021_GGGCGTTAGCATGAAT	CSE021_AGGCTGCAGGTACTGG	CSE021_GCACTAACACTGGAAG
			CSE021_GGGCTACAGCGTCGAA	CSE021_AGGCTGCCACGACGTC	CSE021_GCCAGTGTCCTAGCGG
			CSE021_GGGCTCAAGACGATAT	CSE021_AGGCTGCTCTGTCGTC	CSE021_GCCTGTTAGCGTCTCG
			CSE021_GGTAATCAGTTTCAGC	CSE021_AGGGAGTAGCTGTTAC	CSE021_GCCTGTTGTTTCCCAC
			CSE021_GGTAATCTCTGGGATT	CSE021_AGGGAGTAGGTCATAA	CSE021_GCGGATCGTCACCCTT
			CSE021_GGTCTGGCACCAGTAT	CSE021_AGGGAGTAGTGCTCAT	CSE021_GCTGCAGCACATACTG
			CSE021_GGTCTGGTCGGCGATC	CSE021_AGGGTGATCACCATGA	CSE021_GCTGGGTAGCAGTAAT
			CSE021_GGTGAAGCAAGAGGTC	CSE021_AGGGTTTAGCGTCAGA	CSE021_GCTGGGTTCAAGAAAC
			CSE021_GGTGAAGCAGCCGTTG	CSE021_AGGGTTTAGGTGCTGA	CSE021_GCTTGGGAGGCCACTC
			CSE021_GGTGGCTAGCTTCATG	CSE021_AGGTCATCACAATGTC	CSE021_GGAACCCAGTACGAGC
			CSE021_GGTGGCTGTTGGGTAG	CSE021_AGGTCTAAGCTTTCCC	CSE021_GGAACCCGTCATCACA
			CSE021_GGTGTCGAGACAACTA	CSE021_AGGTCTAGTGCAGTGA	CSE021_GGAACCCGTCTAACGT
			CSE021_GGTGTTATCAGGAGAC	CSE021_AGGTGTTGTACGGGAT	CSE021_GGAATCTCAGCCTTCT
			CSE021_GGTTAACCAAATCAGA	CSE021_AGGTGTTGTCAAGCCC	CSE021_GGAATGGTCTGGGCCA
			CSE021_GGTTCTCAGGTCCAGA	CSE021_AGGTTACAGAGGTTAT	CSE021_GGAGATGGTGTGTCCG
			CSE021_GGTTGTAAGGTCTTTG	CSE021_AGGTTGTAGAGAGCGG	CSE021_GGAGCAAAGGAACGAA
			CSE021_GGTTGTACAAATGAGT	CSE021_AGGTTGTAGTGCCGAA	CSE021_GGAGCAAAGTTGGACG
			CSE021_GTAACACAGGTTAGTA	CSE021_AGGTTGTCAACGGCCT	CSE021_GGAGCAAGTTGGTACT
			CSE021_GTAGCTATCCTTACCG	CSE021_AGGTTGTTCCAAGCTA	CSE021_GGATGTTAGTCGTTAC
			CSE021_GTAGGAGCACATGACT	CSE021_AGTAACCCATTAGGCT	CSE021_GGCAGTCAGCTCGAAG
			CSE021_GTAGTACAGGGTTTCT	CSE021_AGTACCAAGGCTGAAC	CSE021_GGCGTCAAGGGACTGT
			CSE021_GTAGTACCAAGACCGA	CSE021_AGTACCAGTCTAGATC	CSE021_GGCGTCACAGATTCGT
			CSE021_GTCAAGTAGGCCACCT	CSE021_AGTACCAGTCTTGTCC	CSE021_GGCTGTGTCATTATCC
			CSE021_GTCACTCAGACTCTAC	CSE021_AGTACCATCGAGAGAC	CSE021_GGGAAGTCAGCAGTAG
			CSE021_GTCAGCGAGAGCATAT	CSE021_AGTACTGCATACTGTG	CSE021_GGGACAATCCATTTCA
			CSE021_GTCATCCCATGTGCCG	CSE021_AGTACTGGTTTGACAC	CSE021_GGGACCTTCTATCGCC
			CSE021_GTCATTTAGGAGGTTC	CSE021_AGTAGCTAGATTGTGA	CSE021_GGGACTCTCTGCATAG
			CSE021_GTCATTTTCCACCCTA	CSE021_AGTAGTCGTTTGATCG	CSE021_GGGATCCAGCGGTAAC
			CSE021_GTCCACTGTTTCGGCG	CSE021_AGTCACAAGCTCCATA	CSE021_GGGATGACAACAACAA
			CSE021_GTCCTCAAGCAGCAGT	CSE021_AGTCACACAGCATCTA	CSE021_GGGCGTTGTTCAGTAC
			CSE021_GTCGCGAGTTATGACC	CSE021_AGTCATGAGCTCACTA	CSE021_GGGTAGACAATGAACA
			CSE021_GTCGTAACATTCCTCG	CSE021_AGTCATGAGGACATCG	CSE021_GGGTATTAGCGGCTCT
			CSE021_GTCTGTCAGTGTTGAA	CSE021_AGTCATGGTGTGGTCC	CSE021_GGGTATTCATGGGATG
			CSE021_GTGAGGATCTTCTCAA	CSE021_AGTCTCCGTGTCTTAG	CSE021_GGGTCACAGTATGGCG
			CSE021_GTGATGTAGCGATTCT	CSE021_AGTGACTTCCTTCTGG	CSE021_GGGTCTGAGGTTTACC
			CSE021_GTGCGTGAGAAACCCG	CSE021_AGTGATCAGCCTTGAT	CSE021_GGGTCTGCACGAGAAC
			CSE021_GTGTGATAGTATAACG	CSE021_AGTGATCCAATATCCG	CSE021_GGGTGTCGTCCAAAGG
			CSE021_GTGTGATGTGCAACGA	CSE021_AGTGCCGAGCAGCGAT	CSE021_GGGTTATAGTCATGAA
			CSE021_GTGTTAGTCCTGCTAC	CSE021_AGTGCCGGTCGAGTTT	CSE021_GGTAATCTCGCGGTAC
			CSE021_GTTCCGTTCACAGTGT	CSE021_AGTGCCGTCGATTGGT	CSE021_GGTAGAGGTGACCGTC
			CSE021_GTTGAACGTTTAGAGA	CSE021_AGTGTTGCACCGTGAC	CSE021_GGTAGAGTCCATCTCG
			CSE021_GTTGTAGAGCATACTC	CSE021_AGTGTTGCAGCTCGGT	CSE021_GGTCTGGCACCCAAGC
			CSE021_TACCGAACACTTGGCG	CSE021_AGTGTTGGTGATATAG	CSE021_GGTTAACCAACGGGTA
			CSE021_TACCGAATCTGGTGCG	CSE021_AGTGTTGGTTTAGACC	CSE021_GTAATCGAGCCAGTAG
			CSE021_TACCTCGGTTCTCTAT	CSE021_AGTGTTGTCGGTCTGG	CSE021_GTAATCGCAACCCTCT
			CSE021_TACGGTATCAGACCGC	CSE021_AGTTCCCCAGCTATAC	CSE021_GTCAAGTAGAAACTGT
			CSE021_TACTTACGTTCGCGTG	CSE021_ATACCGAAGCAGGCTA	CSE021_GTCACGGGTGGATGAC
			CSE021_TAGACCACAATCAGCT	CSE021_ATACCGACAAGGCCTC	CSE021_GTCATCCAGAGATGCC
			CSE021_TAGACCACATCCTTCG	CSE021_ATACCGAGTCTCGGAC	CSE021_GTCATCCAGGAACGCT
			CSE021_TAGACTGCATCCTCAC	CSE021_ATACTTCAGGTGCTAG	CSE021_GTCATCCGTAGCTTAC
			CSE021_TAGAGTCGTGCTGATT	CSE021_ATACTTCAGTCGGCCT	CSE021_GTCCTCACATGACTCA
			CSE021_TAGAGTCTCTCAGAAC	CSE021_ATAGACCTCGGAATTC	CSE021_GTCTAGACATCCTTGC
			CSE021_TAGATCGCACTACCCT	CSE021_ATAGAGAAGAGCCATG	CSE021_GTCTCACAGGTTCTAC
			CSE021_TAGGAGGTCGACGCGT	CSE021_ATAGAGAGTTTCCAAG	CSE021_GTCTCACAGTCGGCAA
			CSE021_TATACCTAGTAACCGG	CSE021_ATATCCTCATAGGCGA	CSE021_GTGAGGATCATACGAC
			CSE021_TATACCTGTCTTACAG	CSE021_ATATCCTGTCGTTGGC	CSE021_GTGAGGATCGCGTGCA
			CSE021_TCAATCTGTAAGGCCA	CSE021_ATATCCTTCGAGCTGC	CSE021_GTGATGTCAATGTGGG
			CSE021_TCAGCCTCAGCGGTCT	CSE021_ATCACGAGTGACTCGC	CSE021_GTGCGTGAGACACACG
			CSE021_TCAGCCTGTGCCTTTC	CSE021_ATCACTTCAGGTACGA	CSE021_GTGCGTGCAAGCACAG
			CSE021_TCAGGGCCAGCCGTTG	CSE021_ATCATTCGTGTAAATG	CSE021_GTGCTTCGTCATCAGT
			CSE021_TCAGGTAAGCACGGAT	CSE021_ATCCACCAGACGTCCC	CSE021_GTGGAGAAGTGCGACA
			CSE021_TCAGTTTGTCCAAATC	CSE021_ATCCACCAGATGGCAC	CSE021_GTGGTTACATTGCCGG
			CSE021_TCATCATGTATTTCTC	CSE021_ATCCACCGTGGTCAAG	CSE021_GTGTAACCATACGCAT
			CSE021_TCATGTTGTAACACCT	CSE021_ATCCACCGTTCCTAAG	CSE021_GTGTCCTAGCATAGGC
			CSE021_TCATGTTTCGATAACC	CSE021_ATCCACCTCCAACACA	CSE021_GTGTTCCTCTGAATGC
			CSE021_TCATTGTCAAATGGCG	CSE021_ATCCATTTCCTACGGG	CSE021_GTTAGTGGTGCGTGCT
			CSE021_TCATTGTGTCTTGGTA	CSE021_ATCCCTGAGTTGAAAC	CSE021_GTTATGGCATCACCAA
			CSE021_TCCACGTAGCAAACAT	CSE021_ATCCCTGGTACCGGAA	CSE021_GTTATGGGTTGCGTAT
			CSE021_TCCACGTAGGTTCATC	CSE021_ATCCCTGGTGAGGCAT	CSE021_GTTCTATAGGATGGCT
			CSE021_TCCCACAAGGGAGGTG	CSE021_ATCCCTGTCCATTCGC	CSE021_GTTGAACCAGGTCCGT
			CSE021_TCCCAGTAGCACCCAC	CSE021_ATCGATGCAAGAAACT	CSE021_GTTGCGGAGGTCTACT
			CSE021_TCCGGGACAGAATTCC	CSE021_ATCGATGTCACGAGGA	CSE021_GTTGTAGGTCTGTGCG
			CSE021_TCCGGGAGTTATGTGC	CSE021_ATCGGATCAGCGTAGA	CSE021_GTTGTCCGTTGTTGCA
			CSE021_TCGCACTGTTGCGTAT	CSE021_ATCGGCGCATCATCCC	CSE021_GTTTACTCACTAGGCC
			CSE021_TCGGATAGTGGATGAC	CSE021_ATCGGCGGTCATGACT	CSE021_TAACCAGGTGAGATCG
			CSE021_TCGGGACAGATTGCGG	CSE021_ATCGTAGAGGGTTGCA	CSE021_TAACGACGTAAGATTG
			CSE021_TCGTCCACAACTGCCG	CSE021_ATCGTAGGTTGCATGT	CSE021_TAACTTCTCCGCTGTT
			CSE021_TCGTGGGCAGTCTGGC	CSE021_ATCGTCCGTACACTCA	CSE021_TAACTTCTCCGGCTTT
			CSE021_TCTAACTAGACTTCGT	CSE021_ATCGTCCGTATGGAAT	CSE021_TAATCTCTCGGCATCG
			CSE021_TCTACATCACTAGAGG	CSE021_ATCGTCCGTTAATGAG	CSE021_TAATTCCAGTTGCTCA
			CSE021_TCTACCGGTAGTCTGT	CSE021_ATCGTCCTCTCACGAA	CSE021_TACACCCCAGCGTGCT
			CSE021_TCTACCGGTTGTTTGG	CSE021_ATCGTGAAGATGCTAA	CSE021_TACAGGTCAAAGGTTA
			CSE021_TCTACCGTCCGTCAAA	CSE021_ATCTCTAGTCACTTCC	CSE021_TACCCACCAGCTGTGC
			CSE021_TCTATCATCGAGATGG	CSE021_ATCTCTAGTTGACGGA	CSE021_TACCTCGTCGCTAAAC
			CSE021_TCTCTGGGTACGATCT	CSE021_ATCTCTATCCCTCTCC	CSE021_TACGGGCAGCTGACCC
			CSE021_TCTGCCAAGAGCCCAA	CSE021_ATCTTCATCTTTGCGC	CSE021_TACGTCCGTTAAAGTG
			CSE021_TCTGCCATCCTTGAAG	CSE021_ATGAAAGAGTTGTACC	CSE021_TACTTACAGACTGAGC
			CSE021_TCTGGCTTCAACACGT	CSE021_ATGAAAGCACGGCCAT	CSE021_TAGATCGCATCGATCA
			CSE021_TCTGGCTTCAGTCATG	CSE021_ATGAAAGTCCTACACC	CSE021_TAGATCGTCTCGTCGT
			CSE021_TGAACGTAGTGTTGTC	CSE021_ATGACCATCATTACGG	CSE021_TAGGAGGAGTAAGGGA
			CSE021_TGAACGTGTCGTCTCT	CSE021_ATGATCGCAAGACAAT	CSE021_TAGGGTTCACTGCACG
			CSE021_TGAATGCAGGAGTACC	CSE021_ATGATCGCACATGTTG	CSE021_TAGGTACCATATGAAG
			CSE021_TGAATGCGTAGAGTTA	CSE021_ATGATCGGTTCCCACT	CSE021_TAGGTACGTGCCGTAC
			CSE021_TGAATGCGTGGTCTGC	CSE021_ATGATCGTCGTAGCTA	CSE021_TAGGTTGAGCAATAAC
			CSE021_TGACGCGAGTGCCCGT	CSE021_ATGCATGTCGTGACTA	CSE021_TAGTGCACAAATACAG
			CSE021_TGACTCCTCCTTGACC	CSE021_ATGCGATGTATCAGGG	CSE021_TAGTGCATCTTCCAGC
			CSE021_TGAGACTGTAAGATTG	CSE021_ATGGAGGAGATAGTGT	CSE021_TATCTGTCAAACACGG
			CSE021_TGAGGGACAAGATCCT	CSE021_ATGGAGGAGATTTGCC	CSE021_TATCTGTGTTATGGTC
			CSE021_TGAGGTTCAATCAGCT	CSE021_ATGGAGGAGTTGTACC	CSE021_TATCTTGTCTTCGATT
			CSE021_TGAGGTTTCTCTCGCA	CSE021_ATGGATCCACACACGC	CSE021_TCAAGACTCCAGGACC
			CSE021_TGATCAGCAACTCCAA	CSE021_ATGGGAGTCATCTGTT	CSE021_TCAAGACTCTAACGCA
			CSE021_TGATCTTTCGTCAAAC	CSE021_ATGGGAGTCCCATAGA	CSE021_TCAAGTGTCGAGAATA
			CSE021_TGATGGTTCATCGCCT	CSE021_ATGGGAGTCTGTGCTC	CSE021_TCAATCTAGACAACTA
			CSE021_TGATTTCTCAACCTCC	CSE021_ATGGGTTCAGATCATC	CSE021_TCAATCTTCCGTTGGG
			CSE021_TGCACGGCAACACACT	CSE021_ATGGGTTTCTGCTGAA	CSE021_TCAATTCGTAGTATAG
			CSE021_TGCACGGCATTAAGCC	CSE021_ATTACCTGTGTCGCTG	CSE021_TCAATTCTCTACTATC
			CSE021_TGCACGGTCAGTGCGC	CSE021_ATTACCTTCCTACCGT	CSE021_TCACATTAGCGTTCCG
			CSE021_TGCAGGCCAGGTTCAT	CSE021_ATTACTCGTGCTCCGA	CSE021_TCACATTTCGACATAC
			CSE021_TGCGACGGTCTTGTCC	CSE021_ATTATCCAGATGACCG	CSE021_TCACGCTTCTTGAACG
			CSE021_TGCGATAGTCCGACGT	CSE021_ATTATCCAGGGTTTCT	CSE021_TCAGCCTTCTCGAACA
			CSE021_TGCTCGTAGAAACCAT	CSE021_ATTCACTTCTGAATCG	CSE021_TCATCATCAATCTCTT
			CSE021_TGCTTGCAGACCTGGA	CSE021_ATTCAGGAGCCGCTTG	CSE021_TCATCCGCAAGCCATT
			CSE021_TGGAGGATCGCATTAG	CSE021_ATTCAGGCACGTGAGA	CSE021_TCATGCCTCACAATGC
			CSE021_TGGATGTAGAAGCCTG	CSE021_ATTCAGGGTACTTCCC	CSE021_TCATGGAGTGCTATTG
			CSE021_TGGGATTAGCCTGGAA	CSE021_ATTCAGGTCGACGATT	CSE021_TCATTACCATTGCCGG
			CSE021_TGGGATTTCGGTTAGT	CSE021_ATTCATCAGTAGGTTA	CSE021_TCCACCATCCAGGACC
			CSE021_TGGGCGTAGTGATGGC	CSE021_ATTCATCCACTATGTG	CSE021_TCCACGTAGTGCACCC
			CSE021_TGGGCGTGTGCGTTTA	CSE021_ATTCATCCAGCATCTA	CSE021_TCCACGTCAATCTAGC
			CSE021_TGGGCGTTCTTTGCGC	CSE021_ATTCATCCATGACAGG	CSE021_TCCATCGGTACCTAGT
			CSE021_TGGGCTGGTACAAGCG	CSE021_ATTCCATAGCAACTCT	CSE021_TCCATGCGTCCCGTGA
			CSE021_TGGTACATCGTCGCTT	CSE021_ATTCCCGAGCGTGAGT	CSE021_TCCGAAAGTCCCTCAT
			CSE021_TGTAACGAGAGGCCAT	CSE021_ATTCCCGCAAATCAAG	CSE021_TCCGTGTGTTACAGCT
			CSE021_TGTACAGTCTCGGCTT	CSE021_ATTCCCGCACGTACAT	CSE021_TCCTAATGTATCAGGG
			CSE021_TGTCCACCACTACAGT	CSE021_ATTCCCGGTGTACATC	CSE021_TCCTGCAGTGGTCCCA
			CSE021_TGTGAGTGTAGCACAG	CSE021_ATTCCCGGTTAACAGA	CSE021_TCCTTTCGTCATCCGG
			CSE021_TGTGCGGCAAAGGCAC	CSE021_ATTCCTACATTCTCCG	CSE021_TCCTTTCTCTACTTCA
			CSE021_TGTGGCGCACGTCATA	CSE021_ATTCGTTTCGCCGAAC	CSE021_TCGAACACATGCAGGA
			CSE021_TGTTCATTCAGAGCAG	CSE021_ATTCTACCAGCTCTGG	CSE021_TCGACCTTCCAATCTT
			CSE021_TGTTCCGTCCACCTGT	CSE021_ATTCTTGAGCCTGCCA	CSE021_TCGATTTCAGACTGCC
			CSE021_TGTTGGATCTTCGGTC	CSE021_ATTCTTGCAGCTGCCA	CSE021_TCGCACTAGACGAAGA
			CSE021_TTACAGGGTACCTAGT	CSE021_ATTCTTGGTTGATGTC	CSE021_TCGCAGGGTAGATGTA
			CSE021_TTACCATGTGGCATCC	CSE021_ATTCTTGTCCCATAAG	CSE021_TCGCTCAAGGCCTGCT
			CSE021_TTACCGCAGCATATGA	CSE021_ATTGGGTAGCAGTAAT	CSE021_TCGCTTGCAAACTCGT
			CSE021_TTACCGCAGGGATCTG	CSE021_ATTGGGTCAGTCAACT	CSE021_TCGGATAAGAATAACC
			CSE021_TTACGTTTCGGCTTCT	CSE021_ATTGTTCAGGATGAGA	CSE021_TCGGGTGAGCTAGAAT
			CSE021_TTACTGTCAAAGACTA	CSE021_ATTGTTCTCTGGCCAG	CSE021_TCTACATAGGGTTGCA
			CSE021_TTAGGCAAGGTACTGG	CSE021_ATTTCACAGGTGAGCT	CSE021_TCTACCGGTGGAGAAA
			CSE021_TTAGTCTCAGACACCC	CSE021_ATTTCACGTGCGTGCT	CSE021_TCTATACGTGAATTAG
			CSE021_TTCAATCAGCCATGCC	CSE021_ATTTCTGAGGTCACCC	CSE021_TCTCACGCAATCAAGA
			CSE021_TTCACCGTCGGAGTGA	CSE021_ATTTCTGGTTCGTTCC	CSE021_TCTCACGTCAGCCCAG
			CSE021_TTCACGCTCGCCCAGA	CSE021_CAAAGAACACGGAAGT	CSE021_TCTGCCATCTTCCCGA
			CSE021_TTCCGGTCATGAGTAA	CSE021_CAACAACGTTCCCACT	CSE021_TGACAGTGTAGAGATT
			CSE021_TTCCGTGTCGAACCTA	CSE021_CAACCAACAGACAATA	CSE021_TGACTCCAGACGCATG
			CSE021_TTCCTTCGTGCAATAA	CSE021_CAACCTCAGACGGATC	CSE021_TGACTCCCATGACGTT
			CSE021_TTCGGTCAGGACTTCT	CSE021_CAACGATGTGTGAGCA	CSE021_TGAGACTTCATGTCTT
			CSE021_TTCTAACTCGATGCTA	CSE021_CAACGGCAGGCCACCT	CSE021_TGAGGAGTCACCCTCA
			CSE021_TTCTGTAGTCGTCAGC	CSE021_CAAGAGGAGTTCATCG	CSE021_TGATCTTCAGTCGGTC
			CSE021_TTCTTCCAGAGGTGCT	CSE021_CAAGAGGGTTCCTTGC	CSE021_TGATTTCGTGCGTTTA
			CSE021_TTCTTCCCATAGGTTC	CSE021_CAAGCTAGTACAGTCT	CSE021_TGCACGGGTCTTGTCC
			CSE021_TTGAACGGTGGAAGTC	CSE021_CAAGCTATCATTTACC	CSE021_TGCAGATAGAGTGTGC
			CSE021_TTGAGTGAGGTCTACT	CSE021_CAATACGAGTAGATCA	CSE021_TGCAGGCAGACCCTTA
			CSE021_TTGAGTGCACAGACGA	CSE021_CAATACGTCCATTGGA	CSE021_TGCGGCAAGGGAGGTG
			CSE021_TTGGGATAGGGATCTG	CSE021_CAATCGAGTGTATACC	CSE021_TGCTTGCAGTCATCCA
			CSE021_TTGGGTACATGACTAC	CSE021_CAATCGAGTGTCCTAA	CSE021_TGGAGAGTCGGTAGGA
			CSE021_TTGTTCAAGGGTAGCT	CSE021_CAATCGATCGAACGCC	CSE021_TGGAGGAGTGCCTTCT
			CSE021_TTTCACAGTCAGACTT	CSE021_CAATGACCAACGGGTA	CSE021_TGGATCACATCAGTGT
			CSE021_TTTCGATCATCTTAGG	CSE021_CAATTTCTCATGCCAA	CSE021_TGGATCAGTTCTTGCC
			CSE027_AAACGAACACAAAGTA	CSE021_CACAACATCCGTAGTA	CSE021_TGGATCATCAGGAACG
			CSE027_AAAGTCCGTCATTCCC	CSE021_CACACAAGTTGAGTCT	CSE021_TGGATGTTCCGTGACG
			CSE027_AAATGGAGTGAATGTA	CSE021_CACACAATCACCTGGG	CSE021_TGGGAGATCGAACTCA
			CSE027_AACAAAGGTTAAACAG	CSE021_CACAGATGTAGGAGGG	CSE021_TGGGATTCAGCTCGGT
			CSE027_AACACACGTCGCTCGA	CSE021_CACAGATTCTGGAAGG	CSE021_TGGGATTTCCTCTCGA
			CSE027_AACCATGCATGTTCGA	CSE021_CACATGAAGGACGCAT	CSE021_TGGTAGTTCTTGGTGA
			CSE027_AACCTGACACGACGCT	CSE021_CACATGAAGTCTCGTA	CSE021_TGGTTAGGTGGAAATT
			CSE027_AAGACAACACAGAGCA	CSE021_CACATGAAGTTGCGCC	CSE021_TGTAACGCACGACTAT
			CSE027_AAGACTCGTCATCTAG	CSE021_CACATGAGTATGAGAT	CSE021_TGTAAGCGTTGTGCAT
			CSE027_AAGCGAGCACCAAATC	CSE021_CACCAAAAGCGATTCT	CSE021_TGTACAGCATGACAAA
			CSE027_AAGCGAGCACTGGAAG	CSE021_CACCGTTTCACTTCTA	CSE021_TGTACAGTCCGTAATG
			CSE027_AAGGTAAGTATGAGGC	CSE021_CACGAATAGCTGACTT	CSE021_TGTCAGACAATCACGT
			CSE027_AATCGTGCACAAACGG	CSE021_CACGAATGTATAATGG	CSE021_TGTCCTGCACGACAGA
			CSE027_AATCGTGTCGTTAGAC	CSE021_CACGGGTCAACGACAG	CSE021_TGTCCTGGTGTATACC
			CSE027_AATGAAGTCTACTATC	CSE021_CACTAAGCACGTCTCT	CSE021_TGTCCTGGTTTACCAG
			CSE027_AATGACCGTTGCTCAA	CSE021_CACTGGGGTACGCTTA	CSE021_TGTGAGTCAGCTGTGC
			CSE027_AATGGAAAGCTCCCTT	CSE021_CACTTCGTCAGGAGAC	CSE021_TGTGAGTCAGTCAACT
			CSE027_AATTTCCTCTAAGAAG	CSE021_CAGAGCCAGTGGCCTC	CSE021_TGTGATGCACGGATCC
			CSE027_ACAACCATCTGGCCAG	CSE021_CAGAGCCCATACAGCT	CSE021_TGTGCGGCAGACGCTC
			CSE027_ACACCAATCCTAGCGG	CSE021_CAGATCAAGAACGTGC	CSE021_TGTGCGGGTTCTCCAC
			CSE027_ACACTGAGTAGTCTGT	CSE021_CAGATCAAGTCAACAA	CSE021_TGTGGCGAGAGTGGCT
			CSE027_ACAGGGAGTAAGGTCG	CSE021_CAGATTGTCCCGAGAC	CSE021_TGTGGCGAGTAACAGT
			CSE027_ACCAACACAAGCCCAC	CSE021_CAGCAATCACGGGCTT	CSE021_TGTTCATGTACGTGTT
			CSE027_ACCACAAAGTAGCAAT	CSE021_CAGCACGAGATCGCTT	CSE021_TGTTCCGTCCACAGGC
			CSE027_ACGATGTAGTGACCTT	CSE021_CAGCACGCAGAGTGAC	CSE021_TTAATCCAGTCCCAAT
			CSE027_ACGGGTCAGAAACCCG	CSE021_CAGCACGGTACCTATG	CSE021_TTAATCCCACCAGTTA
			CSE027_ACGGGTCTCCCAACTC	CSE021_CAGCAGCAGGTCTACT	CSE021_TTACCGCAGTTTGTCG
			CSE027_ACGGTCGTCTTTGCAT	CSE021_CAGCAGCTCGGAATGG	CSE021_TTACGCCCAAGAAATC
			CSE027_ACGGTTACACTTGACA	CSE021_CAGCCAGAGCGTCAAG	CSE021_TTAGGGTGTCCCGTGA
			CSE027_ACTATTCGTAGGATAT	CSE021_CAGCCAGTCACGGGAA	CSE021_TTAGGGTGTGATATAG
			CSE027_ACTCTCGGTTTCGTGA	CSE021_CAGCGTGTCAAAGGAT	CSE021_TTCATGTCAGTGGGTA
			CSE027_ACTGCAAGTCCGGACT	CSE021_CAGCGTGTCCGGCAAC	CSE021_TTCCACGAGTAGACCG
			CSE027_ACTGCAATCAAACGTC	CSE021_CAGGCCATCTAGCATG	CSE021_TTCCGTGAGCATTGTC
			CSE027_ACTTATCTCATCGCCT	CSE021_CAGGGCTAGCGACATG	CSE021_TTCCTCTAGGGAGGTG
			CSE027_AGAGAATGTGTTCATG	CSE021_CAGGGCTCAGTGTGGA	CSE021_TTCCTTCAGCGAGTAC
			CSE027_AGAGAGCAGGCGTCCT	CSE021_CAGGTATCAGTATTCG	CSE021_TTGATGGGTGATGTAA
			CSE027_AGAGAGCCACCTGTCT	CSE021_CAGTTAGCATTACGGT	CSE021_TTGCATTTCAGTGCGC
			CSE027_AGCCAGCTCGGCCTTT	CSE021_CAGTTAGGTCGTCATA	CSE021_TTGCCTGGTCCGGTGT
			CSE027_AGCGCTGAGAAATTCG	CSE021_CAGTTAGTCTGAGAGG	CSE021_TTGCTGCAGATTGGGC
			CSE027_AGGAAATAGAGGGTGG	CSE021_CAGTTCCAGGAGAGGC	CSE021_TTGGATGGTCGCTTAA
			CSE027_AGGCATTGTCACCACG	CSE021_CATAAGCGTAGGGTAC	CSE021_TTGGGATAGTGGTTCT
			CSE027_AGGGTCCCATGACGAG	CSE021_CATAAGCGTATGCGGA	CSE021_TTGGGTACAGCAGACA
			CSE027_AGGGTTTTCCAAATGC	CSE021_CATACAGCAGAGTAAT	CSE021_TTGGTTTAGGGAGTGG
			CSE027_AGGTAGGCAAGAGCTG	CSE021_CATACAGCAGCCTACG	CSE021_TTTACTGCACTACTTT
			CSE027_AGTAGTCAGGGTTTCT	CSE021_CATACAGTCCAAGGGA	CSE021_TTTCATGAGTTAACAG
			CSE027_AGTCACAGTATCGAAA	CSE021_CATACCCAGCAACAAT	CSE021_TTTCCTCTCTCCGCAT
			CSE027_AGTTAGCGTATCTTCT	CSE021_CATACCCCATTGAAAG	CSE021_TTTCGATAGACGTCCC
			CSE027_AGTTCCCAGCAACAGC	CSE021_CATACCCGTCATAGTC	CSE021_TTTCGATCAGCTATAC
			CSE027_ATCACGAGTCTCGACG	CSE021_CATAGACGTCAAGTTC	CSE021_TTTGGAGTCGACGACC
			CSE027_ATCATTCTCTCATGCC	CSE021_CATCAAGGTAAGATCA	CSE021_TTTGGTTCAGCATGCC
			CSE027_ATCGATGGTACGAAAT	CSE021_CATCAAGTCGGCTCTT	CSE027_AAACGCTGTACCGGAA
			CSE027_ATCGTAGAGACATATG	CSE021_CATCCACCACTAGGTT	CSE027_AAACGCTTCGCGGACT
			CSE027_ATCGTCCCACAATGAA	CSE021_CATCCACCAGATCCTA	CSE027_AAAGAACAGGCGAAGG
			CSE027_ATCGTCCGTGATCGTT	CSE021_CATCCGTGTCTTGCTC	CSE027_AAAGAACAGGGTTAGC
			CSE027_ATGAGGGGTTGCTCAA	CSE021_CATCCGTTCAGGGATG	CSE027_AAAGGATGTCTCGGAC
			CSE027_ATGCCTCTCCCGTGTT	CSE021_CATCGCTAGCGTCAAG	CSE027_AAAGGTAGTGCCTGAC
			CSE027_ATGCGATCACCTCTAC	CSE021_CATCGCTGTGTCCCTT	CSE027_AAAGTCCAGCCTTGAT
			CSE027_ATGCGATGTATCCTTT	CSE021_CATGAGTAGACTACGG	CSE027_AAAGTCCGTCGTTGCG
			CSE027_ATGGAGGTCACCTCTG	CSE021_CATGAGTAGTACCGGA	CSE027_AAAGTGAAGGGAGGAC
			CSE027_ATGGAGGTCGCTAAAC	CSE021_CATGAGTTCCTTTGAT	CSE027_AAAGTGATCTTGTGCC
			CSE027_ATGGGAGAGCACCGAA	CSE021_CATGCAAGTGTCTTGA	CSE027_AAATGGAGTCCCGGTA
			CSE027_ATGGGAGTCAGCGCGT	CSE021_CATGCCTGTATGCGGA	CSE027_AACAACCTCATACGAC
			CSE027_ATTACTCGTGCTTATG	CSE021_CATGCTCAGTTGTCAC	CSE027_AACAAGAAGGTAGACC
			CSE027_ATTCCATTCATCTATC	CSE021_CATGGATTCTCCACTG	CSE027_AACAAGACAATAGGAT
			CSE027_ATTCTACGTACAGAAT	CSE021_CATGGTAGTCAAAGCG	CSE027_AACAAGATCACCACAA
			CSE027_CAACCAACACCCTCTA	CSE021_CATTCATTCGGCCAAC	CSE027_AACAAGATCTGAATGC
			CSE027_CAAGCTATCTGATGGT	CSE021_CATTCCGGTTACGGAG	CSE027_AACACACAGCGACATG
			CSE027_CAATCGACACATAGCT	CSE021_CATTCCGTCATTGGTG	CSE027_AACACACCACAACGCC
			CSE027_CACAGATCAAAGTATG	CSE021_CATTCTACAATTCGTG	CSE027_AACCAACAGAAATTCG
			CSE027_CACAGGCAGTGCAGGT	CSE021_CATTCTATCTGTTCAT	CSE027_AACCAACCAATTCTCT
			CSE027_CACGTGGGTCTGTTAG	CSE021_CATTGAGCAAACTCGT	CSE027_AACCAACCATCAGCGC
			CSE027_CACGTGGTCACCCTCA	CSE021_CATTGCCAGTAAGCAT	CSE027_AACCAACGTGGCTCTG
			CSE027_CACTTCGAGTGGTGAC	CSE021_CATTGTTGTATGAGGC	CSE027_AACCACAAGAGTCAGC
			CSE027_CACTTCGAGTTTCAGC	CSE021_CATTTCAAGGTAGATT	CSE027_AACCATGGTCTTTATC
			CSE027_CAGATACAGCTAAATG	CSE021_CATTTCACATCGATGT	CSE027_AACCCAACACCAAATC
			CSE027_CAGCCAGTCAGCGCAC	CSE021_CATTTCATCGGTTAGT	CSE027_AACCTGACAATCGTCA
			CSE027_CAGTTAGTCACCTGGG	CSE021_CATTTCATCTGGAAGG	CSE027_AACCTTTAGACCAAGC
			CSE027_CATACTTTCCGCGGAT	CSE021_CCAAGCGCAAGCCTGC	CSE027_AACCTTTGTCCCTGTT
			CSE027_CATAGACTCCGTATGA	CSE021_CCAAGCGCACCAGCGT	CSE027_AACGGGAAGGACTAAT
			CSE027_CATCAAGGTGATTGGG	CSE021_CCAAGCGGTATCGCGC	CSE027_AACGGGACACCACTGG
			CSE027_CATCCACCATCCGTTC	CSE021_CCAAGCGTCATTCGGA	CSE027_AACGGGATCAAACGTC
			CSE027_CATCCCATCACTCACC	CSE021_CCAATGACAATACAGA	CSE027_AACGTCAAGTCGCCAC
			CSE027_CATCGTCAGACATCCT	CSE021_CCAATGAGTGTCCGGT	CSE027_AAGAACAAGGTAGCCA
			CSE027_CATGAGTCATAATCGC	CSE021_CCAATGATCTTAGCCC	CSE027_AAGAACAAGTCACTAC
			CSE027_CATGCCTCAGGGATAC	CSE021_CCAATTTAGGCTTTCA	CSE027_AAGACAAGTGCACATT
			CSE027_CATGCGGTCACCTGTC	CSE021_CCAATTTCACGCTTAA	CSE027_AAGACTCAGTAGGGTC
			CSE027_CATGCTCTCCACCTGT	CSE021_CCAATTTGTGACAGGT	CSE027_AAGATAGCAGAAGTGC
			CSE027_CATGGTATCCATATGG	CSE021_CCACAAACAATGAGCG	CSE027_AAGATAGTCTGCTCTG
			CSE027_CATTGAGAGACCGCCT	CSE021_CCACAAACAGACAAAT	CSE027_AAGCATCCAAACGTGG
			CSE027_CATTGTTAGTTGGAAT	CSE021_CCACCATGTAGGTCAG	CSE027_AAGCCATTCGAGCACC
			CSE027_CCACACTAGCATCGAG	CSE021_CCACGAGGTCTTGAAC	CSE027_AAGCGAGGTTCCGCGA
			CSE027_CCACGTTTCTGAATCG	CSE021_CCACGAGGTGGAACCA	CSE027_AAGCGTTGTGACCTGC
			CSE027_CCCTCAAGTTGTTTGG	CSE021_CCACGAGTCTGCGGCA	CSE027_AAGCGTTTCATGGCCG
			CSE027_CCGATCTTCTAATTCC	CSE021_CCACGTTAGCAGCAGT	CSE027_AAGGAATGTTTGTTCT
			CSE027_CCGGACACAAGGACAC	CSE021_CCACGTTCACATATCG	CSE027_AAGGTAATCGTAGCTA
			CSE027_CCTAACCCACCAGGTC	CSE021_CCACTTGAGGTTCAGG	CSE027_AAGGTAATCTAGGCAT
			CSE027_CCTAACCGTCGAACAG	CSE021_CCATAAGCAAGCTACT	CSE027_AAGTACCGTGGCGCTT
			CSE027_CCTCCAATCATGCTAG	CSE021_CCATAAGCAGCTGAGA	CSE027_AAGTACCTCAGCCTTC
			CSE027_CCTCTAGCAGCCTACG	CSE021_CCATAAGCAGGTTTAC	CSE027_AAGTACCTCCAGCACG
			CSE027_CCTCTCCGTTAGGGAC	CSE021_CCATAAGGTGTTCCTC	CSE027_AAGTACCTCTGCGGAC
			CSE027_CCTGCATGTTATCTGG	CSE021_CCCAACTGTCCCTGAG	CSE027_AAGTGAAGTATTGGCT
			CSE027_CCTGTTGCAATTTCTC	CSE021_CCCATTGAGCCATGCC	CSE027_AATAGAGAGAGTTCGG
			CSE027_CCTTGTGAGTCTAGAA	CSE021_CCCATTGAGGCCTTGC	CSE027_AATAGAGGTCATCCGG
			CSE027_CCTTGTGAGTTGCCTA	CSE021_CCCATTGGTCTTCGAA	CSE027_AATAGAGGTTGGGACA
			CSE027_CCTTGTGCATGAATAG	CSE021_CCCATTGTCGTCCATC	CSE027_AATCACGGTTATCTGG
			CSE027_CGAGTTACAGTTACCA	CSE021_CCCATTGTCTCTGACC	CSE027_AATCACGTCACGATAC
			CSE027_CGATCGGAGATTAGTG	CSE021_CCCTAACCATCGTGGC	CSE027_AATGAAGCACCTGTCT
			CSE027_CGATCGGCAACGTATC	CSE021_CCCTAACGTCGTAATC	CSE027_AATGACCAGAGGCTGT
			CSE027_CGCATAACAAGCAATA	CSE021_CCCTCAAAGGCAGCTA	CSE027_AATGACCCAATTGTGC
			CSE027_CGCGTGACAGGGATAC	CSE021_CCCTCTCAGAGCTTTC	CSE027_AATGACCCAGATTTCG
			CSE027_CGGGTGTTCTGCGGGT	CSE021_CCCTCTCCAGGACATG	CSE027_AATGCCAAGGTTGACG
			CSE027_CGTAATGTCACTAGCA	CSE021_CCCTGATGTGTCCAAT	CSE027_AATGGAAGTCGTACAT
			CSE027_CGTGATATCCTATGGA	CSE021_CCCTTAGAGTTGTCAC	CSE027_AATGGCTAGCCTAGGA
			CSE027_CGTGCTTTCCGCTAGG	CSE021_CCCTTAGTCGGCATAT	CSE027_AATTCCTGTACGTGTT
			CSE027_CTAACCCAGACATCCT	CSE021_CCGAACGAGCGTGCTC	CSE027_AATTCCTGTTCGGCCA
			CSE027_CTAAGTGCAGAACATA	CSE021_CCGAACGCATCTCGTC	CSE027_ACAAGCTGTTAGTCGT
			CSE027_CTAAGTGTCCCATGGG	CSE021_CCGAACGGTGCTTCAA	CSE027_ACAAGCTTCAAGAGTA
			CSE027_CTACCTGTCTCTTGCG	CSE021_CCGAACGGTTAGCGGA	CSE027_ACACCAAAGGTGCGAT
			CSE027_CTACTATCATGGATCT	CSE021_CCGAACGTCCCAAGCG	CSE027_ACACCAACACTTTAGG
			CSE027_CTATAGGCATTGGCAT	CSE021_CCGATGGCATTGCCGG	CSE027_ACACGCGTCCAATCCC
			CSE027_CTATAGGTCGAAGAAT	CSE021_CCGGACAAGGTCACCC	CSE027_ACACTGATCCACTTCG
			CSE027_CTCATGCAGAGCAGAA	CSE021_CCGGACAGTTTGGCTA	CSE027_ACAGAAAAGCAGTCTT
			CSE027_CTCATTATCTGAATGC	CSE021_CCGGGTATCTCCCATG	CSE027_ACAGCCGAGAAGATCT
			CSE027_CTCCACAAGATCCCAT	CSE021_CCGGTAGCAGTTGTTG	CSE027_ACAGCCGAGCACTTTG
			CSE027_CTCGAGGTCTCATGGA	CSE021_CCGGTAGCATGTACGT	CSE027_ACAGGGACAGTAACAA
			CSE027_CTCTCGAAGTGGTGGT	CSE021_CCGGTAGTCCGCTTAC	CSE027_ACATCGAAGGTCCTGC
			CSE027_CTGATCCAGTAGTCAA	CSE021_CCGGTGACAAGTTGGG	CSE027_ACCAAACGTGACTATC
			CSE027_CTGCCATGTCAAGCCC	CSE021_CCGGTGATCTCGACGG	CSE027_ACCACAAAGTACGTCT
			CSE027_CTGCCTATCCGTGGGT	CSE021_CCGTGAGCACTCCGGA	CSE027_ACCCAAATCTCGACGG
			CSE027_CTGGCAGGTTTCGTTT	CSE021_CCGTTCATCCTCTGCA	CSE027_ACCCTCACACGGATCC
			CSE027_CTGTGAACAAGCTCTA	CSE021_CCTAAGACAAATTGGA	CSE027_ACCGTTCAGACCATTC
			CSE027_CTTCAATAGAAGAGCA	CSE021_CCTAAGATCGGACTGC	CSE027_ACCGTTCAGTGCACAG
			CSE027_CTTCAATTCCTGTAAG	CSE021_CCTACGTAGTATAGGT	CSE027_ACCGTTCCACGGCTAC
			CSE027_GAACGTTGTCCCTGTT	CSE021_CCTACGTGTAACATAG	CSE027_ACCGTTCGTTCCGTTC
			CSE027_GAACTGTTCGCGTAGC	CSE021_CCTATCGCACAATGTC	CSE027_ACCTGAACATTACTCT
			CSE027_GAAGCCCCAGGGAATC	CSE021_CCTATCGCACCTGATA	CSE027_ACGCACGCAAGCGATG
			CSE027_GAAGCGAAGCATCGAG	CSE021_CCTCAACAGCCATATC	CSE027_ACGCACGTCCATTGTT
			CSE027_GAAGGACAGAAAGTCT	CSE021_CCTCACAGTCGACTGC	CSE027_ACGGGTCCATGGAAGC
			CSE027_GAATAGAGTTGTTGTG	CSE021_CCTCAGTCAATAGGAT	CSE027_ACGGGTCTCGAAGGAC
			CSE027_GAATCACGTATTGCCA	CSE021_CCTCAGTCACATATGC	CSE027_ACGGTCGTCGAGTGAG
			CSE027_GACGTTACACCGTCTT	CSE021_CCTCAGTTCGGCATTA	CSE027_ACGTAACGTATCGAGG
			CSE027_GACTGATAGCGTCTGC	CSE021_CCTCATGAGTGGTGAC	CSE027_ACGTAGTTCCTAAGTG
			CSE027_GACTTCCAGGCCTGAA	CSE021_CCTCATGCATACTGTG	CSE027_ACGTCCTAGAACTTCC
			CSE027_GAGGGATTCACCTCTG	CSE021_CCTCATGCATCGTTCC	CSE027_ACGTTCCCAGGGTCTC
			CSE027_GATCATGGTATACGGG	CSE021_CCTCCTCAGCTATCCA	CSE027_ACTACGAAGAACGCGT
			CSE027_GATCGTATCGAACGGA	CSE021_CCTCCTCAGCTGGTGA	CSE027_ACTACGAAGCACAAAT
			CSE027_GATGGAGTCACGATAC	CSE021_CCTCCTCCAGTCAGTT	CSE027_ACTACGAGTCACCGAC
			CSE027_GATTCTTCATATGCGT	CSE021_CCTCCTCTCAGCTAGT	CSE027_ACTATCTAGGGAGAAT
			CSE027_GATTGGTCATTGCTTT	CSE021_CCTCTAGTCCGTTGAA	CSE027_ACTATGGAGCGATGGT
			CSE027_GCAGGCTGTCCCAAAT	CSE021_CCTCTCCAGCCAGACA	CSE027_ACTATGGGTTGAATCC
			CSE027_GCATTAGAGCCACTCG	CSE021_CCTCTCCTCTGGGCGT	CSE027_ACTATTCGTGGGACAT
			CSE027_GCGGATCCATGCCGCA	CSE021_CCTGCATGTAGATCGG	CSE027_ACTATTCTCCTAGAGT
			CSE027_GCGTGCACACGCGCTA	CSE021_CCTGCATGTTCTCGCT	CSE027_ACTCTCGCAGGTCCCA
			CSE027_GGAATCTCACAGCATT	CSE021_CCTGCATTCTCGACGG	CSE027_ACTGCAAAGCCTTTGA
			CSE027_GGAATCTCAGTGTGGA	CSE021_CCTGTTGGTTAGGAGC	CSE027_ACTGTCCAGTGAGGCT
			CSE027_GGAGGTAAGCAACTTC	CSE021_CCTGTTGTCATTGCGA	CSE027_ACTTAGGCAGAGTGAC
			CSE027_GGAGGTACAAGTCCAT	CSE021_CCTGTTGTCTGGCCGA	CSE027_ACTTAGGTCCGAACGC
			CSE027_GGAGGTATCTCCAAGA	CSE021_CCTTCAGTCCCTCGTA	CSE027_ACTTCCGCAGTCTTCC
			CSE027_GGATCTAGTGAAGCTG	CSE021_CCTTCAGTCTCATTTG	CSE027_ACTTTCAAGATGATTG
			CSE027_GGCTGTGAGCGTTAGG	CSE021_CCTTTGGAGGGTCAAC	CSE027_ACTTTCACACAGTCGC
			CSE027_GGGTAGAGTCTGTGCG	CSE021_CCTTTGGGTATCCTCC	CSE027_ACTTTGTTCGCTGCGA
			CSE027_GGGTTATAGCCGATCC	CSE021_CGAAGGAGTTAATCGC	CSE027_AGAACAAAGGCGATAC
			CSE027_GGGTTATCAGCCGGTT	CSE021_CGAAGGATCTGCCTGT	CSE027_AGAACCTCACCACATA
			CSE027_GGTAACTCAGTCGGAA	CSE021_CGAAGTTAGACATAGT	CSE027_AGAAGCGAGGTGCATG
			CSE027_GGTCACGTCTTAGCAG	CSE021_CGAAGTTAGAGGTTAT	CSE027_AGAAGCGGTGGCCTCA
			CSE027_GGTGGCTTCAAACGTC	CSE021_CGAAGTTAGCCATTTG	CSE027_AGAAGTAGTAACGTTC
			CSE027_GGTGTTACACAATTCG	CSE021_CGAAGTTTCCTAGCGG	CSE027_AGAAGTATCCCTTGGT
			CSE027_GGTTCTCGTAGTTCCA	CSE021_CGAAGTTTCCTTTAGT	CSE027_AGACAAAGTTTACACG
			CSE027_GGTTGTAGTAACATGA	CSE021_CGAGGAAAGGGTGAAA	CSE027_AGACACTCAACCGTGC
			CSE027_GGTTGTATCTAGACCA	CSE021_CGAGGAATCTGCGGCA	CSE027_AGACCCGGTGAAGCTG
			CSE027_GTAACACTCCCTTGTG	CSE021_CGAGGCTCACCTGCGA	CSE027_AGACTCAGTTGCGAAG
			CSE027_GTAACCAAGTCAGCCC	CSE021_CGAGTGCCAACCCGCA	CSE027_AGAGAATGTCCTACAA
			CSE027_GTAGAGGTCCTGCTAC	CSE021_CGAGTGCCATACCGTA	CSE027_AGAGAATGTGTGTACT
			CSE027_GTATTGGGTACTTCCC	CSE021_CGAGTGCGTGGATACG	CSE027_AGAGAATTCCGAAGGA
			CSE027_GTCGAATGTCTACTGA	CSE021_CGAGTTATCATACGAC	CSE027_AGAGAGCAGCAAACAT
			CSE027_GTGAGCCAGCTGAGTG	CSE021_CGATCGGGTATCAGCT	CSE027_AGAGCCCTCAAGAAAC
			CSE027_GTGAGCCCAGCGACAA	CSE021_CGATGGCGTACATACC	CSE027_AGAGCCCTCTCTCTTC
			CSE027_GTGAGGATCCGAACGC	CSE021_CGATGGCTCGCTAAAC	CSE027_AGATAGACAGCGAACA
			CSE027_GTGAGTTAGACCCGCT	CSE021_CGCAGGTAGCTTCGTA	CSE027_AGATAGACATGAATAG
			CSE027_GTGAGTTGTACTAGCT	CSE021_CGCAGGTTCATGCAGT	CSE027_AGATCCATCTGCTAGA
			CSE027_GTGCTGGCATGCCATA	CSE021_CGCCAGAGTGGAAATT	CSE027_AGATCGTTCAGATGCT
			CSE027_GTTAGTGTCGCCAGTG	CSE021_CGCCATTGTCCTCAGG	CSE027_AGATGAAAGATGTTAG
			CSE027_GTTCTATCATCTCATT	CSE021_CGCCATTGTCGTACTA	CSE027_AGATGAACAATCACGT
			CSE027_GTTGTGATCCTTCTTC	CSE021_CGCCATTTCATCTGTT	CSE027_AGATGAACAGGTGACA
			CSE027_TAACACGAGCATCCTA	CSE021_CGCCATTTCCACGGGT	CSE027_AGCCAATCACGGCCAT
			CSE027_TAACACGTCGTTCGCT	CSE021_CGCGTGAGTAATTAGG	CSE027_AGCCAATGTGGAACCA
			CSE027_TAACACGTCTGAATGC	CSE021_CGCGTGAGTTCTAACG	CSE027_AGCCACGAGGCCTTGC
			CSE027_TAAGCACTCCGCCTAT	CSE021_CGGAACCTCCATACTT	CSE027_AGCGCCAAGATTGGGC
			CSE027_TAATCTCCATCGTGGC	CSE021_CGGAATTGTCATCTAG	CSE027_AGCGCCAAGGTGAGCT
			CSE027_TAATTCCTCCTCTCGA	CSE021_CGGAGAACAGACGGAT	CSE027_AGCGTATAGCCTGGAA
			CSE027_TACACCCGTCACGACC	CSE021_CGGCAGTCACCTCGTT	CSE027_AGCGTATGTATGCGTT
			CSE027_TACCCGTTCGTTACCC	CSE021_CGGGACTGTCTCACGG	CSE027_AGCTACAGTTCCACGG
			CSE027_TACCGAACAACCCTAA	CSE021_CGGGCATCACAAAGCG	CSE027_AGCTACATCAACCTCC
			CSE027_TACTTACTCTGCGAGC	CSE021_CGGGCATCACTTGACA	CSE027_AGGAAATAGTGGAAGA
			CSE027_TAGAGTCCATCGGATT	CSE021_CGGGTCAGTTCTCCCA	CSE027_AGGAATAAGCAGCGAT
			CSE027_TAGCACATCGAGAAAT	CSE021_CGGGTGTCATGAAGCG	CSE027_AGGAGGTTCAACTACG
			CSE027_TAGGGTTAGCATGAAT	CSE021_CGGTCAGCATCATTTC	CSE027_AGGATCTCAATCGCCG
			CSE027_TATCGCCGTAGGCTCC	CSE021_CGGTCAGGTACCCGAC	CSE027_AGGATCTCATTGGATC
			CSE027_TATCGCCGTCGGCCTA	CSE021_CGTAAGTCAGGGCTTC	CSE027_AGGATCTGTAACACGG
			CSE027_TCAATTCGTGCCGTAC	CSE021_CGTAAGTGTTCCGTTC	CSE027_AGGCATTAGTCAGGGT
			CSE027_TCACTATTCCTCTAGC	CSE021_CGTAGTACACTAGGTT	CSE027_AGGCCACTCACCTACC
			CSE027_TCATCATCAACCGCTG	CSE021_CGTCAAAAGGTCTGGA	CSE027_AGGCTGCAGCATGCAG
			CSE027_TCATTGTTCTCGACCT	CSE021_CGTCAAACACATTACG	CSE027_AGGCTGCAGGCTCAAG
			CSE027_TCATTTGTCGAGATAA	CSE021_CGTCAAACACCTTCCA	CSE027_AGGGAGTAGGTCTGGA
			CSE027_TCCGTGTGTAGCCAGA	CSE021_CGTCAAAGTACCGCGT	CSE027_AGGGTGAAGCACTGGA
			CSE027_TCGACCTGTAGCGATG	CSE021_CGTCAAAGTCGTGGTC	CSE027_AGGGTGATCATAGCAC
			CSE027_TCGCACTCACCAAATC	CSE021_CGTCCATTCGGTCACG	CSE027_AGGTAGGCACATGTTG
			CSE027_TCGGGTGGTGCTCTCT	CSE021_CGTGAATCAGGTAGTG	CSE027_AGGTAGGCAGACACCC
			CSE027_TCGTGGGCAAGGATGC	CSE021_CGTGAATTCCCGAACG	CSE027_AGGTCTAGTCACTCAA
			CSE027_TCTACCGTCCTCCACA	CSE021_CGTGATAGTTAAGCAA	CSE027_AGGTCTATCTCCAAGA
			CSE027_TCTCACGGTGTCCCTT	CSE021_CGTGTCTGTATGAGAT	CSE027_AGGTGTTCAACGACAG
			CSE027_TCTGGCTCAGATAAAC	CSE021_CGTGTCTTCGTAGCCG	CSE027_AGGTGTTCAGCTGTGC
			CSE027_TCTTCCTAGACGGATC	CSE021_CGTTGGGCATTCCTAT	CSE027_AGTAACCTCTTTGCGC
			CSE027_TGACTCCAGACTTAAG	CSE021_CGTTGGGTCCCTTGGT	CSE027_AGTACCAAGTACCGGA
			CSE027_TGAGCGCAGGGTTTCT	CSE021_CGTTGGGTCTTAGCAG	CSE027_AGTACCATCTCCGAGG
			CSE027_TGAGCGCGTACTCCGG	CSE021_CTAACTTTCACATCAG	CSE027_AGTAGTCAGTGTCATC
			CSE027_TGAGGAGGTTTGAAAG	CSE021_CTAAGTGCAAGAATGT	CSE027_AGTAGTCCAGGCTTGC
			CSE027_TGAGGAGTCCCATAAG	CSE021_CTACAGAGTTGCGGCT	CSE027_AGTAGTCTCTACTCAT
			CSE027_TGATCAGCAGGAATAT	CSE021_CTACCCAAGCAATTAG	CSE027_AGTCAACGTATAGCTC
			CSE027_TGCAGGCGTAGCACGA	CSE021_CTACCCATCAACTCTT	CSE027_AGTCAACGTATTCTCT
			CSE027_TGCATGATCCTGGCTT	CSE021_CTACCCATCATGCCCT	CSE027_AGTCAACGTGGCCTCA
			CSE027_TGCCGAGAGGCCTAAG	CSE021_CTACCTGGTGGCTTGC	CSE027_AGTCACACATTCTGTT
			CSE027_TGCCGAGCATGGCTAT	CSE021_CTACTATAGCTCGCAC	CSE027_AGTCACAGTTTCGATG
			CSE027_TGCGACGGTCCAGCAC	CSE021_CTATCTAGTCTGTGTA	CSE027_AGTCACATCAGGTAAA
			CSE027_TGGGCGTCACTGTTCC	CSE021_CTCAACCCAGTAGATA	CSE027_AGTCATGCACAAAGCG
			CSE027_TGGGCTGAGGATATGT	CSE021_CTCAACCCATCCGAGC	CSE027_AGTCATGGTTGCTGAT
			CSE027_TGGGTTAGTCACCTTC	CSE021_CTCAACCCATGACACT	CSE027_AGTGATCAGCTACGTT
			CSE027_TGTAACGGTAACTGCT	CSE021_CTCAAGAAGTGATCGG	CSE027_AGTGCCGGTGGAGAAA
			CSE027_TGTACAGCATCGTGCG	CSE021_CTCAAGACAGGGTCTC	CSE027_AGTTCGACAAATGAAC
			CSE027_TGTCAGAAGGGCAGAG	CSE021_CTCAAGATCTGTGCTC	CSE027_AGTTCGACACCTTCCA
			CSE027_TGTCCCAGTCGAACGA	CSE021_CTCAATTTCCGTAATG	CSE027_ATAGACCCAGCACCCA
			CSE027_TGTTACTTCGTCCATC	CSE021_CTCAGAAAGCTAAGTA	CSE027_ATAGACCTCCCTCAAC
			CSE027_TTAATCCGTGAGAGGG	CSE021_CTCAGAAAGGAACGCT	CSE027_ATAGAGACAGCGGATA
			CSE027_TTACCATAGTTCCATG	CSE021_CTCAGAAGTGCCTAAT	CSE027_ATAGGCTCAATTGTGC
			CSE027_TTACCGCTCCTTATCA	CSE021_CTCAGAATCCCTTCCC	CSE027_ATATCCTTCCCTGTTG
			CSE027_TTACGCCGTACTCCGG	CSE021_CTCATTACATCACCAA	CSE027_ATCACAGAGTGTTCAC
			CSE027_TTATTGCTCAAAGGAT	CSE021_CTCATTATCAAAGAAC	CSE027_ATCACAGGTACACGTT
			CSE027_TTCAATCCAAACTCGT	CSE021_CTCCAACGTGTTACTG	CSE027_ATCACGAAGGGTCAAC
			CSE027_TTCACCGTCGACGAGA	CSE021_CTCCACAGTCCAAAGG	CSE027_ATCACGATCCAGTGCG
			CSE027_TTCATTGGTCCTGGTG	CSE021_CTCCACATCGAGCACC	CSE027_ATCACTTTCGTTGTTT
			CSE027_TTCCTTCGTTATCTGG	CSE021_CTCCCTCAGAATTCAG	CSE027_ATCAGGTAGAGATGCC
			CSE027_TTCTAACAGTTGAAGT	CSE021_CTCCGATAGTGCTCAT	CSE027_ATCCACCCAAATGCTC
			CSE027_TTCTAGTGTGTAGGAC	CSE021_CTCCGATAGTTCGGTT	CSE027_ATCCACCCACTCTAGA
			CSE027_TTCTAGTGTTGTCTAG	CSE021_CTCCGATTCCATAAGC	CSE027_ATCCATTAGGACGGAG
			CSE027_TTCTCTCCACCTATCC	CSE021_CTCCGATTCCGATTAG	CSE027_ATCCGTCAGCCAGAGT
			CSE027_TTCTGTATCGATAACC	CSE021_CTCCTCCAGTCGAAGC	CSE027_ATCCGTCCATAATGCC
			CSE027_TTGAACGTCAGAGTTC	CSE021_CTCCTCCCACATGAAA	CSE027_ATCGATGCAATGAACA
			CSE027_TTGCATTTCCATTGTT	CSE021_CTCGAGGCAAGAGGTC	CSE027_ATCGATGGTCTCGACG
			CSE027_TTGCATTTCCGCTTAC	CSE021_CTCGAGGTCTCACCCA	CSE027_ATCGATGGTGCCGGTT
			CSE027_TTGCGTCCACGGGCTT	CSE021_CTCTCGAGTTCGGTCG	CSE027_ATCGCCTCAACTCGAT
			CSE027_TTGGATGAGTTTCTTC	CSE021_CTCTGGTTCACTGCTC	CSE027_ATCGGCGTCCCTCGAT
			CSE027_TTGTGGAAGAAGCGCT	CSE021_CTCTGGTTCCGCGATG	CSE027_ATCGTCCGTAAGCTCT
			CSE027_TTGTTCACACTACTTT	CSE021_CTGAATGCACGCAAAG	CSE027_ATCGTGACAAAGCGTG
			CSE027_TTGTTTGGTCCGACGT	CSE021_CTGAGCGCACCCTATC	CSE027_ATCTTCAAGGCATCAG
			CSE027_TTTATGCTCGTGCAGC	CSE021_CTGAGCGCACGTAACT	CSE027_ATGAAAGCACAAGGTG
			CSE027_TTTCGATAGCTTACGT	CSE021_CTGATCCCACTCAGAT	CSE027_ATGAAAGGTCAGACTT
			CSE020_AGTATCTGT_AAACGTACC_AAAGAGGCC	CSE021_CTGCAGGAGTCGGCCT	CSE027_ATGAGTCCAAGAGGCT
			CSE020_AGAAGCACT_ACCTGAGTC_AAAGAGGCC	CSE021_CTGCATCGTATCGGTT	CSE027_ATGAGTCGTTATAGCC
			CSE020_CAGAATCGT_AGAATGGAG_AAAGAGGCC	CSE021_CTGCCATAGAAGGCTC	CSE027_ATGATCGCAGTGTATC
			CSE020_AAGGCGATC_TACTAGTCA_AAAGAGGCC	CSE021_CTGCCATAGACTCTAC	CSE027_ATGCATGAGACATCCT
			CSE020_ACACACAAA_TGTGAAGAA_AAAGAGGCC	CSE021_CTGCCATCAGTAGTGG	CSE027_ATGCATGAGCTGGAGT
			CSE020_AAGCTCAAC_TGTTCTCCA_AAAGAGGCC	CSE021_CTGCCATTCCTGATAG	CSE027_ATGCATGTCTTCCCGA
			CSE020_CAGAATCGT_TTGCGTACA_AAAGAGGCC	CSE021_CTGCCTATCATGGCCG	CSE027_ATGCCTCCAATCAGCT
			CSE020_TGGCTCAGA_AAGAGTAGA_AAAGTCATT	CSE021_CTGCCTATCCATTTGT	CSE027_ATGCCTCCACGACGCT
			CSE020_GAGTACATT_ACCTGAGTC_AAAGTCATT	CSE021_CTGCCTATCCGATTAG	CSE027_ATGCGATGTCTCGGGT
			CSE020_ACACACAAA_ATCCAACCG_AAAGTCATT	CSE021_CTGCCTATCTTCCCAG	CSE027_ATGGATCCATAGGAGC
			CSE020_GAGGTGCTA_GCATGGCTA_AAAGTCATT	CSE021_CTGCGAGGTGTCCGGT	CSE027_ATGGGAGAGCGCGTTC
			CSE020_GAATCTGTA_TGTTCTCCA_AAAGTCATT	CSE021_CTGCTCAAGTATAGGT	CSE027_ATGGGAGGTGTGACCC
			CSE020_GCGATTACA_TTGGAGGTA_AAAGTCATT	CSE021_CTGCTCATCAAGTCGT	CSE027_ATGGGTTCAATTTCCT
			CSE020_ACACGCCGG_ACTTCGAGC_AAATGGAGG	CSE021_CTGGACGAGAATTTGG	CSE027_ATGGTTGCACACAGCC
			CSE020_AGCCCAATC_AGATAGTTC_AAATGGAGG	CSE021_CTGGACGTCTTTGATC	CSE027_ATTATCCTCAACTGGT
			CSE020_CAAGCAAGC_AGGCAGCTA_AAATGGAGG	CSE021_CTGGCAGAGATAGTCA	CSE027_ATTCAGGTCGACTCCT
			CSE020_AACTTCTCC_ATGAGTTAC_AAATGGAGG	CSE021_CTGGCAGGTGTATTGC	CSE027_ATTCCTAAGCCGAATG
			CSE020_ACACACAAA_ATGAGTTAC_AAATGGAGG	CSE021_CTGGTCTGTAGGATAT	CSE027_ATTCTACGTCATCAGT
			CSE020_ATCTCCACA_CAGCACTTC_AAATGGAGG	CSE021_CTGTACCCAAGGTACG	CSE027_ATTCTTGGTGGTCTGC
			CSE020_ATCCCGGAG_GACCTTAGA_AAATGGAGG	CSE021_CTGTACCCACAGGATG	CSE027_ATTGGGTGTCATCCCT
			CSE020_CCACTTGGA_TCGTTAGCA_AAATGGAGG	CSE021_CTGTAGACAGAAGTTA	CSE027_ATTGTTCAGACCCTTA
			CSE020_CTAACTCGC_TGTGAAGAA_AAATGGAGG	CSE021_CTGTAGATCCAAGCTA	CSE027_ATTGTTCAGGAGACCT
			CSE020_TGTACCTTA_TGTTCTCCA_AAATGGAGG	CSE021_CTGTATTGTACACTCA	CSE027_ATTGTTCCACAGTCGC
			CSE020_AATCGAATG_ACTGTTAGA_AAATTACAG	CSE021_CTGTATTGTTGGCCGT	CSE027_ATTTACCGTTGTGTAC
			CSE020_GCGATTACA_AGTGTTGTC_AAATTACAG	CSE021_CTGTCGTGTAACATAG	CSE027_ATTTCACGTCGATGCC
			CSE020_TAAGCGTTA_CACCAGGTA_AAATTACAG	CSE021_CTGTGAAAGTTCCTGA	CSE027_ATTTCACTCGTCGCTT
			CSE020_ACGGATATT_CAGTGCCCG_AAATTACAG	CSE021_CTGTGGGGTCTGTCCT	CSE027_ATTTCACTCTTCGACC
			CSE020_AGCACACAG_GATGAACTG_AAATTACAG	CSE021_CTGTGGGGTTGGAGGT	CSE027_ATTTCTGCACTAGTAC
			CSE020_GTGTCCTTA_GCCTGTTCA_AAATTACAG	CSE021_CTGTGGGTCCATTTGT	CSE027_ATTTCTGTCGCCGTGA
			CSE020_ATAGACGAG_CTAGGTCCT_AACAGAAAC	CSE021_CTTACCGTCCACACCT	CSE027_CAAAGAATCACATTGG
			CSE020_CTTGTACTA_GACCTTAGA_AACAGAAAC	CSE021_CTTAGGACAGCACCCA	CSE027_CAACAACGTCGTCATA
			CSE020_CAAAGTGTG_TTGGTATGA_AACAGAAAC	CSE021_CTTAGGACATTGACTG	CSE027_CAACAGTGTAGACAAT
			CSE020_TCAGGAGGA_AGAATGGAG_AACATCCAT	CSE021_CTTCAATCACGGTGCT	CSE027_CAACCAAAGCACCTGC
			CSE020_AGAACTTCC_CGTTCGGTA_AACATCCAT	CSE021_CTTCCGAAGCCGATAG	CSE027_CAACCAACACTGTGAT
			CSE020_CAGCTGACA_TATAGCCCT_AACATCCAT	CSE021_CTTCCGAAGGACAGCT	CSE027_CAACCTCTCCGTCCTA
			CSE020_ATGTAATGG_AAGGACTAT_AACGTGTGA	CSE021_CTTCCGAGTGAATGAT	CSE027_CAACGATAGACATCCT
			CSE020_AGCCCAATC_AGTGTTGTC_AACGTGTGA	CSE021_CTTCCGATCTGTACAG	CSE027_CAAGCTACAAGTCCCG
			CSE020_ATGGATCCA_ATTCATCGT_AACGTGTGA	CSE021_CTTCGGTCAATCACGT	CSE027_CAAGGGAGTAGGTACG
			CSE020_AAGCTCAAC_ACGATGAAT_AAGCCTTCT	CSE021_CTTCGGTCATGTCTAG	CSE027_CAAGGGATCCTGTACC
			CSE020_CAAAGGCAC_CACCTACCC_AAGCCTTCT	CSE021_CTTCGGTGTTCTGAGT	CSE027_CAATACGTCACTTGTT
			CSE020_GGATTAGGA_CAGAAATCG_AAGCCTTCT	CSE021_CTTCGGTTCGGACGTC	CSE027_CAATACGTCGTTGTTT
			CSE020_CCTAGTATA_CAGCACTTC_AAGCCTTCT	CSE021_CTTCTAATCTCGCCTA	CSE027_CAATCGAAGAAGCTCG
			CSE020_AATATTGGG_ATCCAACCG_AAGGCCGCA	CSE021_CTTCTCTAGGACCCAA	CSE027_CAATTTCTCGGCTGAC
			CSE020_ATCAGAGCT_TATAGCCCT_AAGGCCGCA	CSE021_CTTGAGAGTGCAATGG	CSE027_CACAACATCATGACAC
			CSE020_AGAAGCACT_AATCCTGAA_AAGGGAACT	CSE021_CTTGAGATCTGAGATC	CSE027_CACAACATCGCCATAA
			CSE020_ACGGATATT_ACGACCACC_AAGGGAACT	CSE021_CTTGATTAGTTGGAAT	CSE027_CACACAAAGGTTTACC
			CSE020_ATTAAGTGC_TTCCATTGA_AAGGGAACT	CSE021_CTTTCAACAGAGTTGG	CSE027_CACAGATCACGCACCA
			CSE020_ACAGTTCCG_AACCAAAGT_AAGGGTCAG	CSE021_CTTTCAAGTCACGACC	CSE027_CACAGATGTTCAAGGG
			CSE020_ATCTCCACA_ACGATGAAT_AAGGGTCAG	CSE021_CTTTCGGAGTTCCGTA	CSE027_CACAGGCAGGTTAGTA
			CSE020_AGCACACAG_ATTAGGCAT_AAGGGTCAG	CSE021_CTTTCGGCACCCATAA	CSE027_CACAGGCCAAAGTGTA
			CSE020_CGGTCCAGG_GTGCAGTAA_AAGGGTCAG	CSE021_GAAACCTAGACACACG	CSE027_CACATGACATGGACAG
			CSE020_GAGCCAATA_TGTGAAGAA_AAGGGTCAG	CSE021_GAAACCTAGAGTTGAT	CSE027_CACATGATCCTAAGTG
			CSE020_AAATCCTGT_AATCCTGAA_AAGTTTACG	CSE021_GAAATGAGTCAAAGTA	CSE027_CACCGTTCAAGGTACG
			CSE020_ACGGATATT_AGGTTCGCT_AAGTTTACG	CSE021_GAACACTCACTACACA	CSE027_CACCGTTGTTAACAGA
			CSE020_CAAAGGCAC_CGTTCGGTA_AAGTTTACG	CSE021_GAACACTTCGCCTCTA	CSE027_CACGAATCACTTGGGC
			CSE020_AAGACATGC_TGACAGACA_AAGTTTACG	CSE021_GAACGTTTCTGTGCAA	CSE027_CACGTTCCAATACGCT
			CSE020_ATCAGAGCT_ACAATATGG_AATAAACAA	CSE021_GAACGTTTCTTCCACG	CSE027_CACTGAAGTAAGCTCT
			CSE020_CTTCACATA_ACTTGATGA_AATAAACAA	CSE021_GAACTGTCAAACTAAG	CSE027_CACTGTCGTACTAACC
			CSE020_AGGAGATTA_CACCAGGTA_AATAAACAA	CSE021_GAACTGTTCAAACTGC	CSE027_CACTGTCTCGGCATCG
			CSE020_GTGTCCTTA_AATCCTGAA_AATGTATCG	CSE021_GAACTGTTCATTTGTC	CSE027_CAGAGCCAGAGCACTG
			CSE020_ATTGGCTAA_AGAGGACCA_AATGTATCG	CSE021_GAAGAATAGCAGTACG	CSE027_CAGAGCCCAATCTCTT
			CSE020_CTTGTACTA_AGGTTCGCT_AATGTATCG	CSE021_GAAGCGAAGTGCCCGT	CSE027_CAGAGCCGTGCTGTCG
			CSE020_GTCGCTATA_GCTAACTCA_AATGTATCG	CSE021_GAAGGACAGAGTAACT	CSE027_CAGATTGAGTACGTCT
			CSE020_AAGACATGC_GGAATGATA_AATGTATCG	CSE021_GAAGGACAGTTTCAGC	CSE027_CAGATTGTCATTCGGA
			CSE020_ACGAAAGGT_AGATAGTTC_AATTACCGG	CSE021_GAAGGGTAGTTTGAGA	CSE027_CAGCACGAGTCGAAAT
			CSE020_AGAGAAGTT_AGTGTTGTC_AATTACCGG	CSE021_GAAGGGTTCGCAAGAG	CSE027_CAGCACGTCCGACATA
			CSE020_GAGGTGCTA_TGACAGACA_AATTACCGG	CSE021_GAAGGGTTCGTTCATT	CSE027_CAGCAGCCACGTCATA
			CSE020_CAGCAAGAT_TTGCGTACA_AATTACCGG	CSE021_GAATCGTGTCGATGCC	CSE027_CAGCAGCCAGTCGCTG
			CSE020_AACCGCCTC_AGCTGCCGT_AATTCGGCG	CSE021_GAATCGTTCCTCACGT	CSE027_CAGCCAGAGTACTGTC
			CSE020_CAGCTGACA_ATTAGGCAT_AATTCGGCG	CSE021_GACACGCAGAGGTCAC	CSE027_CAGCCAGCAGCGGATA
			CSE020_CAGCAAGAT_GATTCATCA_AATTCGGCG	CSE021_GACACGCGTCTACACA	CSE027_CAGCCAGGTATCCTCC
			CSE020_ATGGATCCA_TAGGGATAC_AATTCGGCG	CSE021_GACACGCTCTGCTTAT	CSE027_CAGCCAGTCCGACAGC
			CSE020_AAGACATGC_TTGGAGGTA_AATTCGGCG	CSE021_GACAGCCCAATCTCTT	CSE027_CAGCGTGTCGCCTCTA
			CSE020_GCAATCCGA_ACACATGTC_ACAAACTTT	CSE021_GACAGCCCACTTACAG	CSE027_CAGGGCTCAACACACT
			CSE020_GAGCCAATA_CACCAGGTA_ACAAACTTT	CSE021_GACATCAGTGCTGATT	CSE027_CAGGGCTGTCAAAGCG
			CSE020_GCACTGTCA_GGAATGATA_ACAAACTTT	CSE021_GACCAATAGTATGATG	CSE027_CAGGGCTTCCTCTTTC
			CSE020_ATGGATCCA_TTCCATTGA_ACAAACTTT	CSE021_GACCAATCACTGCGTG	CSE027_CAGTTCCGTCAACCAT
			CSE020_CAACATATT_AAGAGTAGA_ACAACTAGT	CSE021_GACCAATCAGTCAGCC	CSE027_CATAAGCCAACTGAAA
			CSE020_AAGCTCAAC_AATCAGTTT_ACAACTAGT	CSE021_GACCAATCAGTCGTTA	CSE027_CATACAGTCGGACTTA
			CSE020_CAAAGTGTG_AATTATAAC_ACAACTAGT	CSE021_GACCAATTCCTACCGT	CSE027_CATACAGTCTCTGACC
			CSE020_GAGGTGCTA_ACGCGAAGC_ACAACTAGT	CSE021_GACCCAGCAAGTAGTA	CSE027_CATACCCTCAACACGT
			CSE020_ATCCCGGAG_AGAATGGAG_ACAACTAGT	CSE021_GACCCTTAGGTTGCCC	CSE027_CATACTTAGGCGTTGA
			CSE020_TCGAAGTGA_ATCAACCGA_ACAACTAGT	CSE021_GACCCTTCAGTGAGCA	CSE027_CATACTTTCTCAGAAC
			CSE020_GAGTACATT_CGCTAAGCA_ACAACTAGT	CSE021_GACCCTTCAGTTGAAA	CSE027_CATAGACTCTACGGTA
			CSE020_AGGAGATTA_ACTTGATGA_ACAAGTGCA	CSE021_GACCGTGAGGTACAAT	CSE027_CATCAAGTCTTTCGAT
			CSE020_AAGTAACCC_AGCTGCCGT_ACAAGTGCA	CSE021_GACCGTGCACTGAATC	CSE027_CATCCACAGATTAGTG
			CSE020_GAGGATGGA_AGCGACACC_ACACCTTAG	CSE021_GACCGTGGTAACAGTA	CSE027_CATCCCAAGTCATGGG
			CSE020_GAATCTGTA_CGTTCGGTA_ACACCTTAG	CSE021_GACCTTCGTGCAGATG	CSE027_CATCCCACAACACTAC
			CSE020_AACGAGAAG_GGAATGATA_ACACCTTAG	CSE021_GACGCTGAGAATGTTG	CSE027_CATCCGTGTTGTTTGG
			CSE020_ATTGGCTAA_GTACATCTA_ACACCTTAG	CSE021_GACGCTGCAGGGATAC	CSE027_CATCGCTCATCAGTGT
			CSE020_CAGCAAGAT_TCATTGAGA_ACACCTTAG	CSE021_GACTATGTCCGAGCTG	CSE027_CATCGCTTCGAAGCAG
			CSE020_AAGACATGC_ACTTGATGA_ACAGGCTCC	CSE021_GACTCAAAGCTGACAG	CSE027_CATCGGGGTCGGCACT
			CSE020_TAGCTTGTA_AGTGTTGTC_ACAGGCTCC	CSE021_GACTCAAGTCAACGCC	CSE027_CATCGTCAGTAGTCTC
			CSE020_AATCGAATG_TACTAGTCA_ACAGGCTCC	CSE021_GACTCAAGTTGCAACT	CSE027_CATGAGTCACTTACAG
			CSE020_TCTCTTCAA_AAGAGTAGA_ACAGTAAAC	CSE021_GACTCTCGTTGATGTC	CSE027_CATGAGTGTAATTGGA
			CSE020_CAAAGGCAC_CACTCGAGA_ACAGTAAAC	CSE021_GACTGATAGACTCGAG	CSE027_CATGAGTTCATTGTGG
			CSE020_AGCCCAATC_GCCTGTTCA_ACAGTAAAC	CSE021_GACTGATAGCAAGTCG	CSE027_CATGCAAGTCCTGGGT
			CSE020_CAAGCAAGC_TAGTCTTGA_ACAGTAAAC	CSE021_GACTGATTCGCCACTT	CSE027_CATGCAATCATCCCGT
			CSE020_GCACTGTCA_TTCCATTGA_ACAGTAAAC	CSE021_GACTTCCTCCGATAGT	CSE027_CATGCCTTCATGCTAG
			CSE020_GACGGATTA_AAGAGTAGA_ACATTCGGC	CSE021_GAGACCCAGGGTTAAT	CSE027_CATGCGGAGGATTTCC
			CSE020_ATCAGAGCT_ATGAGTTAC_ACATTCGGC	CSE021_GAGACCCCAGGATTCT	CSE027_CATGCGGCAGCACACC
			CSE020_TCTCTTCAA_ATTCATCGT_ACATTCGGC	CSE021_GAGACCCTCCTAGCCT	CSE027_CATGCGGGTGGCGCTT
			CSE020_CGGTCCAGG_GCCTGTTCA_ACATTCGGC	CSE021_GAGAGGTTCATGCAGT	CSE027_CATGGATCAAGTGGGT
			CSE020_GTGTCCTTA_AGTGAAAGG_ACGAACCAG	CSE021_GAGCCTGAGTCATTGC	CSE027_CATGGATGTTAAACAG
			CSE020_CTATGAAAT_ATCCAACCG_ACGAACCAG	CSE021_GAGCCTGGTTGCATTG	CSE027_CATGGTACAAGAAATC
			CSE020_AACGAGAAG_AACTCATTG_ACGCTGTTG	CSE021_GAGCTGCAGACGACTG	CSE027_CATTCATCAAATAGCA
			CSE020_TCAGGAGGA_AGAGGACCA_ACGCTGTTG	CSE021_GAGCTGCAGGCTCCCA	CSE027_CATTCATCACAAGGTG
			CSE020_CCTAGTATA_CTAGGTCCT_ACGCTGTTG	CSE021_GAGGCCTCAAGTCCCG	CSE027_CATTCTAAGGGCAAGG
			CSE020_AACTGTATT_GGAATGATA_ACGCTGTTG	CSE021_GAGGGATCAGTAACCT	CSE027_CATTGAGAGCTTTCTT
			CSE020_TGGCTCAGA_AAGGACTAT_ACGTGGGAG	CSE021_GAGGGATGTGTTCCAA	CSE027_CATTGAGGTAGTAAGT
			CSE020_TCTCTTCAA_ATCCAACCG_ACGTGGGAG	CSE021_GAGGGATTCCCTCATG	CSE027_CATTGAGTCCTTCTGG
			CSE020_ATCAGAGCT_ATGAGTTAC_ACGTGGGAG	CSE021_GAGGGTAGTGTTGACT	CSE027_CATTGCCCAGACCTAT
			CSE020_ACAGTTCCG_TACAGGATA_ACGTGGGAG	CSE021_GAGTCTAAGCATTGAA	CSE027_CATTGCCTCTCGTGAA
			CSE020_TCAGGAGGA_ACCAAAATG_ACTACATAT	CSE021_GAGTGAGGTACGATTC	CSE027_CATTTCACATAATCGC
			CSE020_CTTCACATA_CGTTCGGTA_ACTACATAT	CSE021_GAGTGTTGTCAGTCGC	CSE027_CCAAGCGAGTCCTGCG
			CSE020_TAAGTTCGA_GTGTGTCGA_ACTACATAT	CSE021_GAGTTACCAATCTGCA	CSE027_CCAATGAAGTAGGATT
			CSE020_AGTAAAGCC_AAATAAATA_ACTAGACCG	CSE021_GAGTTACTCTTCTAAC	CSE027_CCAATTTGTCTACTGA
			CSE020_ATTGGCTAA_ACCTGAGTC_ACTAGACCG	CSE021_GATAGCTGTTTCGTTT	CSE027_CCACAAAGTCTTACTT
			CSE020_GAGGTGCTA_CCATGCACA_ACTAGACCG	CSE021_GATCATGAGGGTTTCT	CSE027_CCACAAATCGAAGAAT
			CSE020_CAGGTGTAG_CCGACAAGA_ACTAGACCG	CSE021_GATCATGCAAGCGAAC	CSE027_CCACACTTCGTGCGAC
			CSE020_TCGAAGTGA_GATGAACTG_ACTAGACCG	CSE021_GATCATGGTTGGATCT	CSE027_CCACCATGTCTCACAA
			CSE020_GCGATTACA_GCCAATGTA_ACTAGACCG	CSE021_GATCCCTCACAGTATC	CSE027_CCACGAGAGCAACCAG
			CSE020_AACCGCCTC_GCTAACTCA_ACTAGACCG	CSE021_GATCCCTGTCCGACGT	CSE027_CCACGTTCAACGGCTC
			CSE020_TATGTGGCA_TAGTGACTA_ACTAGACCG	CSE021_GATCCCTTCTCTGCTG	CSE027_CCATCACGTGATCATC
			CSE020_ACATAAGCG_AATTATAAC_ACTCATACG	CSE021_GATCGTAGTACTCCCT	CSE027_CCCAACTAGCCTGTCG
			CSE020_GAGTATTAG_ACTTGATGA_ACTCATACG	CSE021_GATCGTAGTCGCACAC	CSE027_CCCGAAGAGAATAGTC
			CSE020_ACCTTGCGG_AGGTTCGCT_ACTCATACG	CSE021_GATGACTAGCCTTTGA	CSE027_CCCGGAACAATCGTCA
			CSE020_AAATCCTGT_CCGACAAGA_ACTCATACG	CSE021_GATGACTCAATCACGT	CSE027_CCCTAACTCACCTCGT
			CSE020_ACGCAATCA_TACTAGTCA_ACTCATACG	CSE021_GATGACTGTTATGTGC	CSE027_CCCTAACTCATTTGCT
			CSE020_AGAACTTCC_ACCAGGTGT_ACTCCAGGG	CSE021_GATGATCAGGCGCTTC	CSE027_CCCTCAAAGCCACAAG
			CSE020_CCTGAGCAA_ATTAGGCAT_ACTCCAGGG	CSE021_GATGATCGTGAATGAT	CSE027_CCCTCAATCAAGTTGC
			CSE020_AGAGCTATG_GTACATCTA_ACTCCAGGG	CSE021_GATGCTACAAATGCGG	CSE027_CCCTCTCCATAACCCA
			CSE020_AATCGAATG_TACAGGATA_ACTCCAGGG	CSE021_GATGCTATCGCTCATC	CSE027_CCCTCTCGTATCGGTT
			CSE020_AGCACACAG_AAACTGCGC_ACTGAATTC	CSE021_GATGGAGGTACAACGG	CSE027_CCCTGATTCTGTCCCA
			CSE020_GACGGATTA_ACTATCCTC_ACTGAATTC	CSE021_GATGTTGTCCCAGCGA	CSE027_CCCTTAGAGCGACCCT
			CSE020_AATCGAATG_GCATGGCTA_ACTGAATTC	CSE021_GATTCGATCATGCATG	CSE027_CCCTTAGTCTTAGTTC
			CSE020_ATCAGAGCT_TAGTCTTGA_ACTGAATTC	CSE021_GATTCTTCACGTCGTG	CSE027_CCGAACGAGACAACTA
			CSE020_CTTCACATA_AGCTGCCGT_ACTTACGAT	CSE021_GATTCTTGTAGAATGT	CSE027_CCGAACGAGTTCGGTT
			CSE020_ACATAAGCG_AGGATTCAA_ACTTACGAT	CSE021_GATTTCTCAGGACGAT	CSE027_CCGAACGCAGACGATG
			CSE020_TGGCTCAGA_AGGGCTGGT_ACTTACGAT	CSE021_GATTTCTTCGAGAATA	CSE027_CCGCAAGGTGGCAGAT
			CSE020_CGGTCCAGG_GCTAACTCA_ACTTACGAT	CSE021_GATTTCTTCGTTCTAT	CSE027_CCGGACAGTTCTTGCC
			CSE020_ACAAGGATC_AGGTTCGCT_AGCCGCAAG	CSE021_GCAACATTCATGCGGC	CSE027_CCGGGTAAGCGGCTCT
			CSE020_AAGGCGATC_CAACAACGG_AGCCGCAAG	CSE021_GCAACCGGTCGGTAAG	CSE027_CCGGTGACATGGAATA
			CSE020_CAGAATCGT_CACAAAGGC_AGCCGCAAG	CSE021_GCACGGTAGATCGCTT	CSE027_CCGGTGATCGCTTAAG
			CSE020_AACTTCTCC_CTCTCTCAA_AGCCGCAAG	CSE021_GCACGTGCAGGCGATA	CSE027_CCGTGAGGTTGTGGAG
			CSE020_CAAAGGCAC_TAGGGATAC_AGCCTGGTT	CSE021_GCACGTGTCACACCGG	CSE027_CCGTTCAAGTTAGTGA
			CSE020_TAAGCGTTA_TTGGTATGA_AGCCTGGTT	CSE021_GCACTAATCCGGCAGT	CSE027_CCTAACCCAGAGATGC
			CSE020_CTATGAAAT_ACTGTTAGA_AGCTATGTG	CSE021_GCAGCCAAGTGACCTT	CSE027_CCTAAGACAGTCGGTC
			CSE020_AAGGCGATC_CCGACAAGA_AGCTATGTG	CSE021_GCAGCTGAGTTCCAGT	CSE027_CCTAAGAGTGATTCAC
			CSE020_ACCAAGGAC_GCCTGTTCA_AGCTATGTG	CSE021_GCAGCTGCATACCATG	CSE027_CCTACGTGTTGGTGTT
			CSE020_CAAGCAAGC_GTACATCTA_AGCTATGTG	CSE021_GCAGGCTTCGATCCCT	CSE027_CCTCAACAGATGTTGA
			CSE020_ACAGTTCCG_AGTGTTGTC_AGTAATTAG	CSE021_GCAGTTAAGAGCCGAT	CSE027_CCTCACATCACTTCTA
			CSE020_CAAACCGCC_TGTTCTCCA_AGTCTGTAC	CSE021_GCAGTTAGTCGAACAG	CSE027_CCTCACATCGACGTCG
			CSE020_AGAGAAGTT_GATGAACTG_AGTTGCATC	CSE021_GCAGTTAGTGATGTAA	CSE027_CCTCAGTCAATCCTTT
			CSE020_CGTTACTAA_GTGCAGTAA_AGTTGCATC	CSE021_GCAGTTAGTTCGAACT	CSE027_CCTCAGTGTACTCGAT
			CSE020_TTGTTCCAA_ACAATATGG_AGTTGTTCT	CSE021_GCATCTCAGATTTGCC	CSE027_CCTCATGTCACAGTGT
			CSE020_AACTGTATT_ATCCTAGGA_AGTTGTTCT	CSE021_GCATCTCCAAAGCTAA	CSE027_CCTCCAAAGTCAACAA
			CSE020_ATAGACGAG_CAGCACTTC_AGTTGTTCT	CSE021_GCATCTCGTCGCTGCA	CSE027_CCTCCAAGTATCGCAT
			CSE020_AACGAGAAG_CGTTCGGTA_AGTTGTTCT	CSE021_GCATCTCGTTCCGCAG	CSE027_CCTCCTCCATGGAGAC
			CSE020_AGAAGCACT_ACTTTAACT_ATATTGTAA	CSE021_GCATGATGTGGCTAGA	CSE027_CCTCTAGCAATCTCGA
			CSE020_GAGCCAATA_AGCGACACC_ATATTGTAA	CSE021_GCATGATGTGGTCCCA	CSE027_CCTCTCCAGGCTGGAT
			CSE020_CAACATATT_GGAATGATA_ATATTGTAA	CSE021_GCATTAGAGTCCCGAC	CSE027_CCTCTCCGTATGATCC
			CSE020_ACGAAAGGT_TGTGAAGAA_ATATTGTAA	CSE021_GCATTAGGTTCAACGT	CSE027_CCTGCATGTATGCTAC
			CSE020_AACTGTATT_AATCAGTTT_ATCATTCTG	CSE021_GCCAACGCAACCGACC	CSE027_CCTGTTGCACTCCGGA
			CSE020_AACTTCTCC_CAAGACCTA_ATCATTCTG	CSE021_GCCAACGGTGGCATCC	CSE027_CCTTGTGTCCTTCTGG
			CSE020_ACACACAAA_GTGTGTCGA_ATCATTCTG	CSE021_GCCAGCAAGCGCCTTG	CSE027_CCTTTGGGTATACCCA
			CSE020_CTACAGAAC_AGAGGACCA_ATCGAGTCT	CSE021_GCCAGCACAAGGGCAT	CSE027_CGAAGTTAGGACGCTA
			CSE020_ATGTAATGG_AGGGCTGGT_ATCGAGTCT	CSE021_GCCAGTGCAGCAGGAT	CSE027_CGAAGTTTCTGGGCCA
			CSE020_AGAGCTATG_ATTACCAAG_ATCGAGTCT	CSE021_GCCAGTGCAGGCCTGT	CSE027_CGAATTGAGAATAACC
			CSE020_ACGGATATT_CAGAAATCG_ATCGAGTCT	CSE021_GCCAGTGGTAGACGTG	CSE027_CGAATTGCATTGCTGA
			CSE020_GTCGCTATA_TAGGGATAC_ATCGAGTCT	CSE021_GCCATGGGTCGTATGT	CSE027_CGAATTGGTCTCCTGT
			CSE020_GAGGTGCTA_TTGGTATGA_ATCGAGTCT	CSE021_GCCATTCCAACTTCTT	CSE027_CGAGGAAAGGTATAGT
			CSE020_TCTCTTCAA_AGTGAAAGG_ATGGGACTC	CSE021_GCCATTCCAAGTTGGG	CSE027_CGAGGCTAGCATTGAA
			CSE020_GAGCCAATA_GCATGGCTA_ATGGGACTC	CSE021_GCCATTCTCGAGAATA	CSE027_CGAGGCTAGCCAACCC
			CSE020_AACTTCTCC_ATCCAACCG_ATGGTCCGT	CSE021_GCCATTCTCGAGAGAC	CSE027_CGATGCGTCACTAGCA
			CSE020_GTCGCTATA_ACGACCACC_CAAACGTGG	CSE021_GCCCAGATCCCTTGTG	CSE027_CGATGGCCAACGATTC
			CSE020_ACAGTTCCG_CAGAAATCG_CAAACGTGG	CSE021_GCCCGAAAGCCACTCG	CSE027_CGATGGCCAATGAAAC
			CSE020_ATTTAGATG_TATAGCCCT_CAAACGTGG	CSE021_GCCCGAATCGCGTGAC	CSE027_CGATGGCCAGAGAAAG
			CSE020_TGCGATCTA_ACTATCCTC_CAACCTCCA	CSE021_GCCGATGCACCTGCGA	CSE027_CGCAGGTGTTAAAGTG
			CSE020_ACATAAGCG_ACTTGATGA_CAACCTCCA	CSE021_GCCGATGCATAGGTAA	CSE027_CGCATAAAGACGGTTG
			CSE020_ATTGGCTAA_GCCAATGTA_CAACCTCCA	CSE021_GCCTGTTAGATTAGCA	CSE027_CGCATAATCCCTCAAC
			CSE020_CAAAGGCAC_TCATTGAGA_CAACCTCCA	CSE021_GCGAGAAGTCATAACC	CSE027_CGCCAGAAGGGAGGCA
			CSE020_CGGTCCAGG_TCATTGAGA_CAACCTCCA	CSE021_GCGATCGGTTTCCAAG	CSE027_CGCCATTAGGTGATCG
			CSE020_TCGAAGTGA_AGCTGCCGT_CAACGATCT	CSE021_GCGATCGTCTATACGG	CSE027_CGCCATTCAACGCATT
			CSE020_CAAACCGCC_CGCTAAGCA_CAACGATCT	CSE021_GCGGATCCAGGCTCTG	CSE027_CGGAATTCAGCTTTGA
			CSE020_AATCGAATG_CACTTATGT_CAAGTAGAA	CSE021_GCGGATCGTTGTCCCT	CSE027_CGGAATTGTGTATCCA
			CSE020_TATGTGGCA_CAGTGCCCG_CAAGTAGAA	CSE021_GCGGATCTCATGCTAG	CSE027_CGGACACAGCAAGGAA
			CSE020_AGCACACAG_CGTTCGGTA_CAAGTAGAA	CSE021_GCGTGCATCCGAGGCT	CSE027_CGGACACAGTCGAAAT
			CSE020_AATATTGGG_GCTAACTCA_CAAGTAGAA	CSE021_GCGTTTCGTGCTCGTG	CSE027_CGGGACTAGCGTATAA
			CSE020_GTGTCCTTA_ACAGTGGTA_CAAGTTTCC	CSE021_GCGTTTCTCCATAAGC	CSE027_CGGGACTTCAGTGCGC
			CSE020_CCACTTGGA_AGGCAGCTA_CAAGTTTCC	CSE021_GCGTTTCTCCCGAACG	CSE027_CGGGCATGTCCACTCT
			CSE020_TGCGATCTA_CACCTACCC_CAAGTTTCC	CSE021_GCTACAACAAGTGATA	CSE027_CGGGTCAGTAACGGTG
			CSE020_GGATTAGGA_GCCAATGTA_CAAGTTTCC	CSE021_GCTACAAGTATCCTCC	CSE027_CGGGTGTCAATTGCTG
			CSE020_GAATCTGTA_TCATTGAGA_CAAGTTTCC	CSE021_GCTACCTAGAGTGGCT	CSE027_CGGGTGTGTGATACAA
			CSE020_CTTGTACTA_AGCTGCCGT_CAATACAAG	CSE021_GCTCAAAAGAGCAGCT	CSE027_CGGGTGTGTGTGTGGA
			CSE020_GTCGCTATA_CACCAGGTA_CAATACAAG	CSE021_GCTGAATAGACGATAT	CSE027_CGTAAGTTCGCTCTAC
			CSE020_AACTTCTCC_CCGTATCTA_CAATACAAG	CSE021_GCTGAATGTGGAATGC	CSE027_CGTAATGAGACGGTCA
			CSE020_CTAACTCGC_TCGTTAGCA_CAATACAAG	CSE021_GCTGCAGAGGTGGGTT	CSE027_CGTAATGGTATAATGG
			CSE020_CAACATATT_CACAAAGGC_CAATAGGGT	CSE021_GCTGCAGGTCATTGCA	CSE027_CGTAGTAAGAGTCGAC
			CSE020_GTGTCCTTA_GCCTGTTCA_CAATAGGGT	CSE021_GCTGCAGGTGTCCTAA	CSE027_CGTAGTACATAATCCG
			CSE020_GACGGATTA_TATAGCCCT_CAATAGGGT	CSE021_GCTGCAGTCAGCAATC	CSE027_CGTCAAAGTTCTTCAT
			CSE020_AGAAGCACT_ACGATGAAT_CACAAGTAT	CSE021_GCTGCAGTCGATTGAC	CSE027_CGTCCATTCAGGACAG
			CSE020_CTATGAAAT_AGGGCTGGT_CACAAGTAT	CSE021_GCTGCAGTCGCTATTT	CSE027_CGTGAATCAGCCTATA
			CSE020_AGAACTTCC_GCTAACTCA_CACAAGTAT	CSE021_GCTGGGTAGTGAGTGC	CSE027_CGTGATAAGTATTGCC
			CSE020_GGCAAGCAA_AGAGGACCA_CACGATCCG	CSE021_GCTGGGTCAATACCTG	CSE027_CGTGATACACTCAAGT
			CSE020_TTGTTCCAA_AGATAGTTC_CACGATCCG	CSE021_GCTGGGTCATGATGCT	CSE027_CGTGCTTGTCATACCA
			CSE020_ACAAGGATC_TACTAGTCA_CACGATCCG	CSE021_GCTTGGGAGTATCTGC	CSE027_CGTTAGAAGGAGTCTG
			CSE020_ACCCTGACC_TGTGAAGAA_CACGATCCG	CSE021_GCTTGGGCACGACGAA	CSE027_CGTTCTGAGCGCCATC
			CSE020_ACGAAAGGT_ACTATCCTC_CAGCCTGGC	CSE021_GCTTGGGCAGTTGAAA	CSE027_CTACAGAAGGTTCATC
			CSE020_CACATTGCA_ACTTTAACT_CAGCCTGGC	CSE021_GCTTTCGAGAGTGTGC	CSE027_CTACATTCAGAGTCAG
			CSE020_TAAGCGTTA_ATTAGGCAT_CAGCCTGGC	CSE021_GCTTTCGAGTTAACAG	CSE027_CTACGGGTCTACGCGG
			CSE020_CGGTCCAGG_ATTCATCGT_CAGCCTGGC	CSE021_GGAACCCCACGGTAGA	CSE027_CTACGGGTCTCGAACA
			CSE020_GACGGATTA_CACCTACCC_CAGCCTGGC	CSE021_GGAAGTGAGCTACTAC	CSE027_CTACTATGTAAGGCTG
			CSE020_TACCGAGCA_ACACATGTC_CAGGCATTT	CSE021_GGAAGTGAGCTCAGAG	CSE027_CTACTATTCTCGCTCA
			CSE020_AGCCATCAC_AGGTTCGCT_CAGGCATTT	CSE021_GGAAGTGGTAAGGAGA	CSE027_CTAGACAGTACTTCCC
			CSE020_GCGATTACA_ATCCAACCG_CAGGCATTT	CSE021_GGAATCTAGATAGCTA	CSE027_CTATAGGCATTAAGCC
			CSE020_AGAGCTATG_CTTGCTTCA_CAGGCATTT	CSE021_GGAATCTCATTACTCT	CSE027_CTATCTATCGAGAACG
			CSE020_CCTGAGCAA_TCATTGAGA_CAGGCATTT	CSE021_GGAATCTTCATGAGAA	CSE027_CTCAACCCAATTCTCT
			CSE020_TGGCTCAGA_ACTTTAACT_CAGGGAGGG	CSE021_GGAATCTTCGGAGTAG	CSE027_CTCAACCTCTTCACGC
			CSE020_GAGTACATT_TCATCCTAA_CAGGGAGGG	CSE021_GGAATGGTCAGTCATG	CSE027_CTCAAGAAGCCTGACC
			CSE020_ACGAAAGGT_TGACAGACA_CAGGGAGGG	CSE021_GGAATGGTCATTCGTT	CSE027_CTCAAGAGTAGGGAGG
			CSE020_ATCAGAGCT_AAGGACTAT_CATAACGTT	CSE021_GGACGTCCATTGAGCT	CSE027_CTCAATTAGATACTGA
			CSE020_GGCAAGCAA_AGAGGACCA_CATAACGTT	CSE021_GGAGCAAAGTTCCGGC	CSE027_CTCAATTAGCCGTAAG
			CSE020_CAGTTTCAC_CACTCGAGA_CATAACGTT	CSE021_GGAGCAAGTCGGAAAC	CSE027_CTCAATTCAAACTCGT
			CSE020_ATTAAGTGC_AAATAAATA_CATAGGTCA	CSE021_GGAGGATAGCTCGACC	CSE027_CTCAGAAAGTCATTGC
			CSE020_TGCGATCTA_AGGCAGCTA_CATAGGTCA	CSE021_GGAGGTACATCTAGAC	CSE027_CTCAGGGGTTGGGTTT
			CSE020_ACCAAGGAC_GGAGTCTAA_CATAGGTCA	CSE021_GGAGGTAGTAGACTGG	CSE027_CTCATCGAGAATAGTC
			CSE020_TCTCTTCAA_AGAGGACCA_CATGAATGA	CSE021_GGAGGTATCCATCTCG	CSE027_CTCATGCCACCTGATA
			CSE020_CAAGCAAGC_GACACTTAA_CATGAATGA	CSE021_GGATGTTGTGGCTCTG	CSE027_CTCCAACTCATTCACT
			CSE020_CAAAGGCAC_TCATTGAGA_CATGAATGA	CSE021_GGATGTTTCCTCTTTC	CSE027_CTCCATGCACACAGCC
			CSE020_ATCTCCACA_AAGGACTAT_CGTACTACG	CSE021_GGATGTTTCCTGGGTG	CSE027_CTCCATGTCATTTGTC
			CSE020_AACCGCCTC_CAACAACGG_CGTACTACG	CSE021_GGATGTTTCTTAGCCC	CSE027_CTCCATGTCGCGCCAA
			CSE020_AGAGCTATG_GGAATGATA_CGTACTACG	CSE021_GGCACGTCAAGGTCAG	CSE027_CTCCCAACACTCACTC
			CSE020_AGCCCAATC_GGAGTCTAA_CGTACTACG	CSE021_GGCAGTCGTAGACGTG	CSE027_CTCCGATCAACCCGCA
			CSE020_TCCAGTCGA_GTGCAGTAA_CGTACTACG	CSE021_GGCGTCAAGAGGATGA	CSE027_CTCCTCCCAGGGAATC
			CSE020_TAGCTTGTA_AATCCTGAA_CGTCTAGGT	CSE021_GGCGTCAAGGTTGGAC	CSE027_CTCCTCCTCCTGCTAC
			CSE020_CGTTACTAA_AGAGGACCA_CGTCTAGGT	CSE021_GGCGTCACAATAAGGT	CSE027_CTCGAGGGTCCGACGT
			CSE020_GACGGATTA_ATCAACCGA_CGTCTAGGT	CSE021_GGCTGTGGTGGCCACT	CSE027_CTCGAGGTCGCTGATA
			CSE020_CCACTTGGA_AACCCTCGG_CTAAGCTTC	CSE021_GGCTGTGTCTTCGTGC	CSE027_CTCTCAGCACCTTCCA
			CSE020_ATTGGCTAA_ATCAACCGA_CTAAGCTTC	CSE021_GGCTTTCAGAGTGGCT	CSE027_CTCTCAGTCAGCACCG
			CSE020_CAACATATT_TCATCCTAA_CTACATGCG	CSE021_GGCTTTCTCCAAGCAT	CSE027_CTCTCGAGTAGCGCCT
			CSE020_ATCAGAGCT_TTGGAGGTA_CTACATGCG	CSE021_GGGAAGTCAATTCGTG	CSE027_CTCTCGAGTCGGCTAC
			CSE020_TAAGTTCGA_ACAGTGGTA_CTAGATAGA	CSE021_GGGAAGTTCCACCCTA	CSE027_CTCTGGTCATAACTCG
			CSE020_TAGCTTGTA_AGGCAGCTA_CTAGATAGA	CSE021_GGGACAATCCCTCATG	CSE027_CTCTGGTTCAGCTGTA
			CSE020_CAACATATT_CCATGCACA_CTAGATAGA	CSE021_GGGACCTGTGCCGGTT	CSE027_CTGAGGCAGCTCATAC
			CSE020_AGAGAAGTT_CGCTAAGCA_CTAGATAGA	CSE021_GGGACCTTCGGCTCTT	CSE027_CTGATCCAGACCTCAT
			CSE020_CAGCTGACA_CTCTCTCAA_CTAGATAGA	CSE021_GGGACTCCAATGCAGG	CSE027_CTGCATCCAGCCATTA
			CSE020_AGGAGATTA_GACCTTAGA_CTAGATAGA	CSE021_GGGACTCCACGAGGAT	CSE027_CTGCATCGTCACGTGC
			CSE020_GTGTCCTTA_AATCAGTTT_CTATCATGA	CSE021_GGGACTCCAGGAATCG	CSE027_CTGCCATGTTATGGTC
			CSE020_TGCGATCTA_AATTATAAC_CTATCATGA	CSE021_GGGACTCGTGGAATGC	CSE027_CTGCCATGTTGTGGCC
			CSE020_ACACGAGAT_ACCTGAGTC_CTATCATGA	CSE021_GGGACTCTCTTCGACC	CSE027_CTGCCTAAGCCAGAGT
			CSE020_TCTCTTCAA_AGAATGGAG_CTATCATGA	CSE021_GGGAGTAAGCGACTTT	CSE027_CTGCTCACAATCACGT
			CSE020_CAGTTTCAC_ATCAACCGA_CTATCATGA	CSE021_GGGAGTAGTCTGTTAG	CSE027_CTGCTCAGTAGATCCT
			CSE020_TAAGCGTTA_AACCCTCGG_CTATTAGCC	CSE021_GGGAGTATCGCCTAGG	CSE027_CTGCTCAGTTCGGTAT
			CSE020_ACACGCCGG_AAGAGTAGA_CTCAAGACA	CSE021_GGGATCCCACAACGAG	CSE027_CTGGACGAGTTGTCAC
			CSE020_TAGCTTGTA_GTACATCTA_CTCAAGACA	CSE021_GGGATCCGTCGAAACG	CSE027_CTGGACGCAGTAGAGC
			CSE020_CCTAGTATA_ATCAACCGA_CTGTACGGA	CSE021_GGGATCCTCGTTCTGC	CSE027_CTGTACCCAAGCGCTC
			CSE020_GCAATCCGA_CAGCACTTC_CTGTACGGA	CSE021_GGGATGAAGAGCGACT	CSE027_CTGTACCCACAAAGTA
			CSE020_TCAGGAGGA_GCATGGCTA_CTGTACGGA	CSE021_GGGCCATAGACTCATC	CSE027_CTGTAGAGTCCATAGT
			CSE020_ATTTAGATG_GCATGGCTA_GAACGACAA	CSE021_GGGCCATGTTGGATCT	CSE027_CTGTATTCACACTGGC
			CSE020_AGAACTTCC_AAACGTACC_GATAGAGGA	CSE021_GGGCCATTCATTTGGG	CSE027_CTGTATTGTTCTCCTG
			CSE020_TGCGATCTA_ACCAGGTGT_GATAGAGGA	CSE021_GGGCGTTCAGGAGACT	CSE027_CTGTATTTCCCTTCCC
			CSE020_CTTGTACTA_ACCTGAGTC_GATAGAGGA	CSE021_GGGCGTTTCGGTGTTA	CSE027_CTGTGAAAGTTAGTGA
			CSE020_AGAACTTCC_AGAGGACCA_GATAGAGGA	CSE021_GGGCGTTTCTAGTTCT	CSE027_CTGTGAACAGAACTCT
			CSE020_TCTCTTCAA_AGGAGGCGC_GATAGAGGA	CSE021_GGGCTCATCCAAAGGG	CSE027_CTGTGAACAGCCGTCA
			CSE020_GTGTCCTTA_AGTGTTGTC_GATAGAGGA	CSE021_GGGTAGAAGTTCGGTT	CSE027_CTTACCGCATTGACTG
			CSE020_ACGAAAGGT_ATCCAACCG_GATAGAGGA	CSE021_GGGTAGATCAAGCCGC	CSE027_CTTCAATTCCGACAGC
			CSE020_CAACATATT_ATTACCAAG_GATAGAGGA	CSE021_GGGTAGATCTCCAATT	CSE027_CTTCCGATCCGCGGAT
			CSE020_ACCGGATAG_CAATTGATC_GATAGAGGA	CSE021_GGGTATTTCTTGTTAC	CSE027_CTTCGGTGTCTCGGGT
			CSE020_GCAATCCGA_CAGCACTTC_GATAGAGGA	CSE021_GGGTCACGTTACCTGA	CSE027_CTTCTCTGTGGCGCTT
			CSE020_TAAGCGTTA_GCTAACTCA_GATAGAGGA	CSE021_GGGTCTGAGTCACAGG	CSE027_CTTCTCTTCCTTATGT
			CSE020_ACACACAAA_TTGGTATGA_GATAGAGGA	CSE021_GGGTCTGTCTAGTTCT	CSE027_CTTGAGACAATCGAAA
			CSE020_CAGCTGACA_ACACATGTC_GATCAGCGA	CSE021_GGGTGAAAGTAAGAGG	CSE027_CTTGATTCAGAGGGTT
			CSE020_TAGCTTGTA_ACTGTTAGA_GATCAGCGA	CSE021_GGGTGTCCACTGGCCA	CSE027_CTTGATTTCGGTCGAC
			CSE020_CGGTCCAGG_ATTCATCGT_GATCAGCGA	CSE021_GGGTTATCAGGAATCG	CSE027_CTTTCAACACATTCTT
			CSE020_TAGCTTGTA_GTACATCTA_GATCAGCGA	CSE021_GGTAACTAGAGTGAAG	CSE027_CTTTCGGCAACACAGG
			CSE020_TCCAGTCGA_AACCAAAGT_GATCTCTTA	CSE021_GGTAATCGTACCACGC	CSE027_GAAATGACAATGGGTG
			CSE020_ATTTAGATG_TAGAACACA_GATCTCTTA	CSE021_GGTCACGAGCCGATAG	CSE027_GAACACTCAGCCATTA
			CSE020_AACCGCCTC_AAACTGCGC_GATGGTCCA	CSE021_GGTCTGGAGTGATTCC	CSE027_GAACGTTTCCCATGGG
			CSE020_CGGTCCAGG_AGAATGGAG_GATGGTCCA	CSE021_GGTCTGGCATCAGTGT	CSE027_GAAGAATCACAACCGC
			CSE020_AGAGCTATG_CAATTGATC_GATGGTCCA	CSE021_GGTGAAGGTTCGGGTC	CSE027_GAAGCGACAAGGTCAG
			CSE020_ACATAAGCG_CAGAAATCG_GATGGTCCA	CSE021_GGTGGCTAGAGTACCG	CSE027_GAAGGACGTTAGTTCG
			CSE020_TGCGATCTA_CCATGCACA_GATGGTCCA	CSE021_GGTGGCTGTCCTCCTA	CSE027_GAAGGGTGTCGATTCA
			CSE020_GACGGATTA_GTACATCTA_GATGGTCCA	CSE021_GGTGGCTTCATGGGAG	CSE027_GAAGTAAAGACCAGCA
			CSE020_AACTTCTCC_TAGTCTTGA_GATGGTCCA	CSE021_GGTGTCGAGATGGCGT	CSE027_GAAGTAATCCGGTAGC
			CSE020_GCGATTACA_TTGCGTACA_GATGGTCCA	CSE021_GGTGTCGCACATACTG	CSE027_GAATAGACACTTCAAG
			CSE020_GTGTCCTTA_ACACATGTC_GCAACATTA	CSE021_GGTGTCGGTCGTACAT	CSE027_GAATCACCAAAGACGC
			CSE020_AACCGCCTC_ACTGTTAGA_GCAACATTA	CSE021_GGTGTCGGTGGCTCTG	CSE027_GAATCACTCCAGCACG
			CSE020_GAGCCAATA_ACTTGATGA_GCAACATTA	CSE021_GGTTAACCAGAACTCT	CSE027_GAATCACTCTCTATGT
			CSE020_GAGGATGGA_CAACAACGG_GCAACATTA	CSE021_GGTTCTCCAAATGCTC	CSE027_GACACGCGTCACGCTG
			CSE020_TACCGAGCA_CAGAAATCG_GCAACATTA	CSE021_GGTTCTCGTGGCCCAT	CSE027_GACATCACAGTCTTCC
			CSE020_TCCAGTCGA_GATTCATCA_GCAACATTA	CSE021_GGTTCTCTCGGTCTAA	CSE027_GACATCATCCGCATAA
			CSE020_CAAACCGCC_TACTAGTCA_GCAACATTA	CSE021_GGTTGTAGTGGGACAT	CSE027_GACCAATCAAATGGAT
			CSE020_ACATAAGCG_AGGATTCAA_GCTATGGAA	CSE021_GGTTGTAGTTCTCCAC	CSE027_GACCAATGTGTAGTGG
			CSE020_AAGACATGC_CACCAGGTA_GCTATGGAA	CSE021_GGTTGTATCATACGAC	CSE027_GACCCTTAGTAAACAC
			CSE020_CTACAGAAC_AATCCTGAA_GCTCCTTGA	CSE021_GTAACACGTACTAGCT	CSE027_GACCCTTGTAGCGATG
			CSE020_TGCGATCTA_TATAGCCCT_GCTCCTTGA	CSE021_GTAACCACAGTTAGAA	CSE027_GACCCTTTCGCGCTGA
			CSE020_TGCGATCTA_AAATAAATA_GGCACAACA	CSE021_GTAAGTCAGTAACCTC	CSE027_GACCGTGGTCAAATCC
			CSE020_GAGTATTAG_AGAGGACCA_GGCACAACA	CSE021_GTAAGTCCATCGCTGG	CSE027_GACCTTCCAGGATGAC
			CSE020_TCAGGAGGA_AGGATTCAA_GGCACAACA	CSE021_GTAATCGAGGTTGACG	CSE027_GACCTTCGTAGACGGT
			CSE020_AAGCTCAAC_AGTGTTGTC_GGCACAACA	CSE021_GTACAGTCAGACACCC	CSE027_GACGTTAGTGGAACCA
			CSE020_AATATTGGG_ATTACCAAG_GGCACAACA	CSE021_GTAGAGGGTCCGAAAG	CSE027_GACTCAATCGCAGTGC
			CSE020_TGGCTCAGA_GACCTTAGA_GGCACAACA	CSE021_GTAGAGGTCGTCGGGT	CSE027_GACTTCCCAGGAAGTC
			CSE020_CTATGAAAT_GGAGTCTAA_GGCACAACA	CSE021_GTAGATCGTTCTAAGC	CSE027_GACTTCCGTGGCCTCA
			CSE020_AGAAGCACT_ACTTGATGA_GGCTACAGA	CSE021_GTAGGAGAGAAACTGT	CSE027_GAGAAATAGTATTGCC
			CSE020_CACACACTA_AGGCAGCTA_GGCTACAGA	CSE021_GTAGGAGAGGTTGGTG	CSE027_GAGAAATCAAGTGACG
			CSE020_AAGTAACCC_CTCTCTCAA_GGCTACAGA	CSE021_GTAGGAGCACCTGCTT	CSE027_GAGACTTAGTAGATCA
			CSE020_ACATAAGCG_CACAAAGGC_GGTGAGTTA	CSE021_GTAGGAGCATTGTCGA	CSE027_GAGCCTGTCGAAGGAC
			CSE020_ATAGACGAG_AGTGTTGTC_GGTTGGACA	CSE021_GTAGGTTAGGTTGAGC	CSE027_GAGGGATCACTGTCGG
			CSE020_CTAACTCGC_CCGACAAGA_GGTTGGACA	CSE021_GTAGGTTGTAGCGTAG	CSE027_GAGGGTAAGACGGTCA
			CSE020_AACCGCCTC_CGCTAAGCA_GGTTGGACA	CSE021_GTATTGGGTTGGGTTT	CSE027_GAGTCATTCCAGCCTT
			CSE020_CTACAGAAC_TAGTGACTA_GGTTGGACA	CSE021_GTATTGGGTTTACGTG	CSE027_GAGTCTAAGCAGCACA
			CSE020_CAGCAAGAT_AAATAAATA_GTAGAAGCA	CSE021_GTATTTCTCATCGCTC	CSE027_GAGTCTATCTACGCAA
			CSE020_CAAGCAAGC_ACGACCACC_GTAGAAGCA	CSE021_GTCAAACAGGATGTTA	CSE027_GAGTGAGCAGCTGTTA
			CSE020_GAGTACATT_ATCCTAGGA_GTAGAAGCA	CSE021_GTCAAACGTCATATGC	CSE027_GAGTGTTCAGGTATGG
			CSE020_CAAACCGCC_CACTCGAGA_GTAGAAGCA	CSE021_GTCAAGTAGACTTAAG	CSE027_GAGTTACAGGTAAGTT
			CSE020_TATGTGGCA_AATCCTGAA_GTCTTGGCA	CSE021_GTCAAGTTCCTTTAGT	CSE027_GAGTTACGTTCCTAAG
			CSE020_ACACGAGAT_CCGTATCTA_GTCTTGGCA	CSE021_GTCACGGAGTGTACCT	CSE027_GAGTTGTTCAACTCTT
			CSE020_CCTAGTATA_GCCTGTTCA_GTCTTGGCA	CSE021_GTCACGGAGTTCCGGC	CSE027_GATAGAAGTAGAGCTG
			CSE020_ATCTCCACA_TCATCCTAA_GTCTTGGCA	CSE021_GTCACGGCACCCTATC	CSE027_GATAGAATCTTCGTAT
			CSE020_TAAGCGTTA_TCGTTAGCA_GTCTTGGCA	CSE021_GTCACGGGTGTCGCTG	CSE027_GATAGCTCATGTGCTA
			CSE020_AGCCATCAC_ACGACCACC_GTTAGCCTA	CSE021_GTCACGGGTTGAATCC	CSE027_GATCACACAACAACAA
			CSE020_TCCAGTCGA_ACTATCCTC_GTTAGCCTA	CSE021_GTCACTCAGTGGACGT	CSE027_GATCACACATTGAGCT
			CSE020_CACATTGCA_AGCTGCCGT_GTTAGCCTA	CSE021_GTCACTCGTTCAAGGG	CSE027_GATCATGTCTGGGTCG
			CSE020_CAAGCAAGC_GACCTTAGA_GTTAGCCTA	CSE021_GTCAGCGAGGATAATC	CSE027_GATCGTAGTCGGAACA
			CSE020_CTTCACATA_TTGCGTACA_GTTAGCCTA	CSE021_GTCAGCGCAATCCAGT	CSE027_GATGACTGTGGTCTAT
			CSE020_ACCAAGGAC_CAGCACTTC_TACTTCGGA	CSE021_GTCAGCGGTCATCTAG	CSE027_GATGAGGGTGCTGATT
			CSE020_ATTATTACC_ACCAAAATG_TCAGATTCA	CSE021_GTCAGCGTCCGAGGCT	CSE027_GATGATCCATTAGGCT
			CSE020_AAGCTCAAC_AGTGTTGTC_TCAGATTCA	CSE021_GTCATGACAGGCGTTC	CSE027_GATGCTAAGGATCATA
			CSE020_CCTGAGCAA_CGCTAAGCA_TCAGATTCA	CSE021_GTCATTTCATCATCCC	CSE027_GATGGAGTCCACCTCA
			CSE020_CAGCAAGAT_CTAGGTCCT_TCAGATTCA	CSE021_GTCCACTAGTCATACC	CSE027_GATGTTGTCTCGGGAC
			CSE020_GCTGCCAAT_AGGGCTGGT_TCCGTCTTA	CSE021_GTCCTCACATCTGTTT	CSE027_GATTCTTAGTAGAGTT
			CSE020_AGCCCAATC_CCATGCACA_TCCGTCTTA	CSE021_GTCCTCAGTGCCGAAA	CSE027_GATTGGTGTCATCCCT
			CSE020_CTTGTACTA_ATTAGGCAT_TCCTCAATA	CSE021_GTCCTCATCCGTTTCG	CSE027_GATTTCTCATACCATG
			CSE020_AGGAGATTA_CAATTGATC_TCCTCAATA	CSE021_GTCGAATTCTAGCAAC	CSE027_GATTTCTGTAAGCTCT
			CSE020_GACGGATTA_ACACATGTC_TCTACGACA	CSE021_GTCGCGAGTATGAGCG	CSE027_GCAACATAGCTACAAA
			CSE020_GAGGTGCTA_ACTGTTAGA_TCTACGACA	CSE021_GTCGTAAAGATAGCAT	CSE027_GCAACCGTCTGATGGT
			CSE020_CAGTTTCAC_CACCTACCC_TCTACGACA	CSE021_GTCTACCAGACTTCCA	CSE027_GCACATAAGTGGAATT
			CSE020_CAAGCAAGC_AAGGACTAT_TCTCACGGA	CSE021_GTCTACCGTTCTCCAC	CSE027_GCACATACACATTCTT
			CSE020_TCTCTTCAA_ACTTGATGA_TCTCACGGA	CSE021_GTCTACCTCTCCGAGG	CSE027_GCACATATCTTAATCC
			CSE020_GAGCCAATA_AGGTTCGCT_TCTCACGGA	CSE021_GTCTCACAGAATCTAG	CSE027_GCAGCCATCTGCTCTG
			CSE020_ATACTTAGG_CGCTAAGCA_TCTCACGGA	CSE021_GTCTCACCAGTCTGGC	CSE027_GCAGCTGGTCCTACAA
			CSE020_ACATAAGCG_GTACATCTA_TCTCACGGA	CSE021_GTCTCACGTAAGTTAG	CSE027_GCAGCTGTCGTCGATA
			CSE020_CGGTCCAGG_GTGCAGTAA_TCTCACGGA	CSE021_GTCTCACGTGGATGAC	CSE027_GCAGGCTAGTGGTGGT
			CSE020_ATTATTACC_AAATAAATA_TCTCGGTTA	CSE021_GTCTGTCTCAGGGATG	CSE027_GCAGGCTCAAATACAG
			CSE020_TTGTTCCAA_AAGAGTAGA_TCTCGGTTA	CSE021_GTCTTTAAGGTAAACT	CSE027_GCAGGCTCAATGGGTG
			CSE020_ACGGATATT_AGATAGTTC_TCTCGGTTA	CSE021_GTCTTTACAATTGCGT	CSE027_GCAGTTAAGGTCTGGA
			CSE020_AACGAGAAG_CACTTATGT_TCTCGGTTA	CSE021_GTCTTTACACTTCTCG	CSE027_GCATCGGAGCGATTCT
			CSE020_CGGTCCAGG_CGCTAAGCA_TCTCGGTTA	CSE021_GTGACGCCACTTGAGT	CSE027_GCATCGGCACATAACC
			CSE020_AAGCTCAAC_AACCAAAGT_TGAAGCCAA	CSE021_GTGAGTTGTACGCTTA	CSE027_GCATCGGGTGAGGAAA
			CSE020_ACCTTGCGG_GATTCATCA_TGAAGCCAA	CSE021_GTGAGTTGTATGTGTC	CSE027_GCATGATAGACCAAGC
			CSE020_CACATTGCA_TTGGTATGA_TGAAGCCAA	CSE021_GTGATGTAGACGAGCT	CSE027_GCATGATAGTAGCTCT
			CSE020_GACGGATTA_ACTATCCTC_TGCATAGTA	CSE021_GTGATGTCAGTCTTCC	CSE027_GCATGATCATCCTCAC
			CSE020_ATGGATCCA_CACCTACCC_TGCATAGTA	CSE021_GTGATGTCATTCCTCG	CSE027_GCATTAGTCAAAGGAT
			CSE020_ATGTAATGG_CGTTCGGTA_TGCATAGTA	CSE021_GTGCACGAGTGGAAGA	CSE027_GCCAACGGTTTCGCTC
			CSE020_ACACACAAA_TAGTGACTA_TGCATAGTA	CSE021_GTGCACGGTATTTCGG	CSE027_GCCAGGTAGCTGAAAT
			CSE020_AGCCCAATC_TCATTGAGA_TGTATGCGA	CSE021_GTGCAGCCACGACGCT	CSE027_GCCAGTGCAGTTCACA
			CSE020_ATACTTAGG_TTGGTATGA_TGTATGCGA	CSE021_GTGCGTGAGTTGGCTT	CSE027_GCCAGTGTCACGGACC
			CSE020_CAACATATT_AAACGTACC_TGTCTATCA	CSE021_GTGCGTGCAACGGCCT	CSE027_GCCATGGTCCATGCAA
			CSE020_TATGTGGCA_ACTTCGAGC_TGTCTATCA	CSE021_GTGCGTGTCCGATCGG	CSE027_GCCATTCAGTGTTGTC
			CSE020_CAGCTGACA_AGATAGTTC_TGTCTATCA	CSE021_GTGCGTGTCGAGTTGT	CSE027_GCCATTCGTTAGGGTG
			CSE020_AAGCTCAAC_CTAGGTCCT_TGTCTATCA	CSE021_GTGCTGGTCTTGGGCG	CSE027_GCCCAGACAGCCTTCT
			CSE020_TATGTGGCA_GACACTTAA_TGTCTATCA	CSE021_GTGGAGAAGGTGGTTG	CSE027_GCCCAGAGTCTAACGT
			CSE020_GCAATCCGA_GCATGGCTA_TGTCTATCA	CSE021_GTGGAGACAATTCGTG	CSE027_GCCGATGTCAGGAGAC
			CSE020_GTGTCCTTA_AATTATAAC_TTCAGCTCA	CSE021_GTGGAGACAGACTCTA	CSE027_GCGATCGAGCTTCTAG
			CSE020_ATGGATCCA_AGTGTTGTC_TTCAGCTCA	CSE021_GTGGAGATCGTACCTC	CSE027_GCGGAAAGTCACAATC
			CSE020_CAAAGGCAC_ATTAGGCAT_TTCAGCTCA	CSE021_GTGGAGATCGTAGAGG	CSE027_GCGGAAATCCGATCGG
			CSE020_GAGGATGGA_CAGAAATCG_TTCAGCTCA	CSE021_GTGGCGTAGTAAAGCT	CSE027_GCGGATCCATGTGCTA
			CSE020_CCACTTGGA_CAGTGCCCG_TTCAGCTCA	CSE021_GTGGCGTCATGGAAGC	CSE027_GCGGATCGTTACGGAG
			CSE020_ATCTCCACA_CGCTAAGCA_TTCAGCTCA	CSE021_GTGGTTAAGCTGTGCC	CSE027_GCGGATCTCACCCTTG
			CSE020_AGAGCTATG_GCCAATGTA_TTCAGCTCA	CSE021_GTGGTTACACGACGAA	CSE027_GCGTGCATCGCATTGA
			CSE020_ACCAAGGAC_TACAGGATA_TTCAGCTCA	CSE021_GTGTAACCAAAGGCAC	CSE027_GCTACAAAGCAGGCAT
			CSE020_CAACATATT_TAGAACACA_TTCAGCTCA	CSE021_GTGTAACCAATTCTCT	CSE027_GCTACCTGTCCGAAGA
			CSE026_CGGTCCAGG_AATTATAAC_AAAGAGGCC	CSE021_GTGTAACCATATACCG	CSE027_GCTACCTTCTTCACAT
			CSE026_ATCAGAGCT_ACGACCACC_AAAGAGGCC	CSE021_GTGTCCTCATGACAAA	CSE027_GCTCAAAGTGCTTATG
			CSE026_AACGAGAAG_CACTCGAGA_AAAGAGGCC	CSE021_GTGTGATTCTAGGCAT	CSE027_GCTGGGTCATGGGATG
			CSE026_TCTCTTCAA_GATTCATCA_AAAGAGGCC	CSE021_GTGTGGCGTGCATACT	CSE027_GCTTCACGTTGCGGCT
			CSE026_ATTGGCTAA_AAACTGCGC_AAAGTCATT	CSE021_GTGTTAGAGCATGGGT	CSE027_GCTTGGGGTGCCAAGA
			CSE026_GCAATCCGA_AGGTTCGCT_AAAGTCATT	CSE021_GTGTTAGCAACGCATT	CSE027_GCTTTCGAGACGGATC
			CSE026_CGTTACTAA_ATCCAACCG_AAAGTCATT	CSE021_GTGTTAGGTAGATCGG	CSE027_GCTTTCGCACATGTTG
			CSE026_CAGTTTCAC_CACCCAAAG_AAAGTCATT	CSE021_GTGTTAGTCCTCACTG	CSE027_GGAACCCCATCTATCT
			CSE026_ATCCCGGAG_CCATGCACA_AAAGTCATT	CSE021_GTGTTCCAGTCTGGAG	CSE027_GGAACCCTCTTGGCTC
			CSE026_AGGAGATTA_CCGTATCTA_AAAGTCATT	CSE021_GTTACAGCATAGCACT	CSE027_GGAATCTCAAATGAAC
			CSE026_AACGAGAAG_GATGAACTG_AAAGTCATT	CSE021_GTTACCCGTGCGACAA	CSE027_GGAATCTCACACGGAA
			CSE026_ACACGAGAT_AATTATAAC_AAATGGAGG	CSE021_GTTAGACCAAATCAGA	CSE027_GGAATGGAGATGGCAC
			CSE026_ACCTTGCGG_AATTATAAC_AAATGGAGG	CSE021_GTTAGACCACAACGAG	CSE027_GGACGTCAGGTTGAGC
			CSE026_AGTATCTGT_ATGAGTTAC_AAATGGAGG	CSE021_GTTAGACCATCGATAC	CSE027_GGACGTCCAATTCTTC
			CSE026_TCCAGTCGA_ATGAGTTAC_AAATGGAGG	CSE021_GTTAGACGTATGCGTT	CSE027_GGAGGATGTACAGAAT
			CSE026_TAAGTTCGA_CGCTAAGCA_AAATGGAGG	CSE021_GTTAGTGAGACATAAC	CSE027_GGAGGATTCTGCTTAT
			CSE026_AGTAAAGCC_TACTAGTCA_AAATGGAGG	CSE021_GTTAGTGTCACCTCAC	CSE027_GGATCTAAGAATGTTG
			CSE026_ATGTAATGG_AAATAAATA_AAATTACAG	CSE021_GTTCATTCAGATACCT	CSE027_GGCACGTTCCGAGTGC
			CSE026_TCCAGTCGA_CACTTATGT_AAATTACAG	CSE021_GTTCCGTAGAGAGCAA	CSE027_GGCTGTGCAAGTGGTG
			CSE026_CAAAGGCAC_CAGCACTTC_AAATTACAG	CSE021_GTTCCGTGTTACACTG	CSE027_GGCTTGGGTCGAACGA
			CSE026_GAGTATTAG_AGGAGGCGC_AACAACGCG	CSE021_GTTGAACGTCGCTTGG	CSE027_GGCTTGGTCGCAAGAG
			CSE026_CAGTTTCAC_ACCTGAGTC_AACAGAAAC	CSE021_GTTGAACTCTCCCTAG	CSE027_GGCTTTCAGCAGGCAT
			CSE026_GTCGCTATA_ACTTGATGA_AACAGAAAC	CSE021_GTTGCGGAGTTTGTCG	CSE027_GGCTTTCGTCGGTACC
			CSE026_TCAGGAGGA_CACCAGGTA_AACAGAAAC	CSE021_GTTGCTCTCGGTCTAA	CSE027_GGCTTTCTCTTAGGAC
			CSE026_TAGCTTGTA_GGAATGATA_AACAGAAAC	CSE021_GTTGTCCGTACAGCGA	CSE027_GGGAAGTCATCAGCTA
			CSE026_GCGATTACA_TAGAACACA_AACAGAAAC	CSE021_GTTGTCCGTGTACATC	CSE027_GGGACTCGTAGTCTTG
			CSE026_CTACAGAAC_ACACATGTC_AACATCCAT	CSE021_GTTGTCCTCTCCCAAC	CSE027_GGGACTCTCGAGAAGC
			CSE026_CAGTTTCAC_ACCAAAATG_AACATCCAT	CSE021_GTTGTGATCGGCTGGT	CSE027_GGGAGTAGTGTGGTCC
			CSE026_TCTCTTCAA_AGCTGCCGT_AACATCCAT	CSE021_GTTTGGACATCCTGTC	CSE027_GGGATGAAGTTGGCTT
			CSE026_CCTAGTATA_CAAGACCTA_AACATCCAT	CSE021_TAACACGCAGGCTACC	CSE027_GGGATGAGTCACCGCA
			CSE026_TGGCTCAGA_AAATAAATA_AACGTGTGA	CSE021_TAACCAGAGCTACTAC	CSE027_GGGCCATAGACGCATG
			CSE026_ATAGACGAG_ACTTTAACT_AACGTGTGA	CSE021_TAACCAGAGGAATGTT	CSE027_GGGCCATGTCATGACT
			CSE026_ACACGCCGG_ATTACCAAG_AACGTGTGA	CSE021_TAACCAGAGTCGTTAC	CSE027_GGGCTCAAGACTACGG
			CSE026_GACGGATTA_CACCCAAAG_AACGTGTGA	CSE021_TAACCAGGTCAGTCTA	CSE027_GGGCTCAAGGAACGCT
			CSE026_AGGAGATTA_ACGCGAAGC_AAGCCTTCT	CSE021_TAACGACAGGAAGTGA	CSE027_GGGCTCAGTTACCTTT
			CSE026_TAGCTTGTA_AGGTTCGCT_AAGCCTTCT	CSE021_TAACGACAGTCCCAAT	CSE027_GGGTAGATCTGGACTA
			CSE026_AGTAAAGCC_ATTCATCGT_AAGCCTTCT	CSE021_TAACTTCAGCCTTTCC	CSE027_GGGTCTGTCCAGGACC
			CSE026_ACCAAGGAC_GCTAACTCA_AAGCCTTCT	CSE021_TAACTTCTCACATACG	CSE027_GGGTGAAGTGTTACAC
			CSE026_GTCGCTATA_TTGCGTACA_AAGCCTTCT	CSE021_TAAGCACCAGATTAAG	CSE027_GGGTGTCCATCAGCTA
			CSE026_TCGAAGTGA_AAACTGCGC_AAGGCCGCA	CSE021_TAAGCACCAGCTATTG	CSE027_GGTAGAGCACTTGACA
			CSE026_AGTATCTGT_AATCCTGAA_AAGGCCGCA	CSE021_TAAGTCGGTGGTCAAG	CSE027_GGTAGAGGTTACGCCG
			CSE026_ACGAAAGGT_AGATAGTTC_AAGGCCGCA	CSE021_TAAGTCGTCTAGCCTC	CSE027_GGTCTGGGTAGCTTGT
			CSE026_AAGCTCAAC_AGGAGGCGC_AAGGCCGCA	CSE021_TAATCTCGTAACTAAG	CSE027_GGTCTGGTCCATCTGC
			CSE026_TAAGTTCGA_ACTGTTAGA_AAGGGAACT	CSE021_TAATTCCGTACTCCGG	CSE027_GGTGAAGAGAGCAGAA
			CSE026_TCTCTTCAA_ATTCATCGT_AAGGGAACT	CSE021_TAATTCCTCAGGTAAA	CSE027_GGTGAAGAGGTGGCTA
			CSE026_GACGGATTA_CACAAAGGC_AAGGGAACT	CSE021_TAATTCCTCGACCACG	CSE027_GGTGAAGGTATCGAGG
			CSE026_TAGCTTGTA_GAGTGCGAA_AAGGGAACT	CSE021_TACAACGCATGAAAGT	CSE027_GGTGATTGTACGAGCA
			CSE026_CCTAGTATA_ACCAAAATG_AAGGGTCAG	CSE021_TACAACGGTGAATTAG	CSE027_GGTGATTTCGTCTCAC
			CSE026_TCGAAGTGA_CCGTATCTA_AAGGGTCAG	CSE021_TACACCCCAATCTCTT	CSE027_GGTGGCTAGTTGTAAG
			CSE026_GCACTGTCA_AGGGCTGGT_AAGTTTACG	CSE021_TACACCCTCCTGGGAC	CSE027_GGTTGTAAGGTCCAGA
			CSE026_AGCCCAATC_CCGACAAGA_AAGTTTACG	CSE021_TACAGGTAGGACAGCT	CSE027_GTAACACAGTGCACCC
			CSE026_ACACACAAA_GTACATCTA_AAGTTTACG	CSE021_TACATTCAGAATTGCA	CSE027_GTAATGCGTGGGACAT
			CSE026_CAACATATT_GTACATCTA_AAGTTTACG	CSE021_TACATTCAGGACTAAT	CSE027_GTACAACTCGATAACC
			CSE026_GAGTATTAG_TACTAGTCA_AAGTTTACG	CSE021_TACATTCTCAGTCAGT	CSE027_GTACAGTGTTCACCGG
			CSE026_ATCAGAGCT_AACCCTCGG_AATAAACAA	CSE021_TACCCACAGAGGTCGT	CSE027_GTAGAAAAGAAGCCAC
			CSE026_TATGTGGCA_CACAAAGGC_AATGTATCG	CSE021_TACCCGTCATCCTTCG	CSE027_GTAGAAAAGTGGTTGG
			CSE026_GGATTAGGA_GTGTGTCGA_AATGTATCG	CSE021_TACCCGTTCGTGCGAC	CSE027_GTAGAAATCGGCCTTT
			CSE026_AGCCCAATC_AGTGAAAGG_AATTACCGG	CSE021_TACCGAACAAGTTCGT	CSE027_GTAGATCAGTAGGTTA
			CSE026_ATGTAATGG_CCGACAAGA_AATTACCGG	CSE021_TACCTCGCACCTGTCT	CSE027_GTAGGAGTCAAGGACG
			CSE026_GAGGTGCTA_GTACATCTA_AATTACCGG	CSE021_TACCTCGTCCGCTGTT	CSE027_GTAGGTTGTTAACAGA
			CSE026_GAGCCAATA_AAGGACTAT_AATTCGGCG	CSE021_TACGCTCAGCCATATC	CSE027_GTAGGTTGTTAAGGAT
			CSE026_CAAAGTGTG_AGTGTTGTC_ACAAACTTT	CSE021_TACGCTCGTAGGTACG	CSE027_GTAGGTTTCCGTTGGG
			CSE026_AACTGTATT_ATTAGGCAT_ACAAACTTT	CSE021_TACGGGCCACATTGTG	CSE027_GTAGTACCAAAGCACG
			CSE026_ACATAAGCG_CACCTACCC_ACAAACTTT	CSE021_TACGGGCCATAACGGG	CSE027_GTAGTACCACTGTGAT
			CSE026_AAGACATGC_CAGCACTTC_ACAAACTTT	CSE021_TACGGGCTCCCAGGAC	CSE027_GTATTGGTCCGTGTGG
			CSE026_CTTCACATA_TAGTGACTA_ACAAACTTT	CSE021_TACGGTAGTGAGTGAC	CSE027_GTATTTCAGCGGACAT
			CSE026_CACACACTA_TTGGAGGTA_ACAAACTTT	CSE021_TACGGTATCAGTGGGA	CSE027_GTCAAACCACGTCGGT
			CSE026_ACACACAAA_AGGTTCGCT_ACAACTAGT	CSE021_TACGTCCAGAGTCGAC	CSE027_GTCAAGTCAATCACGT
			CSE026_CCTAGTATA_GACCTTAGA_ACAACTAGT	CSE021_TACGTCCCAATGAGCG	CSE027_GTCACTCGTTCTATCT
			CSE026_ACCGGATAG_GCATGGCTA_ACAACTAGT	CSE021_TACGTCCTCACAAGAA	CSE027_GTCACTCTCAAGGTGG
			CSE026_AACCGCCTC_GCCTGTTCA_ACAACTAGT	CSE021_TACTGCCCAGTTCACA	CSE027_GTCAGCGGTGGCACTC
			CSE026_TCAGGAGGA_CACCCAAAG_ACAAGTGCA	CSE021_TACTGCCGTCGAACGA	CSE027_GTCAGCGTCAGACTGT
			CSE026_AATATTGGG_CCATGCACA_ACAAGTGCA	CSE021_TACTTACAGATTGGGC	CSE027_GTCATCCAGCGGCTCT
			CSE026_GGCAAGCAA_TGACAGACA_ACAAGTGCA	CSE021_TACTTACTCTGGGAGA	CSE027_GTCATCCTCGAGCCTG
			CSE026_CAAACCGCC_AATCAGTTT_ACACCTTAG	CSE021_TACTTCATCCAACACA	CSE027_GTCATGACATTCGATG
			CSE026_CGTTACTAA_ACCAAAATG_ACACCTTAG	CSE021_TACTTGTAGAGTCAGC	CSE027_GTCATGAGTCTTCAAG
			CSE026_GCGATTACA_AGTGTTGTC_ACACCTTAG	CSE021_TAGACCATCTTACCGC	CSE027_GTCATTTCAATGCAAA
			CSE026_TAAGCGTTA_CAATTGATC_ACACCTTAG	CSE021_TAGAGTCAGTTGGAAT	CSE027_GTCATTTGTTGGGTTT
			CSE026_ATTATTACC_TAGAACACA_ACACCTTAG	CSE021_TAGAGTCTCTGTGCAA	CSE027_GTCCCATAGTTACGTC
			CSE026_TCCAGTCGA_AGTGTTGTC_ACAGGCTCC	CSE021_TAGATCGAGCTAGAGC	CSE027_GTCCCATAGTTGCTCA
			CSE026_CACATTGCA_ATCAACCGA_ACAGGCTCC	CSE021_TAGATCGGTATCGCGC	CSE027_GTCCCATGTTCGGGTC
			CSE026_CAACATATT_CACTTATGT_ACAGGCTCC	CSE021_TAGGAGGCACTCATAG	CSE027_GTCCTCACACCAGCCA
			CSE026_CTACAGAAC_CCGTATCTA_ACAGGCTCC	CSE021_TAGGAGGTCATTGTGG	CSE027_GTCGAATCACTCCGAG
			CSE026_GAGGTGCTA_AATCAGTTT_ACAGTAAAC	CSE021_TAGGGTTAGAGCAAGA	CSE027_GTCTACCTCACCTCAC
			CSE026_TACCGAGCA_GACCTTAGA_ACAGTAAAC	CSE021_TAGGGTTAGGCCACTC	CSE027_GTCTCACGTGAGCTCC
			CSE026_AGAAGCACT_GAGTGCGAA_ACATTCGGC	CSE021_TAGGGTTCATCTCCCA	CSE027_GTCTGTCAGCCTCTCT
			CSE026_ACCAAGGAC_GCTAACTCA_ACATTCGGC	CSE021_TAGGTACCATGTAACC	CSE027_GTCTGTCAGTAGGATT
			CSE026_ATTAAGTGC_ACACATGTC_ACGAACCAG	CSE021_TAGGTTGAGGATTACA	CSE027_GTCTTTAGTCAAAGCG
			CSE026_GGCAAGCAA_ACAGTGGTA_ACGCTGTTG	CSE021_TAGGTTGGTGGTCTGC	CSE027_GTGACGCAGAGAGGGC
			CSE026_GACGGATTA_ATCCAACCG_ACGCTGTTG	CSE021_TATACCTAGTGCCAGA	CSE027_GTGACGCCAAGTCGTT
			CSE026_AGGAGATTA_CCGTATCTA_ACGCTGTTG	CSE021_TATACCTCATTCCTAT	CSE027_GTGAGGACAAGAATGT
			CSE026_AGGAGATTA_CGCTAAGCA_ACGCTGTTG	CSE021_TATCAGGCAGCTGAGA	CSE027_GTGAGTTGTCCAAGAG
			CSE026_CTTGTACTA_ATCAACCGA_ACGTGGGAG	CSE021_TATCCTAGTAGCTGAG	CSE027_GTGATGTGTACAATAG
			CSE026_GCCTTACAA_GCCAATGTA_ACTACATAT	CSE021_TATCCTAGTCCAGCAC	CSE027_GTGATGTGTCCACTTC
			CSE026_AGTAAAGCC_ACACATGTC_ACTAGACCG	CSE021_TATCTGTAGAGTCTGG	CSE027_GTGATGTTCTCGGGAC
			CSE026_GAATCTGTA_ATTAGGCAT_ACTAGACCG	CSE021_TATCTGTAGCCAAGCA	CSE027_GTGCACGCAGCTTCCT
			CSE026_CAGTTTCAC_CACAAAGGC_ACTAGACCG	CSE021_TATCTTGGTGACACAG	CSE027_GTGCACGGTGAATAAC
			CSE026_ACCGGATAG_CCGTATCTA_ACTAGACCG	CSE021_TATGTTCAGGGTAATT	CSE027_GTGCAGCCAGAAACCG
			CSE026_ATCCCGGAG_CGTTCGGTA_ACTAGACCG	CSE021_TATGTTCGTTTAAGGA	CSE027_GTGCAGCTCACCGACG
			CSE026_GAGGTGCTA_GATTCATCA_ACTAGACCG	CSE021_TATTCCATCAAGCTGT	CSE027_GTGCTGGAGGAACATT
			CSE026_CAACATATT_AAGGACTAT_ACTCATACG	CSE021_TATTGGGAGGCATGCA	CSE027_GTGCTGGCAGAGGCTA
			CSE026_GGCAAGCAA_GCATGGCTA_ACTCATACG	CSE021_TATTGGGCAATTTCGG	CSE027_GTGCTGGGTGGATGAC
			CSE026_AGAGCTATG_TTGGAGGTA_ACTCATACG	CSE021_TATTGGGTCTCGGGAC	CSE027_GTGCTTCGTATGTGTC
			CSE026_GTGTCCTTA_TACAGGATA_ACTCCAGGG	CSE021_TCAAGACCAGGTCAGA	CSE027_GTGCTTCTCAAGGTGG
			CSE026_ATGGATCCA_TTGGAGGTA_ACTCCAGGG	CSE021_TCAAGCAAGTTCATGC	CSE027_GTGGAAGAGGTCCTGC
			CSE026_AAGGCGATC_ACCAGGTGT_ACTGAATTC	CSE021_TCAAGTGAGCCTAACT	CSE027_GTGGAAGTCACCTGTC
			CSE026_TGTACCTTA_ACGCGAAGC_ACTGAATTC	CSE021_TCAAGTGGTGATGGCA	CSE027_GTGGTTACATCGATAC
			CSE026_ATCCCGGAG_ACTGTTAGA_ACTGAATTC	CSE021_TCAATCTTCCCTTGGT	CSE027_GTGTAACGTGCCCAGT
			CSE026_GCCTTACAA_AGGATTCAA_ACTTACGAT	CSE021_TCACAAGTCTTTCTAG	CSE027_GTGTCCTCACTTCATT
			CSE026_AGCCATCAC_CACAAAGGC_ACTTACGAT	CSE021_TCACACCAGCACTTTG	CSE027_GTGTCCTTCGGAGTAG
			CSE026_AGAGAAGTT_CCGTATCTA_ACTTACGAT	CSE021_TCACACCAGGCCACTC	CSE027_GTTACAGTCATATGGC
			CSE026_CTACAGAAC_ACTTTAACT_AGCCGCAAG	CSE021_TCACACCTCCATACAG	CSE027_GTTACAGTCCACTTCG
			CSE026_CAGGTGTAG_AGTGAAAGG_AGCCGCAAG	CSE021_TCACATTCAACCACGC	CSE027_GTTACAGTCCTATTGT
			CSE026_GACGGATTA_ATCAACCGA_AGCCGCAAG	CSE021_TCACGCTAGACATCAA	CSE027_GTTACCCTCCCGAAAT
			CSE026_GCAATCCGA_TAGAACACA_AGCCGCAAG	CSE021_TCACGCTAGGCGCTCT	CSE027_GTTACGAGTCTTAGTG
			CSE026_AGCCATCAC_TGTGAAGAA_AGCCGCAAG	CSE021_TCACGCTCAACCGGAA	CSE027_GTTACGATCTTGTTAC
			CSE026_GCAATCCGA_AGGATTCAA_AGCCTGGTT	CSE021_TCACGCTGTTACCTTT	CSE027_GTTAGTGAGAGGCCAT
			CSE026_AGTATCTGT_ATTACCAAG_AGCCTGGTT	CSE021_TCACGGGCACTCCTTG	CSE027_GTTAGTGAGGGAGATA
			CSE026_TATGTGGCA_CACCCAAAG_AGCCTGGTT	CSE021_TCACGGGCACTCTCGT	CSE027_GTTAGTGAGGGCAGTT
			CSE026_GCTGCCAAT_GATGAACTG_AGCCTGGTT	CSE021_TCACGGGCAGTGTATC	CSE027_GTTATGGTCCAGTTCC
			CSE026_GAGGTGCTA_GCTAACTCA_AGCCTGGTT	CSE021_TCACTATCAAGTCCAT	CSE027_GTTCATTCATAGGTAA
			CSE026_ACAAGGATC_TTCCATTGA_AGCCTGGTT	CSE021_TCACTATCAGATCCAT	CSE027_GTTCCGTCACAGCTTA
			CSE026_TCGAAGTGA_ACAATATGG_AGCTATGTG	CSE021_TCACTCGAGAGCAACC	CSE027_GTTCCGTGTCACGACC
			CSE026_ATCTCCACA_GACACTTAA_AGCTATGTG	CSE021_TCACTCGCATCTCATT	CSE027_GTTCGCTAGAGCAAGA
			CSE026_ATGTAATGG_GACACTTAA_AGCTATGTG	CSE021_TCAGCAACATGCCGAC	CSE027_GTTGAACCACTGTTCC
			CSE026_AGAGAAGTT_TTGGTATGA_AGCTATGTG	CSE021_TCAGCAAGTAGCGCCT	CSE027_GTTGAACTCCAGCTCT
			CSE026_AAGCTCAAC_AGTGTTGTC_AGTAATTAG	CSE021_TCAGCCTAGGATTCCT	CSE027_GTTGCGGTCACTAGCA
			CSE026_GAGCCAATA_TCGTTAGCA_AGTAATTAG	CSE021_TCAGCCTCACAAGTTC	CSE027_GTTGCGGTCGTTCCCA
			CSE026_GCCTTACAA_CAAGACCTA_AGTCTGTAC	CSE021_TCAGCCTCATGAATAG	CSE027_GTTGTCCCACAGTGAG
			CSE026_GTCGCTATA_TACTAGTCA_AGTCTGTAC	CSE021_TCAGGGCTCTTCGATT	CSE027_GTTGTCCCATTCAGCA
			CSE026_CAACATATT_TAGGGATAC_AGTCTGTAC	CSE021_TCAGGTAAGGTTCACT	CSE027_GTTTACTCACAATTCG
			CSE026_GAGGTGCTA_TTCCATTGA_AGTCTGTAC	CSE021_TCAGGTACAACCGCCA	CSE027_GTTTACTGTGTCCTAA
			CSE026_AGCCCAATC_TTGGAGGTA_AGTCTGTAC	CSE021_TCAGTGAAGGATTCAA	CSE027_GTTTGGAGTACCTAAC
			CSE026_TTGTTCCAA_AATCCTGAA_AGTTGCATC	CSE021_TCAGTGACATGGTACT	CSE027_GTTTGGAGTCGTACAT
			CSE026_CTTCACATA_AGCGACACC_AGTTGCATC	CSE021_TCAGTGAGTCAAAGTA	CSE027_TAACACGAGGGAGTTC
			CSE026_ACCGGATAG_GGAGTCTAA_AGTTGCATC	CSE021_TCAGTGATCCCTCAAC	CSE027_TAACCAGAGTCCTGTA
			CSE026_ATTATTACC_ACGATGAAT_AGTTGTTCT	CSE021_TCAGTTTTCATCGCAA	CSE027_TAACCAGGTCAACGCC
			CSE026_GCAATCCGA_ATGAGTTAC_AGTTGTTCT	CSE021_TCATACTCACATAACC	CSE027_TAACCAGTCCATACTT
			CSE026_ATCTCCACA_AGGAGGCGC_ATATTGTAA	CSE021_TCATATCTCGGACCAC	CSE027_TAACGACGTGGCATCC
			CSE026_ATGGATCCA_AACTCATTG_ATCATTCTG	CSE021_TCATCCGGTGCTGTCG	CSE027_TAACTTCTCGTAGTGT
			CSE026_AGAACTTCC_ACCAAAATG_ATCATTCTG	CSE021_TCATGAGTCACGAGGA	CSE027_TAAGCCAAGTGAGTTA
			CSE026_AGCCCAATC_AGCTGCCGT_ATCATTCTG	CSE021_TCATGTTGTTAAAGTG	CSE027_TAAGCCACAGAAGTTA
			CSE026_GAGGATGGA_AGTGTTGTC_ATCATTCTG	CSE021_TCATGTTTCCTTCGAC	CSE027_TAAGCCAGTAGTTAGA
			CSE026_AATATTGGG_GTACATCTA_ATCATTCTG	CSE021_TCATTGTAGGACGGAG	CSE027_TAAGCGTCACGTATAC
			CSE026_CAGGTGTAG_TCATCCTAA_ATCATTCTG	CSE021_TCATTGTAGTGTACAA	CSE027_TAAGCGTGTCGTCGGT
			CSE026_ATGGATCCA_ATTACCAAG_ATCGAGTCT	CSE021_TCATTGTCACAAACGG	CSE027_TAAGTCGAGCACCTGC
			CSE026_TCCAGTCGA_CGCTAAGCA_ATCGAGTCT	CSE021_TCATTGTCAGTTTGGT	CSE027_TAAGTCGAGTTTGTCG
			CSE026_AGAAGCACT_ATCCAACCG_ATGGGACTC	CSE021_TCATTGTCATCACCAA	CSE027_TAATCTCGTTCCTACC
			CSE026_GAATCTGTA_TCATCCTAA_ATGGGACTC	CSE021_TCATTGTGTGCGTGCT	CSE027_TAATTCCGTCTTGCGG
			CSE026_ATCCCGGAG_ACTGTTAGA_ATGGTCCGT	CSE021_TCCACCACAGCGTTGC	CSE027_TACAACGCAATTGAAG
			CSE026_ATTATTACC_AGAGGACCA_ATGGTCCGT	CSE021_TCCACGTAGAGGCCAT	CSE027_TACAACGCAGCACCCA
			CSE026_CTATGAAAT_TAGTCTTGA_ATGGTCCGT	CSE021_TCCACGTAGCGCACAA	CSE027_TACACCCCAGAGGACT
			CSE026_AAGACATGC_AGATAGTTC_CAAACGTGG	CSE021_TCCACGTGTGGGACAT	CSE027_TACACCCGTGGATTTC
			CSE026_AACGAGAAG_ATCAACCGA_CAAACGTGG	CSE021_TCCAGAAAGCACGATG	CSE027_TACAGGTCACTTCATT
			CSE026_CAGTTTCAC_GGAGTCTAA_CAAACGTGG	CSE021_TCCAGAATCTTGGATG	CSE027_TACCCGTAGGTCATCT
			CSE026_ACCTTGCGG_TTCCATTGA_CAAACGTGG	CSE021_TCCATCGAGCGATGGT	CSE027_TACCCGTTCGATCCCT
			CSE026_GGATTAGGA_CACTTATGT_CAACCTCCA	CSE021_TCCATGCCAGTCGTTA	CSE027_TACCGAACACCGAATT
			CSE026_GACGGATTA_GCATGGCTA_CAACCTCCA	CSE021_TCCATGCGTATGGAAT	CSE027_TACCGAACAGGCTACC
			CSE026_CTTCACATA_GGAGTCTAA_CAACCTCCA	CSE021_TCCATGCTCGTTCGCT	CSE027_TACCGAAGTCCGGCAT
			CSE026_ACCGGATAG_AACTCATTG_CAACGATCT	CSE021_TCCCACAAGCTCACTA	CSE027_TACCGGGCACCAGACC
			CSE026_ACAGTTCCG_CGCTAAGCA_CAACGATCT	CSE021_TCCCATGTCTTGTGCC	CSE027_TACCGGGCATGGCGCT
			CSE026_CGTTACTAA_CTAGGTCCT_CAACGATCT	CSE021_TCCGAAATCAACTCTT	CSE027_TACCGGGGTATAGCTC
			CSE026_AGCCCAATC_GGAATGATA_CAACGATCT	CSE021_TCCGAAATCCCTGGTT	CSE027_TACCTCGAGAATTTGG
			CSE026_AGAACTTCC_TTGCGTACA_CAACGATCT	CSE021_TCCGATCCATCCCGTT	CSE027_TACCTGCAGATGTAGT
			CSE026_TCCAGTCGA_ACGATGAAT_CAAGTAGAA	CSE021_TCCTAATAGCTACTAC	CSE027_TACCTGCCAGGCAATG
			CSE026_TCTCTTCAA_ACTGTTAGA_CAAGTAGAA	CSE021_TCCTAATGTGCCCGTA	CSE027_TACGCTCCACTTGAAC
			CSE026_TGCGATCTA_ATCCAACCG_CAAGTAGAA	CSE021_TCCTAATTCGTAGGGA	CSE027_TACGGGCGTGTGGACA
			CSE026_CCTGAGCAA_CACTCGAGA_CAAGTAGAA	CSE021_TCCTCCCAGAAGCCAC	CSE027_TACGGGCTCACCCTGT
			CSE026_CGTTACTAA_GACACTTAA_CAAGTAGAA	CSE021_TCCTCCCGTACGAAAT	CSE027_TACGGGCTCATTCTTG
			CSE026_CAGAATCGT_TCGTTAGCA_CAAGTAGAA	CSE021_TCCTCCCTCAACCTCC	CSE027_TACGTCCGTGCATGAG
			CSE026_ACCCTGACC_ACGCGAAGC_CAAGTTTCC	CSE021_TCCTCGAAGCGATGCA	CSE027_TACGTCCTCATTGCCC
			CSE026_ACAGTTCCG_AGATAGTTC_CAAGTTTCC	CSE021_TCCTCGAAGTTGGAAT	CSE027_TACTGCCCATGGCACC
			CSE026_CTTGTACTA_CAGTGCCCG_CAAGTTTCC	CSE021_TCCTCTTTCGTAGGAG	CSE027_TACTTCAAGGCATCGA
			CSE026_AGTATCTGT_AAGGACTAT_CAATACAAG	CSE021_TCCTGCAAGCGACTAG	CSE027_TACTTCAGTTGCCTAA
			CSE026_AGCCATCAC_ACAGTGGTA_CAATACAAG	CSE021_TCCTGCAAGGTGCTTT	CSE027_TACTTGTAGTACTGTC
			CSE026_CTTCACATA_ATCCTAGGA_CAATACAAG	CSE021_TCCTGCAGTCTAATCG	CSE027_TACTTGTCAGTGTACT
			CSE026_CAGTTTCAC_GGAGTCTAA_CAATACAAG	CSE021_TCCTTCTAGGGAGATA	CSE027_TACTTGTGTGTTCATG
			CSE026_TAAGCGTTA_CAAGACCTA_CAATAGGGT	CSE021_TCCTTCTAGGTGCTAG	CSE027_TAGACCACAAATCGGG
			CSE026_GCTGCCAAT_CGTTCGGTA_CAATAGGGT	CSE021_TCCTTCTGTAACGATA	CSE027_TAGACCAGTACAAACA
			CSE026_ACATAAGCG_GTACATCTA_CAATAGGGT	CSE021_TCCTTCTGTCGCCACA	CSE027_TAGCACAAGTCACTAC
			CSE026_ATCCCGGAG_TGTGAAGAA_CAATAGGGT	CSE021_TCCTTCTTCAAGAAAC	CSE027_TAGCACAGTGTACGCC
			CSE026_GAGGATGGA_AGGATTCAA_CACAAGTAT	CSE021_TCCTTCTTCGGTGTTA	CSE027_TAGCACAGTTAGGAGC
			CSE026_CAGCAAGAT_CCATGCACA_CACAAGTAT	CSE021_TCCTTCTTCTCCGCAT	CSE027_TAGCACAGTTTCCCAC
			CSE026_GCACTGTCA_AAGCTACTT_CACGATCCG	CSE021_TCGAAGTTCGAGTGAG	CSE027_TAGGTACCAACATCGT
			CSE026_GAGCCAATA_AATTATAAC_CACGATCCG	CSE021_TCGACCTAGTTCATGC	CSE027_TAGGTACCAGCTGAGA
			CSE026_ATCTCCACA_ACTTCGAGC_CACGATCCG	CSE021_TCGACCTCATTCGATG	CSE027_TAGGTTGGTATATGGA
			CSE026_AAATCCTGT_GGAGTCTAA_CACGATCCG	CSE021_TCGACGGAGTGCAGCA	CSE027_TATCCTAGTTAAACCC
			CSE026_TCGAAGTGA_ACCAAAATG_CAGCCTGGC	CSE021_TCGACGGCACATACGT	CSE027_TATCTGTAGATGCTTC
			CSE026_CAGAATCGT_CGCTAAGCA_CAGCCTGGC	CSE021_TCGACGGCAGTCACGC	CSE027_TATCTTGGTAGAATAC
			CSE026_TCCAGTCGA_CTTGCTTCA_CAGCCTGGC	CSE021_TCGACGGGTCACATTG	CSE027_TATCTTGGTGTGGACA
			CSE026_AAGGCGATC_CAGAAATCG_CAGGCATTT	CSE021_TCGACGGTCCAATCTT	CSE027_TATGTTCGTAAGGAGA
			CSE026_GTCGCTATA_GGAGTCTAA_CAGGCATTT	CSE021_TCGCACTGTGAGCCAA	CSE027_TATGTTCGTCCGGATC
			CSE026_ACGGATATT_CACTCGAGA_CAGGGAGGG	CSE021_TCGCAGGAGAGTATAC	CSE027_TATTCCACATGACGAG
			CSE026_TGCGATCTA_GACACTTAA_CAGGGAGGG	CSE021_TCGCTCATCTGCCTCA	CSE027_TATTGCTGTACTGGGA
			CSE026_ATAGACGAG_TGTGAAGAA_CAGGGAGGG	CSE021_TCGCTTGCAGATGCGA	CSE027_TATTGCTTCTCGACCT
			CSE026_ATCAGAGCT_AATCAGTTT_CATAACGTT	CSE021_TCGGATATCACCTGGG	CSE027_TATTTCGGTGAATATG
			CSE026_ACAAGGATC_AAGAGTAGA_CATAGGTCA	CSE021_TCGGGACAGTCAACAA	CSE027_TATTTCGTCATGCCCT
			CSE026_AGAAGCACT_ACTATCCTC_CATAGGTCA	CSE021_TCGGGACGTCGAGTGA	CSE027_TCAAGACAGGCATCGA
			CSE026_ACAGTTCCG_AGGAGGCGC_CATAGGTCA	CSE021_TCGGGCAAGGTAGGCT	CSE027_TCAAGACTCGGAACTT
			CSE026_GAGGATGGA_ATCAACCGA_CATAGGTCA	CSE021_TCGGTCTCACCTCTGT	CSE027_TCAAGACTCTGGCCGA
			CSE026_TCCAGTCGA_CTAGGTCCT_CATAGGTCA	CSE021_TCGGTCTTCGCCAGAC	CSE027_TCACAAGAGTCATTGC
			CSE026_TGGCTCAGA_GACACTTAA_CATAGGTCA	CSE021_TCGGTCTTCTAACACG	CSE027_TCACATTAGGCTAAAT
			CSE026_TCTCTTCAA_GTACATCTA_CATAGGTCA	CSE021_TCGTAGAGTGGCTGAA	CSE027_TCACATTCAAGCTCTA
			CSE026_CCTGAGCAA_AATTATAAC_CGTACTACG	CSE021_TCGTGCTAGCGTGTTT	CSE027_TCACATTGTCGTCATA
			CSE026_AGGAGATTA_CTAGGTCCT_CGTACTACG	CSE021_TCGTGCTCAGATACCT	CSE027_TCACGCTAGCTCCCTT
			CSE026_GAGGATGGA_TACTAGTCA_CGTACTACG	CSE021_TCGTGCTGTGTTGCCG	CSE027_TCACTCGCAACCGACC
			CSE026_TTGTTCCAA_TCATCCTAA_CGTACTACG	CSE021_TCGTGGGCAAACTAGA	CSE027_TCACTCGCATGCCGCA
			CSE026_AAGACATGC_AGAGGACCA_CGTCTAGGT	CSE021_TCTACATAGAGTCCGA	CSE027_TCAGCAAGTCGCGTTG
			CSE026_ATTTAGATG_GATGAACTG_CGTCTAGGT	CSE021_TCTACCGAGCTCCGAC	CSE027_TCAGGGCGTCAAAGTA
			CSE026_ACGAAAGGT_GTACATCTA_CGTCTAGGT	CSE021_TCTATACCAGGCCCTA	CSE027_TCAGGGCTCACTCGAA
			CSE026_CAAACCGCC_TCATTGAGA_CGTCTAGGT	CSE021_TCTATACCATGGAACG	CSE027_TCAGTCCAGCGTGTCC
			CSE026_TGTACCTTA_AACTCATTG_CTAAGCTTC	CSE021_TCTATCAAGCCGGAAT	CSE027_TCAGTCCTCCTAGAGT
			CSE026_GAGTATTAG_AGATAGTTC_CTAAGCTTC	CSE021_TCTATCACACTAGGCC	CSE027_TCAGTGAAGACATAGT
			CSE026_CTTGTACTA_CACTTATGT_CTAAGCTTC	CSE021_TCTATCACAGGTTACT	CSE027_TCAGTGAAGGGATGTC
			CSE026_TAGCTTGTA_CCGTATCTA_CTAAGCTTC	CSE021_TCTATCACATGGCTAT	CSE027_TCAGTGACACGTCATA
			CSE026_TAGCTTGTA_GATTCATCA_CTAAGCTTC	CSE021_TCTCACGAGGTTGGAC	CSE027_TCAGTGACATATAGCC
			CSE026_AGCACACAG_TATAGCCCT_CTAAGCTTC	CSE021_TCTCCGAAGAGCAGTC	CSE027_TCAGTGATCAATCCAG
			CSE026_ACACGCCGG_CACCTACCC_CTACATGCG	CSE021_TCTCTGGAGATTAGAC	CSE027_TCAGTTTTCAAGATAG
			CSE026_CAGAATCGT_CAGCACTTC_CTACATGCG	CSE021_TCTCTGGAGGAGCAAA	CSE027_TCATACTTCCACAGGC
			CSE026_CAGCTGACA_CTTGCTTCA_CTACATGCG	CSE021_TCTCTGGGTCGGTGAA	CSE027_TCATATCTCCATCAGA
			CSE026_AAGTAACCC_GCTAACTCA_CTACATGCG	CSE021_TCTCTGGTCTTCGTAT	CSE027_TCATCATTCTGCCTCA
			CSE026_CAAAGGCAC_ATCCAACCG_CTAGATAGA	CSE021_TCTGCCACACAATGTC	CSE027_TCATCCGGTGGCCACT
			CSE026_GAGGATGGA_AGAATGGAG_CTATCATGA	CSE021_TCTGGCTCAAATCAGA	CSE027_TCATGCCAGTGCAACG
			CSE026_CGTTACTAA_TAGTCTTGA_CTATCATGA	CSE021_TCTGGCTTCACACCCT	CSE027_TCATGCCGTAATCAAG
			CSE026_TCCAGTCGA_AAGGACTAT_CTCAAGACA	CSE021_TCTTAGTAGATTAGCA	CSE027_TCATGGAAGGTTCACT
			CSE026_AACTGTATT_CACCTACCC_CTCAAGACA	CSE021_TCTTAGTCATTGACTG	CSE027_TCATGGAAGTACTGTC
			CSE026_ATGTAATGG_CCGACAAGA_CTCAAGACA	CSE021_TCTTAGTTCCTCCACA	CSE027_TCATTCAGTTTACCTT
			CSE026_GCCTTACAA_GACACTTAA_CTCAAGACA	CSE021_TCTTCCTGTCAGTTTG	CSE027_TCCACGTGTAATCAAG
			CSE026_ATTATTACC_GCCAATGTA_CTCAAGACA	CSE021_TCTTGCGGTAATGCGG	CSE027_TCCAGAACAAATGAAC
			CSE026_GCGATTACA_ACACATGTC_CTGTACGGA	CSE021_TCTTGCGGTAGATGTA	CSE027_TCCAGAAGTCCGTACG
			CSE026_CTACAGAAC_TCGTTAGCA_CTGTACGGA	CSE021_TGAACGTAGCTGGCTC	CSE027_TCCATGCCAGATCACT
			CSE026_AAGGCGATC_TGTTCTCCA_CTGTACGGA	CSE021_TGAACGTAGGGCCTCT	CSE027_TCCCACAAGGCTAAAT
			CSE026_GGCAAGCAA_GCCAATGTA_GAACGACAA	CSE021_TGAACGTCACGCGGTT	CSE027_TCCCACAGTATGAAAC
			CSE026_AGCCATCAC_TAGTCTTGA_GAACGACAA	CSE021_TGAATCGTCATTCGGA	CSE027_TCCCACAGTGCCTACG
			CSE026_AACCGCCTC_AGCGACACC_GATAGAGGA	CSE021_TGAATGCCAGTGCGCT	CSE027_TCCCACAGTGGCAGAT
			CSE026_AAGCTCAAC_CAGAAATCG_GATAGAGGA	CSE021_TGACCCTAGCGCATCC	CSE027_TCCCACATCGGTGCAC
			CSE026_AAGTAACCC_GACCTTAGA_GATAGAGGA	CSE021_TGACCCTAGTTAACAG	CSE027_TCCCAGTAGCGCATCC
			CSE026_AGAGAAGTT_GTGCAGTAA_GATAGAGGA	CSE021_TGACCCTCAACGCCCA	CSE027_TCCCAGTGTGTCCGTG
			CSE026_GCACTGTCA_AAGAGTAGA_GATCAGCGA	CSE021_TGACCCTTCGTGGGTC	CSE027_TCCCAGTGTTCACGAT
			CSE026_CGTTACTAA_ACGATGAAT_GATCAGCGA	CSE021_TGACGCGCATAGCACT	CSE027_TCCCATGAGATCACTC
			CSE026_TAAGTTCGA_ATCCTAGGA_GATCAGCGA	CSE021_TGACGCGGTATCAGCT	CSE027_TCCCATGCATAACTCG
			CSE026_AGCACACAG_ATTCATCGT_GATCAGCGA	CSE021_TGACGCGTCAGCATTG	CSE027_TCCGAAAAGGGAGGCA
			CSE026_CTTCACATA_TCATTGAGA_GATCAGCGA	CSE021_TGACTCCTCAATCGGT	CSE027_TCCGAAACACTGATTG
			CSE026_GCAATCCGA_TGTGAAGAA_GATCAGCGA	CSE021_TGACTCCTCTTTCTAG	CSE027_TCCGAAAGTAGTACGG
			CSE026_CTTGTACTA_ACCAAAATG_GATGGTCCA	CSE021_TGAGACTGTACAGTAA	CSE027_TCCGATCCACAGGATG
			CSE026_AATCGAATG_ACTTGATGA_GATGGTCCA	CSE021_TGAGACTGTTGGGTAG	CSE027_TCCGATCTCTTAATCC
			CSE026_AAGCTCAAC_AGGTTCGCT_GATGGTCCA	CSE021_TGAGCATGTCGAACGA	CSE027_TCCGTGTCAAATGGAT
			CSE026_GAGGATGGA_CAGTGCCCG_GATGGTCCA	CSE021_TGAGCATTCTCTGCCA	CSE027_TCCGTGTGTCACTGAT
			CSE026_CAGCAAGAT_GCATGGCTA_GATGGTCCA	CSE021_TGAGCGCCATGGATCT	CSE027_TCCGTGTTCGCAGTTA
			CSE026_AGCCCAATC_TAGTCTTGA_GATGGTCCA	CSE021_TGAGCGCTCAGGCGAA	CSE027_TCCTCCCCAAAGAGTT
			CSE026_GAGGATGGA_TCATTGAGA_GATGGTCCA	CSE021_TGAGGAGTCTCCATAT	CSE027_TCCTCCCCAGCGACCT
			CSE026_GACGGATTA_TTGGAGGTA_GATGGTCCA	CSE021_TGAGGGAAGTGCTCAT	CSE027_TCCTCGATCCAAGGGA
			CSE026_CTAACTCGC_GTGCAGTAA_GCAACATTA	CSE021_TGAGGGACACTATGTG	CSE027_TCCTCTTCACGACGAA
			CSE026_ACACGCCGG_ACTTTAACT_GCTATGGAA	CSE021_TGAGGGAGTAGTCCTA	CSE027_TCCTCTTCATCCGGCA
			CSE026_AGCCCAATC_ATTCATCGT_GCTATGGAA	CSE021_TGAGGTTAGGATTTCC	CSE027_TCCTCTTGTTGTGCAT
			CSE026_AGGAGATTA_GACCTTAGA_GCTATGGAA	CSE021_TGAGGTTCAGGCGATA	CSE027_TCCTCTTTCAGGACGA
			CSE026_AAGGCGATC_TAGTCTTGA_GCTATGGAA	CSE021_TGAGTCATCAAGGCTT	CSE027_TCCTTCTAGGCACCAA
			CSE026_CACACACTA_ACGACCACC_GCTCCTTGA	CSE021_TGAGTCATCACAAGAA	CSE027_TCCTTCTTCCCATTTA
			CSE026_TAAGCGTTA_ATTACCAAG_GCTCCTTGA	CSE021_TGATCAGTCTCGAGTA	CSE027_TCGAACATCACTGGTA
			CSE026_CAGCTGACA_CCATGCACA_GCTCCTTGA	CSE021_TGATGCAAGATACAGT	CSE027_TCGACCTAGAGCAGCT
			CSE026_TGTACCTTA_TGTTCTCCA_GCTCCTTGA	CSE021_TGATGCACATCTATCT	CSE027_TCGACCTCAGCTGGTC
			CSE026_AATCGAATG_AATCAGTTT_GGCACAACA	CSE021_TGATGCAGTTTCGTTT	CSE027_TCGACCTTCCTGCTAC
			CSE026_CAGAATCGT_TGTGAAGAA_GGCACAACA	CSE021_TGATGGTCATGCCGAC	CSE027_TCGACGGGTACAAGTA
			CSE026_ACACGAGAT_AAACGTACC_GGCTACAGA	CSE021_TGATTTCCACGCTATA	CSE027_TCGCACTAGGGCAGAG
			CSE026_AACGAGAAG_AGATAGTTC_GGCTACAGA	CSE021_TGCACGGAGACCACGA	CSE027_TCGCACTGTCGGCTAC
			CSE026_CAGTTTCAC_CAATTGATC_GGCTACAGA	CSE021_TGCACGGAGCACCGTC	CSE027_TCGCAGGAGTTCCTGA
			CSE026_CCTGAGCAA_TAGTGACTA_GGCTACAGA	CSE021_TGCACGGGTAGATTAG	CSE027_TCGCAGGTCGGTAGGA
			CSE026_GCTGCCAAT_ACGATGAAT_GGTGAGTTA	CSE021_TGCAGATCATGATCTG	CSE027_TCGGATATCTGGCCAG
			CSE026_TCTCTTCAA_CACCTACCC_GGTGAGTTA	CSE021_TGCAGATTCCCAATAG	CSE027_TCGGGCAAGACGATAT
			CSE026_GAGCCAATA_CGCTAAGCA_GGTGAGTTA	CSE021_TGCAGGCCAACGGCTC	CSE027_TCGGGCACAGTTGGTT
			CSE026_TAAGCGTTA_ACTTGATGA_GGTTGGACA	CSE021_TGCAGGCCAGTAGAAT	CSE027_TCGGGCATCCGGACGT
			CSE026_ATAGACGAG_AGAATGGAG_GGTTGGACA	CSE021_TGCAGGCTCATGCCCT	CSE027_TCGGGCATCCGTCAAA
			CSE026_AGAGCTATG_AGCGACACC_GGTTGGACA	CSE021_TGCAGGCTCTGAATGC	CSE027_TCGGGCATCTTGCGCT
			CSE026_CGTTACTAA_AGTGTTGTC_GGTTGGACA	CSE021_TGCATCCGTGGGACAT	CSE027_TCGGGTGAGGGAGGTG
			CSE026_ATTATTACC_CACCTACCC_GGTTGGACA	CSE021_TGCATGACAGCCCAGT	CSE027_TCGGTCTAGTCTGGAG
			CSE026_CGTTACTAA_ACCAGGTGT_GTAGAAGCA	CSE021_TGCATGACAGCTCTGG	CSE027_TCGGTCTGTCGTTGGC
			CSE026_GGATTAGGA_ACGACCACC_GTAGAAGCA	CSE021_TGCATGAGTATCGCAT	CSE027_TCGTAGACAGGTGACA
			CSE026_ACGAAAGGT_AGTGAAAGG_GTAGAAGCA	CSE021_TGCATGAGTATGCAAA	CSE027_TCGTCCACATTCTGTT
			CSE026_GCCTTACAA_ACAGTGGTA_GTCTTGGCA	CSE021_TGCATGAGTGCCGTTG	CSE027_TCGTGCTTCAACCCGG
			CSE026_GTGTCCTTA_ACTTGATGA_GTCTTGGCA	CSE021_TGCATGATCGTCACCT	CSE027_TCTACCGTCTATGCCC
			CSE026_TTGTTCCAA_AGAGGACCA_GTCTTGGCA	CSE021_TGCCGAGTCTCTAAGG	CSE027_TCTATACCACATAGCT
			CSE026_GAGGTGCTA_CTTGCTTCA_GTCTTGGCA	CSE021_TGCGACGGTCGCACGT	CSE027_TCTATACTCCACAGCG
			CSE026_ACGAAAGGT_CCGACAAGA_GTTAGCCTA	CSE021_TGCGACGGTGCCCACA	CSE027_TCTCACGTCTTGGTCC
			CSE026_GACGGATTA_CTTGCTTCA_GTTAGCCTA	CSE021_TGCGATATCCGTACGG	CSE027_TCTCAGCAGCGAGAAA
			CSE026_AGCACACAG_GACACTTAA_GTTAGCCTA	CSE021_TGCGGCAGTCGGCCTA	CSE027_TCTCCGAAGCGAGTAC
			CSE026_CCTGAGCAA_AACTCATTG_TACTTCGGA	CSE021_TGCGGGTAGCTATCTG	CSE027_TCTCCGAAGGGACCAT
			CSE026_AGTATCTGT_AATCCTGAA_TACTTCGGA	CSE021_TGCTCCACATAACGGG	CSE027_TCTCCGATCTCTCAAT
			CSE026_ATCTCCACA_ACCAAAATG_TACTTCGGA	CSE021_TGCTCGTAGTTCTACG	CSE027_TCTGTCGGTAGACAGC
			CSE026_TAAGTTCGA_AGGTTCGCT_TACTTCGGA	CSE021_TGCTGAATCTTACTGT	CSE027_TCTGTCGTCCGTTTCG
			CSE026_AATCGAATG_CACCCAAAG_TACTTCGGA	CSE021_TGCTTCGAGCGGTAGT	CSE027_TCTTAGTGTACCCAGC
			CSE026_ACACGCCGG_CTCTCTCAA_TACTTCGGA	CSE021_TGCTTCGAGGTGCCTC	CSE027_TCTTTGACAGCACACC
			CSE026_ATCCCGGAG_AACCCTCGG_TCAGATTCA	CSE021_TGCTTGCAGGTAAGAG	CSE027_TGAACGTAGTTGGAAT
			CSE026_ACCTTGCGG_ACCTGAGTC_TCAGATTCA	CSE021_TGCTTGCCAATTTCCT	CSE027_TGAACGTGTGGCCTCA
			CSE026_CCTGAGCAA_CACTCGAGA_TCAGATTCA	CSE021_TGCTTGCTCGAAGAAT	CSE027_TGAATGCAGAGTTGAT
			CSE026_GAGGATGGA_TGTTCTCCA_TCAGATTCA	CSE021_TGCTTGCTCGGTCACG	CSE027_TGAATGCAGCAAGCCA
			CSE026_CTACAGAAC_AACCCTCGG_TCCGTCTTA	CSE021_TGGAACTCACGACAGA	CSE027_TGAATGCAGTGCACAG
			CSE026_ATACTTAGG_AATCAGTTT_TCCGTCTTA	CSE021_TGGAACTGTCTTCCGT	CSE027_TGAATGCTCATCCTGC
			CSE026_GCGATTACA_ACTTTAACT_TCCGTCTTA	CSE021_TGGAGGACAATGGGTG	CSE027_TGACAGTTCGAGTACT
			CSE026_AGAGCTATG_CACCTACCC_TCCGTCTTA	CSE021_TGGAGGACACTTCAGA	CSE027_TGACGCGGTCTCAGAT
			CSE026_AGCCATCAC_CAGCACTTC_TCCGTCTTA	CSE021_TGGATCAGTAGCGTTT	CSE027_TGACTCCCACGAGAAC
			CSE026_GAGGATGGA_CTTGCTTCA_TCCGTCTTA	CSE021_TGGATCAGTTCCTAAG	CSE027_TGAGCATGTAGGTTTC
			CSE026_TACCGAGCA_ACACATGTC_TCCTCAATA	CSE021_TGGATGTGTGTCCATA	CSE027_TGAGGAGAGGAATCGC
			CSE026_GCGATTACA_AGGCAGCTA_TCCTCAATA	CSE021_TGGCGTGGTAACCCTA	CSE027_TGAGGAGCAGCTGTAT
			CSE026_CAGCTGACA_ATGAGTTAC_TCCTCAATA	CSE021_TGGGAAGAGACGCCAA	CSE027_TGAGGAGTCCTTTGAT
			CSE026_ACCGGATAG_CAAGACCTA_TCCTCAATA	CSE021_TGGGAGAGTGCCGAAA	CSE027_TGAGGTTCAATGCTCA
			CSE026_CAAACCGCC_TTGGAGGTA_TCCTCAATA	CSE021_TGGGATTAGCGCTGCT	CSE027_TGAGGTTCAGATCATC
			CSE026_GAGGATGGA_ACAATATGG_TCTACGACA	CSE021_TGGGCGTGTAGACTGG	CSE027_TGAGGTTTCAGGTGTT
			CSE026_AATCGAATG_ACTATCCTC_TCTACGACA	CSE021_TGGGTTACAAACGTGG	CSE027_TGATCAGGTTACCCTC
			CSE026_TGGCTCAGA_AGCTGCCGT_TCTACGACA	CSE021_TGGGTTACACGTACAT	CSE027_TGATCTTGTTGGGACA
			CSE026_TAAGTTCGA_CAGAAATCG_TCTACGACA	CSE021_TGGTACATCCGACATA	CSE027_TGATGCAGTAGTCGTT
			CSE026_TAAGCGTTA_CAGCACTTC_TCTACGACA	CSE021_TGGTGATAGGAGACCT	CSE027_TGATTTCGTGATACCT
			CSE026_TGGCTCAGA_TCATCCTAA_TCTACGACA	CSE021_TGGTGATTCGTAGGGA	CSE027_TGCACGGAGGTGAGCT
			CSE026_ATGGATCCA_CTAGGTCCT_TCTCACGGA	CSE021_TGGTTAGAGTTGCTGT	CSE027_TGCACGGCAGGAGACT
			CSE026_GAGGTGCTA_AAGAGTAGA_TCTCGGTTA	CSE021_TGGTTAGCACTTGGCG	CSE027_TGCACGGGTCACTTAG
			CSE026_ATAGACGAG_AATCAGTTT_TCTCGGTTA	CSE021_TGTAACGTCAGACATC	CSE027_TGCACGGGTCCTACAA
			CSE026_TTGTTCCAA_AGTGTTGTC_TCTCGGTTA	CSE021_TGTACAGAGTACTCGT	CSE027_TGCACGGTCTACAGGT
			CSE026_ATACTTAGG_ATTAGGCAT_TCTCGGTTA	CSE021_TGTCAGAAGGACGCAT	CSE027_TGCAGATAGACCCGCT
			CSE026_ATACTTAGG_TTCCATTGA_TCTCGGTTA	CSE021_TGTCCACCAGAAATCA	CSE027_TGCAGATAGGCGTTGA
			CSE026_GAGGTGCTA_AAGCTACTT_TGAAGCCAA	CSE021_TGTCCACCAGCGTATT	CSE027_TGCAGGCAGTAGGATT
			CSE026_AACGAGAAG_ACGCGAAGC_TGAAGCCAA	CSE021_TGTCCACGTACGGGAT	CSE027_TGCAGTAGTCTTCATT
			CSE026_CTACAGAAC_AGCGACACC_TGAAGCCAA	CSE021_TGTCCCACATACTGTG	CSE027_TGCAGTATCTAGGCAT
			CSE026_AACTTCTCC_CACAAAGGC_TGAAGCCAA	CSE021_TGTCCCATCGCGGACT	CSE027_TGCATCCAGCACGTCC
			CSE026_TAAGTTCGA_CACCCAAAG_TGAAGCCAA	CSE021_TGTGAGTCATGTGGTT	CSE027_TGCGGCATCCAGTGTA
			CSE026_CTATGAAAT_TTGCGTACA_TGAAGCCAA	CSE021_TGTGATGCAAGGTCGA	CSE027_TGCGGGTCAAATGGCG
			CSE026_ATTTAGATG_ACCAAAATG_TGCATAGTA	CSE021_TGTGATGGTACCCGAC	CSE027_TGCGGGTCAGGGACTA
			CSE026_CAAAGGCAC_ACTATCCTC_TGCATAGTA	CSE021_TGTGATGGTAGCTGAG	CSE027_TGCGGGTCATACGCAT
			CSE026_CAAAGGCAC_CAGTGCCCG_TGCATAGTA	CSE021_TGTGATGGTGGGTCAA	CSE027_TGCTCCAGTACGTTCA
			CSE026_CAGTTTCAC_CCGACAAGA_TGCATAGTA	CSE021_TGTGCGGTCCAGTTCC	CSE027_TGCTCGTGTCGAAACG
			CSE026_CAAAGGCAC_AAGAGTAGA_TGTATGCGA	CSE021_TGTTACTGTCAGGAGT	CSE027_TGCTCGTTCAGGGTAG
			CSE026_GAGCCAATA_ACTTGATGA_TGTATGCGA	CSE021_TGTTACTGTCTAGGCC	CSE027_TGCTGAATCGGAGTAG
			CSE026_ACATAAGCG_CTTGCTTCA_TGTATGCGA	CSE021_TGTTCTACAGTGGCTC	CSE027_TGCTTCGGTCATCTAG
			CSE026_AATATTGGG_GACCTTAGA_TGTATGCGA	CSE021_TGTTGAGTCACATTGG	CSE027_TGCTTGCAGGCTAGCA
			CSE026_AGCCCAATC_TAGAACACA_TGTATGCGA	CSE021_TGTTGGAAGTTTGGCT	CSE027_TGGAACTAGCCGGATA
			CSE026_AGCCATCAC_ACTGTTAGA_TGTCTATCA	CSE021_TGTTTGTCAAGCGCAA	CSE027_TGGAACTCAGGTCCCA
			CSE026_AATCGAATG_ATCCAACCG_TGTCTATCA	CSE021_TGTTTGTGTAAGCTCT	CSE027_TGGAACTTCTTAGTTC
			CSE026_ACGCAATCA_CGCTAAGCA_TGTCTATCA	CSE021_TGTTTGTTCCGGTAGC	CSE027_TGGAGAGGTCACGACC
			CSE026_AACCGCCTC_TGACAGACA_TGTCTATCA	CSE021_TGTTTGTTCTAGTGAC	CSE027_TGGATCAGTGAATTAG
			CSE026_GCTGCCAAT_ACACATGTC_TTCAGCTCA	CSE021_TTAATCCCATCATCCC	CSE027_TGGATGTTCTCGTCAC
			CSE026_ATGGATCCA_ATTAGGCAT_TTCAGCTCA	CSE021_TTACAGGAGGGTTGCA	CSE027_TGGGAAGTCCTAAACG
			CSE026_CAAGCAAGC_GTACATCTA_TTCAGCTCA	CSE021_TTACAGGGTCCGTTTC	CSE027_TGGGAGAAGTTCGGTT
				CSE021_TTACGCCTCTCGTCAC	CSE027_TGGGATTTCTATTCGT
				CSE021_TTACGTTAGCTTCATG	CSE027_TGGGCGTGTTTGGCTA
				CSE021_TTACGTTGTTCCGGTG	CSE027_TGGGCGTTCCGCACGA
				CSE021_TTACGTTTCAAGGTGG	CSE027_TGGGCTGTCGCTCATC
				CSE021_TTAGGCAGTTGTTGTG	CSE027_TGGTACATCTGCCCTA
				CSE021_TTAGGGTAGTTGCGCC	CSE027_TGGTAGTCAGGCAATG
				CSE021_TTAGGGTCACCTGTCT	CSE027_TGGTGATCAGCTAACT
				CSE021_TTAGTCTAGTTCACTG	CSE027_TGGTTAGGTCACTTAG
				CSE021_TTAGTCTCATGCCGCA	CSE027_TGTAAGCAGGGAGTTC
				CSE021_TTAGTCTGTAGTTCCA	CSE027_TGTAAGCTCTCGGTAA
				CSE021_TTAGTCTGTGGCTTAT	CSE027_TGTAGACTCTTACCGC
				CSE021_TTCAATCCAGAGCCCT	CSE027_TGTCAGAAGAAGCCAC
				CSE021_TTCAATCTCCCATGGG	CSE027_TGTCAGATCACTGCTC
				CSE021_TTCACCGAGTATGCAA	CSE027_TGTCCACTCTCTATAC
				CSE021_TTCACCGAGTATTGCC	CSE027_TGTCCCATCACCCTTG
				CSE021_TTCACCGCAGTTGAAA	CSE027_TGTCCTGGTCGCGGTT
				CSE021_TTCACCGGTCGTTGCG	CSE027_TGTGAGTAGATGAATC
				CSE021_TTCATGTAGAATGTTG	CSE027_TGTGATGGTGAATTAG
				CSE021_TTCATGTCATTGACTG	CSE027_TGTGATGTCACCCTTG
				CSE021_TTCATGTGTCTGTTAG	CSE027_TGTGCGGGTTGGCTAT
				CSE021_TTCATGTGTGGTCAAG	CSE027_TGTGTGAAGTAGTGCG
				CSE021_TTCATGTTCACGTCCT	CSE027_TGTTACTAGGACTGGT
				CSE021_TTCATGTTCTTTGGAG	CSE027_TGTTCATTCATCTACT
				CSE021_TTCATTGAGAGAGAAC	CSE027_TGTTCTAAGCCGGATA
				CSE021_TTCATTGAGCCATATC	CSE027_TGTTCTATCATCGCTC
				CSE021_TTCATTGCACCCTAGG	CSE027_TGTTGAGCATGAGTAA
				CSE021_TTCATTGCATCACAGT	CSE027_TGTTGGAGTTGCAAGG
				CSE021_TTCCAATCAACTAGAA	CSE027_TGTTTGTAGATAGTGT
				CSE021_TTCCACGCAAGTGCTT	CSE027_TGTTTGTTCGAGAAAT
				CSE021_TTCCGGTAGCCTGTCG	CSE027_TTAATCCCACATTCTT
				CSE021_TTCCGGTAGCGCCATC	CSE027_TTACAGGCACTATCGA
				CSE021_TTCCGTGAGTCTCTGA	CSE027_TTACCGCTCGCTGTTC
				CSE021_TTCCGTGGTAGTTCCA	CSE027_TTACCGCTCGTTGCCT
				CSE021_TTCCGTGTCCTCTAGC	CSE027_TTACGCCCAGGAGGTT
				CSE021_TTCCTCTCACAGAGAC	CSE027_TTACGCCTCTAGATCG
				CSE021_TTCCTCTCACGGTGCT	CSE027_TTACGTTAGTACAGAT
				CSE021_TTCCTTCGTAAGGCTG	CSE027_TTAGGGTAGGTAACTA
				CSE021_TTCGATTAGCGTACAG	CSE027_TTAGTCTGTCTCACAA
				CSE021_TTCGATTGTGTTGATC	CSE027_TTAGTCTTCTCACCCA
				CSE021_TTCGCTGAGACCTCAT	CSE027_TTATTGCAGACTTGTC
				CSE021_TTCGGTCAGTGCAGCA	CSE027_TTCAATCAGGATGAGA
				CSE021_TTCGGTCGTCAGTCTA	CSE027_TTCACCGAGAGAGCAA
				CSE021_TTCTAACTCCCGTAAA	CSE027_TTCACCGGTTTGAACC
				CSE021_TTCTAGTCACCAGCCA	CSE027_TTCACGCTCAGCAGAG
				CSE021_TTCTAGTCAGGATTCT	CSE027_TTCAGGAGTTCACGAT
				CSE021_TTCTAGTGTTCCGTTC	CSE027_TTCAGGATCATTCGTT
				CSE021_TTCTCTCGTGGAAATT	CSE027_TTCATGTAGGTCTACT
				CSE021_TTCTTCCCAACATCGT	CSE027_TTCATTGCAACCAACT
				CSE021_TTCTTGACAGCGTTTA	CSE027_TTCATTGTCAGATTGC
				CSE021_TTCTTGAGTCCTGTTC	CSE027_TTCCAATCACGAGGTA
				CSE021_TTGACCCCACTGCTTC	CSE027_TTCCAATTCATGTCAG
				CSE021_TTGACCCGTACTCGTA	CSE027_TTCCGGTCATCGGAGA
				CSE021_TTGAGTGAGCCTGTGC	CSE027_TTCCGTGAGGCCTTCG
				CSE021_TTGAGTGAGCTTAAGA	CSE027_TTCCGTGGTACGGATG
				CSE021_TTGAGTGCACACCTTC	CSE027_TTCCTAACAACTGCTA
				CSE021_TTGAGTGGTACCGTGC	CSE027_TTCCTAAGTACCCGAC
				CSE021_TTGAGTGTCTTAGCAG	CSE027_TTCCTAAGTGGCAACA
				CSE021_TTGATGGGTAGCTGCC	CSE027_TTCCTCTCAAAGCAAT
				CSE021_TTGCATTTCGTGTGGC	CSE027_TTCCTCTCAAATAAGC
				CSE021_TTGCCTGCAAGCAGGT	CSE027_TTCGATTGTCCTGTCT
				CSE021_TTGCCTGTCGCAATTG	CSE027_TTCTCTCAGGTGGGTT
				CSE021_TTGCTGCCAGGCTACC	CSE027_TTCTCTCGTACTCGCG
				CSE021_TTGCTGCTCGCGGTAC	CSE027_TTCTTCCAGGAACGCT
				CSE021_TTGGATGGTGAGTTGG	CSE027_TTCTTCCCACTGGCGT
				CSE021_TTGGATGTCCCGAACG	CSE027_TTCTTCCTCCAGTGTA
				CSE021_TTGGGATAGGACACTG	CSE027_TTCTTGACACGGTGCT
				CSE021_TTGGGATAGGGTGAGG	CSE027_TTGAACGAGGTAATCA
				CSE021_TTGGGATGTGTTGCCG	CSE027_TTGAGTGCACCCTAAA
				CSE021_TTGGGCGAGGTCCAGA	CSE027_TTGATGGTCGGTGTTA
				CSE021_TTGGGCGAGTTGTCGT	CSE027_TTGCCTGAGACGCATG
				CSE021_TTGGGTAAGCTGCCAC	CSE027_TTGCCTGGTCAGTCGC
				CSE021_TTGGGTAGTAGCGAGT	CSE027_TTGCCTGGTGTGACCC
				CSE021_TTGGTTTCACGGCACT	CSE027_TTGCCTGTCCCTTGTG
				CSE021_TTGGTTTGTGTTCCTC	CSE027_TTGCTGCAGATCCGAG
				CSE021_TTGGTTTTCATTACCT	CSE027_TTGCTGCAGGCACCAA
				CSE021_TTGTGGACAGGACTTT	CSE027_TTGCTGCCAAGCTGTT
				CSE021_TTGTTTGAGAGTTCGG	CSE027_TTGCTGCCATGGCTAT
				CSE021_TTGTTTGTCTTCGACC	CSE027_TTGCTGCGTCACATTG
				CSE021_TTTACCAGTCCTGTCT	CSE027_TTGGATGAGCATCGAG
				CSE021_TTTACGTCATGCCGGT	CSE027_TTGGATGAGGTCGAGT
				CSE021_TTTATGCAGTGCACCC	CSE027_TTGGATGCAGAAGTGC
				CSE021_TTTATGCTCGCGAAGA	CSE027_TTGGATGCAGGTTCCG
				CSE021_TTTCACAGTCCTCCAT	CSE027_TTGGATGGTTTGTTCT
				CSE021_TTTCAGTTCACACCGG	CSE027_TTGGGCGTCCTCAGAA
				CSE021_TTTCATGTCAAGCCGC	CSE027_TTGGGCGTCTACCCAC
				CSE021_TTTCCTCTCTCACGAA	CSE027_TTGGGTAAGAAGATCT
				CSE021_TTTCGATAGTGGCGAT	CSE027_TTGTGGAAGAGTCAAT
				CSE021_TTTCGATGTCGTTGGC	CSE027_TTGTTCACATCGAACT
				CSE021_TTTCGATTCTTCCAGC	CSE027_TTGTTTGGTCGAGATG
				CSE021_TTTGACTGTCGTTGCG	CSE027_TTTACCAAGCTCCACG
				CSE021_TTTGACTTCTCTCGCA	CSE027_TTTACCAAGTATTCCG
				CSE021_TTTGATCCATCAGCTA	CSE027_TTTACCAGTACATACC
				CSE021_TTTGATCCATTCTCTA	CSE027_TTTACGTCAGGTCAAG
				CSE021_TTTGATCGTGAGGATC	CSE027_TTTACTGCAAAGGCGT
				CSE021_TTTGGAGAGGGCAACT	CSE027_TTTACTGGTCCGTACG
				CSE021_TTTGGAGGTCTCAGGC	CSE027_TTTATGCCAGATCCTA
				CSE021_TTTGGTTCATCAGTGT	CSE027_TTTATGCTCTACTGCC
				CSE027_AAACCCAAGACTCCGC	CSE027_TTTCACACAATAGAGT
				CSE027_AAACCCAAGGTACCTT	CSE027_TTTCACAGTCTGCATA
				CSE027_AAACCCAAGGTCGCCT	CSE027_TTTCAGTGTAAGAACT
				CSE027_AAACCCAGTACTCGAT	CSE027_TTTCAGTTCCGTGGCA
				CSE027_AAACGAACATGTAACC	CSE027_TTTCCTCAGTATAGGT
				CSE027_AAAGAACAGACGCAGT	CSE027_TTTCCTCGTCTAGATC
				CSE027_AAAGAACCATGGGTCC	CSE027_TTTGACTCAATTGAGA
				CSE027_AAAGGGCCACGGGCTT	CSE027_TTTGATCCAAGATCCT
				CSE027_AAAGGTAGTAACAAGT	CSE027_TTTGGAGCAGTGTACT
				CSE027_AAAGGTAGTAATCAGA	CSE027_TTTGGTTTCCCATAAG
				CSE027_AAAGTCCAGAAACCAT	CSE027_TTTGTTGAGGGCAGGA
				CSE027_AAAGTGAAGGTTGGTG	CSE020_ATCAGAGCT_ACAATATGG_AAAGAGGCC
				CSE027_AAAGTGACAACTCCAA	CSE020_CAAACCGCC_ACTTGATGA_AAAGAGGCC
				CSE027_AAAGTGACAGTGGGTA	CSE020_ACACGCCGG_AGCTGCCGT_AAAGAGGCC
				CSE027_AAATGGAGTGATTCTG	CSE020_GCACTGTCA_AGGAGGCGC_AAAGAGGCC
				CSE027_AAATGGAGTTTGGGAG	CSE020_AGAGCTATG_AGTGAAAGG_AAAGAGGCC
				CSE027_AACAAAGGTCGTCATA	CSE020_ACGGATATT_CACCCAAAG_AAAGAGGCC
				CSE027_AACAACCCACGCAGTC	CSE020_ATCAGAGCT_CACCCAAAG_AAAGAGGCC
				CSE027_AACAAGAAGTAAGACT	CSE020_GGATTAGGA_GATTCATCA_AAAGAGGCC
				CSE027_AACACACAGCTCAGAG	CSE020_ATTAAGTGC_GCCAATGTA_AAAGAGGCC
				CSE027_AACACACCAAGGCGTA	CSE020_AGTAAAGCC_GGAATGATA_AAAGAGGCC
				CSE027_AACACACGTGACACGA	CSE020_AGAGCTATG_GGAGTCTAA_AAAGAGGCC
				CSE027_AACAGGGGTTCGAAGG	CSE020_AAGTAACCC_GTGTGTCGA_AAAGAGGCC
				CSE027_AACCAACCAACGTAAA	CSE020_CCTAGTATA_TCATCCTAA_AAAGAGGCC
				CSE027_AACCAACCAGTATACC	CSE020_AGAGAAGTT_AAGGACTAT_AAAGTCATT
				CSE027_AACCATGCAGAGGAAA	CSE020_CCACTTGGA_AATCAGTTT_AAAGTCATT
				CSE027_AACCTGAAGAACAGGA	CSE020_GGCAAGCAA_AATTATAAC_AAAGTCATT
				CSE027_AACGAAAGTACCGTGC	CSE020_AACCGCCTC_AGCGACACC_AAAGTCATT
				CSE027_AACGAAATCTCAACGA	CSE020_ATGGATCCA_AGTGTTGTC_AAAGTCATT
				CSE027_AACGTCAAGCGTATGG	CSE020_GAGGATGGA_ATCAACCGA_AAAGTCATT
				CSE027_AACGTCAAGGGCGAGA	CSE020_CTACAGAAC_CACAAAGGC_AAAGTCATT
				CSE027_AACGTCATCGTCGACG	CSE020_CAAAGTGTG_CACCAGGTA_AAAGTCATT
				CSE027_AACTTCTTCGCAGATT	CSE020_AAGACATGC_CACTCGAGA_AAAGTCATT
				CSE027_AACTTCTTCTCCCATG	CSE020_ACAGTTCCG_CACTCGAGA_AAAGTCATT
				CSE027_AACTTCTTCTGCTGAA	CSE020_GAATCTGTA_CAGAAATCG_AAAGTCATT
				CSE027_AAGAACATCCACTAGA	CSE020_CTATGAAAT_CCATGCACA_AAAGTCATT
				CSE027_AAGATAGTCGTAACAC	CSE020_CAAAGGCAC_CTAGGTCCT_AAAGTCATT
				CSE027_AAGCATCCATGTCGTA	CSE020_CAGAATCGT_GAGTGCGAA_AAAGTCATT
				CSE027_AAGCATCGTCCGTTTC	CSE020_GAATCTGTA_GATGAACTG_AAAGTCATT
				CSE027_AAGCATCGTTACCCAA	CSE020_ACCAAGGAC_TACAGGATA_AAAGTCATT
				CSE027_AAGCCATAGCCTGTGC	CSE020_AGCCATCAC_TCATCCTAA_AAAGTCATT
				CSE027_AAGCGAGAGGGCTGAT	CSE020_GCAATCCGA_TTGCGTACA_AAAGTCATT
				CSE027_AAGCGAGAGTTTCAGC	CSE020_ATCTCCACA_AAACGTACC_AAATGGAGG
				CSE027_AAGCGAGTCTAGACCA	CSE020_ACCAAGGAC_AACCAAAGT_AAATGGAGG
				CSE027_AAGCGTTTCAGTCAGT	CSE020_TGGCTCAGA_ACCAAAATG_AAATGGAGG
				CSE027_AAGCGTTTCGGTTAGT	CSE020_ACCTTGCGG_CTTGCTTCA_AAATGGAGG
				CSE027_AAGGAATCAAGACTGG	CSE020_AGTAAAGCC_GACACTTAA_AAATGGAGG
				CSE027_AAGTCGTAGGTAGCAC	CSE020_AAGACATGC_TCATCCTAA_AAATGGAGG
				CSE027_AAGTCGTGTGTTCCTC	CSE020_AGAACTTCC_AACCAAAGT_AAATTACAG
				CSE027_AAGTGAAAGTAATCCC	CSE020_CAGGTGTAG_AGAGGACCA_AAATTACAG
				CSE027_AAGTTCGCATCTGTTT	CSE020_CAACATATT_AGATAGTTC_AAATTACAG
				CSE027_AATAGAGCAACTGCTA	CSE020_ACCTTGCGG_ATCCAACCG_AAATTACAG
				CSE027_AATCACGAGACCATTC	CSE020_CAGGTGTAG_CCGTATCTA_AAATTACAG
				CSE027_AATCACGAGGTTAGTA	CSE020_CAGCAAGAT_GATGAACTG_AAATTACAG
				CSE027_AATCACGCAGGATTCT	CSE020_AATCGAATG_GCATGGCTA_AAATTACAG
				CSE027_AATCACGCATCGCTAA	CSE020_CAACATATT_GCATGGCTA_AAATTACAG
				CSE027_AATCGACAGTGGCAGT	CSE020_TCGAAGTGA_GGAATGATA_AAATTACAG
				CSE027_AATGACCAGGGCCAAT	CSE020_AGCACACAG_TCATCCTAA_AAATTACAG
				CSE027_AATGACCTCACGGTCG	CSE020_ACAGTTCCG_AACCCTCGG_AACAACGCG
				CSE027_AATGCCAGTCCTGAAT	CSE020_TGCGATCTA_AAGCTACTT_AACAACGCG
				CSE027_AATGGAAAGTACGTCT	CSE020_CGGTCCAGG_ACCTGAGTC_AACAACGCG
				CSE027_AATGGAATCCACTTCG	CSE020_GAATCTGTA_CACCAGGTA_AACAACGCG
				CSE027_AATGGCTTCTAGTACG	CSE020_CAAACCGCC_CAGAAATCG_AACAACGCG
				CSE027_AATTCCTTCCGCGATG	CSE020_GAGGTGCTA_GATTCATCA_AACAACGCG
				CSE027_AATTTCCGTTCGGCTG	CSE020_GAGCCAATA_GCTAACTCA_AACAACGCG
				CSE027_AATTTCCTCAAAGACA	CSE020_CAAAGGCAC_AAGAGTAGA_AACAGAAAC
				CSE027_ACAACCAAGGTTGCCC	CSE020_ACCAAGGAC_ACCTGAGTC_AACAGAAAC
				CSE027_ACAACCAGTTGCTCAA	CSE020_AGAGCTATG_AGAATGGAG_AACAGAAAC
				CSE027_ACACCAACAATAAGGT	CSE020_AAATCCTGT_AGCGACACC_AACAGAAAC
				CSE027_ACACGCGTCATCGGGC	CSE020_TTGTTCCAA_CAATTGATC_AACAGAAAC
				CSE027_ACACTGACACACTGGC	CSE020_ATCTCCACA_CAGAAATCG_AACAGAAAC
				CSE027_ACAGAAATCACTGTCC	CSE020_CAGCAAGAT_CGCTAAGCA_AACAGAAAC
				CSE027_ACAGGGAAGGACAGCT	CSE020_GGCAAGCAA_GCATGGCTA_AACAGAAAC
				CSE027_ACAGGGACAAATTGGA	CSE020_TACCGAGCA_TCGTTAGCA_AACAGAAAC
				CSE027_ACATCCCAGGTCGTCC	CSE020_ATGTAATGG_TGACAGACA_AACAGAAAC
				CSE027_ACATGCAAGAGTTGAT	CSE020_ATCAGAGCT_AAACGTACC_AACATCCAT
				CSE027_ACATGCAAGGTAGACC	CSE020_AATATTGGG_AAGAGTAGA_AACATCCAT
				CSE027_ACATGCACATGGCGCT	CSE020_ATCCCGGAG_AATCCTGAA_AACATCCAT
				CSE027_ACATTTCCAGACCCGT	CSE020_CTATGAAAT_AATTATAAC_AACATCCAT
				CSE027_ACCAAACAGACTAGAT	CSE020_ATCTCCACA_ACCAAAATG_AACATCCAT
				CSE027_ACCAACAAGCCTGTCG	CSE020_CACACACTA_ACCTGAGTC_AACATCCAT
				CSE027_ACCAACACACGAGGAT	CSE020_AAGTAACCC_AGTGTTGTC_AACATCCAT
				CSE027_ACCAACACATTGTCGA	CSE020_AGCCATCAC_ATGAGTTAC_AACATCCAT
				CSE027_ACCAACATCGAACCAT	CSE020_CAAAGTGTG_CACCTACCC_AACATCCAT
				CSE027_ACCACAAAGGTAGCAC	CSE020_CGTTACTAA_GAGTGCGAA_AACATCCAT
				CSE027_ACCACAAAGGTGAGAA	CSE020_AGAAGCACT_GTGTGTCGA_AACATCCAT
				CSE027_ACCATTTGTGAATGAT	CSE020_ACCCTGACC_TGACAGACA_AACATCCAT
				CSE027_ACCATTTTCTTCCCGA	CSE020_ACAAGGATC_AACCCTCGG_AACGTGTGA
				CSE027_ACCCTCAAGCCTGAAG	CSE020_ACACGCCGG_AACTCATTG_AACGTGTGA
				CSE027_ACCCTTGTCCCATTCG	CSE020_CAGCAAGAT_ACGCGAAGC_AACGTGTGA
				CSE027_ACCGTTCCACAGCCAC	CSE020_CAAGCAAGC_ACTTCGAGC_AACGTGTGA
				CSE027_ACCTACCGTCACGCTG	CSE020_GAGCCAATA_ACTTTAACT_AACGTGTGA
				CSE027_ACCTGAAGTCAGTTTG	CSE020_ATGTAATGG_AGAGGACCA_AACGTGTGA
				CSE027_ACCTGTCGTCGAAACG	CSE020_GCACTGTCA_AGAGGACCA_AACGTGTGA
				CSE027_ACGATGTAGCATTTCG	CSE020_GAGTACATT_AGATAGTTC_AACGTGTGA
				CSE027_ACGATGTGTACAATAG	CSE020_CCTGAGCAA_AGGAGGCGC_AACGTGTGA
				CSE027_ACGATGTTCTGAACGT	CSE020_TTGTTCCAA_CAGAAATCG_AACGTGTGA
				CSE027_ACGCACGCAAGAAACT	CSE020_GCGATTACA_CTCTCTCAA_AACGTGTGA
				CSE027_ACGGAAGCATCGAAGG	CSE020_GAGGATGGA_GACACTTAA_AACGTGTGA
				CSE027_ACGGTCGCAGTGCGCT	CSE020_ACGGATATT_GCCTGTTCA_AACGTGTGA
				CSE027_ACGGTCGTCCTGCTAC	CSE020_CAAAGGCAC_GCCTGTTCA_AACGTGTGA
				CSE027_ACGGTTACAGGCGTTC	CSE020_TGCGATCTA_GTACATCTA_AACGTGTGA
				CSE027_ACGTAACAGACTCTTG	CSE020_AAGACATGC_TCATCCTAA_AACGTGTGA
				CSE027_ACGTACAAGAACGCGT	CSE020_GGCAAGCAA_TTCCATTGA_AACGTGTGA
				CSE027_ACGTACAAGTTTCTTC	CSE020_GCGATTACA_AAACTGCGC_AAGCCTTCT
				CSE027_ACGTACAGTTTCTTAC	CSE020_GAGGTGCTA_AACCAAAGT_AAGCCTTCT
				CSE027_ACGTAGTCACTGTGAT	CSE020_GGATTAGGA_AAGCTACTT_AAGCCTTCT
				CSE027_ACGTAGTTCGGTGCAC	CSE020_GGATTAGGA_AATCAGTTT_AAGCCTTCT
				CSE027_ACGTCCTAGGTAACTA	CSE020_GGCAAGCAA_ACTATCCTC_AAGCCTTCT
				CSE027_ACGTCCTGTTCCATTT	CSE020_CAGCAAGAT_ATCAACCGA_AAGCCTTCT
				CSE027_ACGTCCTTCTCGCCTA	CSE020_CAGCTGACA_CAATTGATC_AAGCCTTCT
				CSE027_ACTACGAGTACCGTCG	CSE020_CGGTCCAGG_CAGTGCCCG_AAGCCTTCT
				CSE027_ACTATGGCACTACCCT	CSE020_CACACACTA_CCGTATCTA_AAGCCTTCT
				CSE027_ACTATGGCAGCATCTA	CSE020_AGAGAAGTT_GAGTGCGAA_AAGCCTTCT
				CSE027_ACTATTCGTTCATCTT	CSE020_CAAAGGCAC_GTGCAGTAA_AAGCCTTCT
				CSE027_ACTCCCACAAAGGCAC	CSE020_ATAGACGAG_TAGTGACTA_AAGCCTTCT
				CSE027_ACTCCCAGTTGCTGAT	CSE020_AGCACACAG_TGACAGACA_AAGCCTTCT
				CSE027_ACTCTCGAGGCCACTC	CSE020_ACCTTGCGG_TGTTCTCCA_AAGCCTTCT
				CSE027_ACTCTCGGTTTGGGAG	CSE020_GAGGATGGA_TTGGTATGA_AAGCCTTCT
				CSE027_ACTGATGGTTGGGATG	CSE020_GAGTATTAG_TTGGTATGA_AAGCCTTCT
				CSE027_ACTGCAACATCCTCAC	CSE020_TGGCTCAGA_AAGCTACTT_AAGGCCGCA
				CSE027_ACTGTGAAGGTTCATC	CSE020_AAGACATGC_ACTGTTAGA_AAGGCCGCA
				CSE027_ACTGTGATCGATGCAT	CSE020_CAACATATT_ACTTCGAGC_AAGGCCGCA
				CSE027_ACTTAGGGTATCTTCT	CSE020_ATAGACGAG_AGAGGACCA_AAGGCCGCA
				CSE027_ACTTAGGGTGGGACAT	CSE020_ACAAGGATC_CAACAACGG_AAGGCCGCA
				CSE027_ACTTCCGGTATGTGTC	CSE020_TAAGCGTTA_CAAGACCTA_AAGGCCGCA
				CSE027_ACTTCCGGTTCGTTCC	CSE020_GGCAAGCAA_CAATTGATC_AAGGCCGCA
				CSE027_ACTTCCGGTTGCTGAT	CSE020_AATATTGGG_CAGAAATCG_AAGGCCGCA
				CSE027_ACTTCGCAGGTTCAGG	CSE020_GACGGATTA_TGTGAAGAA_AAGGCCGCA
				CSE027_ACTTTCAAGGTGGCTA	CSE020_AGAGAAGTT_TTGGAGGTA_AAGGCCGCA
				CSE027_ACTTTGTCAGCAGTTT	CSE020_TTGTTCCAA_TTGGTATGA_AAGGCCGCA
				CSE027_ACTTTGTCAGGTTCCG	CSE020_AATCGAATG_ACGACCACC_AAGGGAACT
				CSE027_AGAAATGCAGTGTGGA	CSE020_GCCTTACAA_AGAGGACCA_AAGGGAACT
				CSE027_AGAACAACATGTCAGT	CSE020_AGCCATCAC_CACCTACCC_AAGGGAACT
				CSE027_AGAACAATCGGCACTG	CSE020_CAGAATCGT_CACCTACCC_AAGGGAACT
				CSE027_AGAACCTAGAGTCAAT	CSE020_AGCACACAG_CAGCACTTC_AAGGGAACT
				CSE027_AGAACCTCATGAAGGC	CSE020_CAAAGTGTG_CTTGCTTCA_AAGGGAACT
				CSE027_AGAACCTTCGCAATGT	CSE020_GAGGATGGA_GGAATGATA_AAGGGAACT
				CSE027_AGAAGCGCAGACGCTC	CSE020_ATCCCGGAG_TGTTCTCCA_AAGGGAACT
				CSE027_AGAAGTATCAATGTCG	CSE020_GAGGTGCTA_AAATAAATA_AAGGGTCAG
				CSE027_AGACAAAAGAGGTCAC	CSE020_GCTGCCAAT_AAGAGTAGA_AAGGGTCAG
				CSE027_AGACAAACAGAAGTTA	CSE020_TCTCTTCAA_AAGCTACTT_AAGGGTCAG
				CSE027_AGACACTGTGAGCGAT	CSE020_ACCCTGACC_CAATTGATC_AAGGGTCAG
				CSE027_AGACACTTCATTTACC	CSE020_AGCCATCAC_CACAAAGGC_AAGGGTCAG
				CSE027_AGACCATAGCACAAAT	CSE020_ATAGACGAG_CACCTACCC_AAGGGTCAG
				CSE027_AGACTCAAGTATGAGT	CSE020_AACCGCCTC_GCTAACTCA_AAGGGTCAG
				CSE027_AGACTCAGTTGTGTTG	CSE020_TAAGCGTTA_TAGGGATAC_AAGGGTCAG
				CSE027_AGAGAATGTCCGGTCA	CSE020_CTTGTACTA_TGTGAAGAA_AAGGGTCAG
				CSE027_AGAGAATTCTGGCCAG	CSE020_GCTGCCAAT_TTGCGTACA_AAGGGTCAG
				CSE027_AGAGAGCAGTAATTGG	CSE020_AGAGCTATG_AAATAAATA_AAGTTTACG
				CSE027_AGAGAGCAGTCACTAC	CSE020_TGTACCTTA_AAGAGTAGA_AAGTTTACG
				CSE027_AGAGAGCTCTCGCTCA	CSE020_ACGAAAGGT_ACGATGAAT_AAGTTTACG
				CSE027_AGAGCAGAGGTCATAA	CSE020_GTCGCTATA_ACTTTAACT_AAGTTTACG
				CSE027_AGAGCCCAGAATAGTC	CSE020_ACACGAGAT_AGAGGACCA_AAGTTTACG
				CSE027_AGAGCCCAGGAATTAC	CSE020_ATGGATCCA_AGGGCTGGT_AAGTTTACG
				CSE027_AGAGCCCCACGGTGAA	CSE020_ACAGTTCCG_ATCAACCGA_AAGTTTACG
				CSE027_AGAGCCCCAGCTCTGG	CSE020_TGTACCTTA_ATCCAACCG_AAGTTTACG
				CSE027_AGATAGAAGCAAGCCA	CSE020_ATTTAGATG_ATTAGGCAT_AAGTTTACG
				CSE027_AGATAGAGTTGATGTC	CSE020_GCGATTACA_CACAAAGGC_AAGTTTACG
				CSE027_AGATCGTGTTCTATCT	CSE020_CACATTGCA_CACCCAAAG_AAGTTTACG
				CSE027_AGATCGTTCTCGACCT	CSE020_ACACGCCGG_GTGCAGTAA_AAGTTTACG
				CSE027_AGATGAATCCACGTGG	CSE020_AGTATCTGT_TAGAACACA_AAGTTTACG
				CSE027_AGATGCTGTAGCTTGT	CSE020_AAGTAACCC_AACCAAAGT_AATAAACAA
				CSE027_AGATGCTGTTCGTTCC	CSE020_ATTTAGATG_AATTATAAC_AATAAACAA
				CSE027_AGCCAATAGTCTGTAC	CSE020_TCCAGTCGA_AGCTGCCGT_AATAAACAA
				CSE027_AGCCAATGTAGTATAG	CSE020_CAAGCAAGC_CGTTCGGTA_AATAAACAA
				CSE027_AGCCACGCAGCTGTGC	CSE020_ATCCCGGAG_GAGTGCGAA_AATAAACAA
				CSE027_AGCGATTAGTGACACG	CSE020_ACCTTGCGG_GCATGGCTA_AATAAACAA
				CSE027_AGCGATTCAGCTGTTA	CSE020_ATTGGCTAA_AAGGACTAT_AATGTATCG
				CSE027_AGCGCTGCATCCTAAG	CSE020_CCTAGTATA_ACACATGTC_AATGTATCG
				CSE027_AGCGTCGGTAACGGTG	CSE020_AGAACTTCC_ACTTCGAGC_AATGTATCG
				CSE027_AGCTACAGTCCAGTTA	CSE020_GTCGCTATA_AGGCAGCTA_AATGTATCG
				CSE027_AGCTCAACACGGTCTG	CSE020_TGTACCTTA_AGTGTTGTC_AATGTATCG
				CSE027_AGCTTCCGTTCAGCGC	CSE020_CGGTCCAGG_ATTCATCGT_AATGTATCG
				CSE027_AGCTTCCTCTGGCCTT	CSE020_AAATCCTGT_CACTTATGT_AATGTATCG
				CSE027_AGGACTTCAGATCACT	CSE020_ACCTTGCGG_CAGCACTTC_AATGTATCG
				CSE027_AGGAGGTAGATTCGAA	CSE020_CAGCAAGAT_CCGACAAGA_AATGTATCG
				CSE027_AGGAGGTGTAGGGTAC	CSE020_CAGCAAGAT_GATGAACTG_AATGTATCG
				CSE027_AGGAGGTGTCTCAGGC	CSE020_ACGAAAGGT_AACTCATTG_AATTACCGG
				CSE027_AGGATAATCAAGGTGG	CSE020_CTTCACATA_AAGAGTAGA_AATTACCGG
				CSE027_AGGATCTAGTGCTCGC	CSE020_CTTGTACTA_ACAATATGG_AATTACCGG
				CSE027_AGGCCACAGGAACATT	CSE020_CTATGAAAT_ACAGTGGTA_AATTACCGG
				CSE027_AGGCTGCCATTCACAG	CSE020_GAGTATTAG_ACTTTAACT_AATTACCGG
				CSE027_AGGGAGTGTAGGATAT	CSE020_AAGACATGC_AGAGGACCA_AATTACCGG
				CSE027_AGGGAGTGTCCGGTGT	CSE020_CAAAGGCAC_AGTGAAAGG_AATTACCGG
				CSE027_AGGGCCTCAGTGAGCA	CSE020_GAGCCAATA_ATCAACCGA_AATTACCGG
				CSE027_AGGGCCTGTGAATGTA	CSE020_ACGCAATCA_CAATTGATC_AATTACCGG
				CSE027_AGGGCCTTCGTTCCTG	CSE020_GCAATCCGA_CAGCACTTC_AATTACCGG
				CSE027_AGGGTCCTCACACGAT	CSE020_TGGCTCAGA_CCGACAAGA_AATTACCGG
				CSE027_AGGGTCCTCTTGGGCG	CSE020_CTAACTCGC_GTGCAGTAA_AATTACCGG
				CSE027_AGGGTGAAGGATGCGT	CSE020_GAGTACATT_TAGGGATAC_AATTACCGG
				CSE027_AGGGTGACATACAGGG	CSE020_GACGGATTA_AACCAAAGT_AATTCGGCG
				CSE027_AGGGTTTGTGCCCAGT	CSE020_ACAAGGATC_AAGCTACTT_AATTCGGCG
				CSE027_AGGTAGGGTGGTTTAC	CSE020_ATCAGAGCT_ACCAGGTGT_AATTCGGCG
				CSE027_AGGTAGGGTGTTAACC	CSE020_AAGGCGATC_ACTATCCTC_AATTCGGCG
				CSE027_AGGTCATCAGCGTTTA	CSE020_ACACGAGAT_ATTCATCGT_AATTCGGCG
				CSE027_AGGTCATCAGTTGGTT	CSE020_AAGTAACCC_CACTCGAGA_AATTCGGCG
				CSE027_AGGTCATGTTGGGACA	CSE020_GCAATCCGA_GCCTGTTCA_AATTCGGCG
				CSE027_AGGTCTAGTATGTCAC	CSE020_ACGGATATT_GGAGTCTAA_AATTCGGCG
				CSE027_AGGTGTTTCACATTGG	CSE020_TCTCTTCAA_GGAGTCTAA_AATTCGGCG
				CSE027_AGGTGTTTCGTACACA	CSE020_TATGTGGCA_TAGAACACA_AATTCGGCG
				CSE027_AGGTTACCATACATCG	CSE020_AGAGAAGTT_TGTGAAGAA_AATTCGGCG
				CSE027_AGGTTACGTCACTTCC	CSE020_TAAGTTCGA_AACCAAAGT_ACAAACTTT
				CSE027_AGGTTGTAGCACACCC	CSE020_ATCCCGGAG_AACCCTCGG_ACAAACTTT
				CSE027_AGGTTGTAGCAGATAT	CSE020_CTTCACATA_ACAATATGG_ACAAACTTT
				CSE027_AGGTTGTCACACGTGC	CSE020_GAGCCAATA_AGTGAAAGG_ACAAACTTT
				CSE027_AGGTTGTTCATCGCAA	CSE020_AAGACATGC_CAATTGATC_ACAAACTTT
				CSE027_AGGTTGTTCGAGAAAT	CSE020_AAGCTCAAC_CGTTCGGTA_ACAAACTTT
				CSE027_AGTAACCAGTTGTCAC	CSE020_ACAAGGATC_CGTTCGGTA_ACAAACTTT
				CSE027_AGTAACCTCAGCAGAG	CSE020_GGATTAGGA_GCATGGCTA_ACAAACTTT
				CSE027_AGTAACCTCCGGCAAC	CSE020_CACATTGCA_GCCTGTTCA_ACAAACTTT
				CSE027_AGTAGTCAGAGTCCGA	CSE020_GAATCTGTA_AACTCATTG_ACAACTAGT
				CSE027_AGTCAACAGGACATCG	CSE020_ACACGAGAT_ACAATATGG_ACAACTAGT
				CSE027_AGTCACATCTGACGCG	CSE020_AACCGCCTC_ACAGTGGTA_ACAACTAGT
				CSE027_AGTCTCCGTAATGCTC	CSE020_ATACTTAGG_ACGCGAAGC_ACAACTAGT
				CSE027_AGTGATCCAGCAGGAT	CSE020_AAGGCGATC_ACTTGATGA_ACAACTAGT
				CSE027_AGTGATCGTAACAGGC	CSE020_GAGGATGGA_AGAATGGAG_ACAACTAGT
				CSE027_AGTGATCGTCAGATTC	CSE020_CCTAGTATA_AGGATTCAA_ACAACTAGT
				CSE027_AGTGATCTCCCTATTA	CSE020_AATCGAATG_CAATTGATC_ACAACTAGT
				CSE027_AGTGATCTCGCTTGAA	CSE020_GCACTGTCA_CACTCGAGA_ACAACTAGT
				CSE027_AGTGCCGAGTCGGCAA	CSE020_CAAAGTGTG_CAGAAATCG_ACAACTAGT
				CSE027_AGTGTTGCAGAATGTA	CSE020_ACCGGATAG_CCGTATCTA_ACAACTAGT
				CSE027_AGTGTTGGTGAATTAG	CSE020_AGAGCTATG_CGCTAAGCA_ACAACTAGT
				CSE027_AGTTCCCAGACTAAGT	CSE020_TATGTGGCA_TACAGGATA_ACAACTAGT
				CSE027_AGTTCCCTCTCGGTCT	CSE020_AGCACACAG_TCATTGAGA_ACAACTAGT
				CSE027_AGTTCGAGTAGATCCT	CSE020_AAGCTCAAC_TGTTCTCCA_ACAACTAGT
				CSE027_ATACCGACAAGTTCGT	CSE020_GACGGATTA_ACGCGAAGC_ACAAGTGCA
				CSE027_ATACCGACAATAGTCC	CSE020_TAAGCGTTA_ACTATCCTC_ACAAGTGCA
				CSE027_ATAGACCAGGGAGTTC	CSE020_TACCGAGCA_ACTTGATGA_ACAAGTGCA
				CSE027_ATAGACCTCATTTGGG	CSE020_CGGTCCAGG_CAAGACCTA_ACAAGTGCA
				CSE027_ATAGACCTCTCACCCA	CSE020_CCTGAGCAA_CAGAAATCG_ACAAGTGCA
				CSE027_ATAGAGAAGAATGTTG	CSE020_CAGTTTCAC_CCGACAAGA_ACAAGTGCA
				CSE027_ATAGAGAAGTTGCTCA	CSE020_ATGGATCCA_GAGTGCGAA_ACAAGTGCA
				CSE027_ATAGAGACAGCGAGTA	CSE020_ACAAGGATC_GCCTGTTCA_ACAAGTGCA
				CSE027_ATAGAGATCTGAGGTT	CSE020_ATTATTACC_TGTGAAGAA_ACAAGTGCA
				CSE027_ATATCCTGTTGCCGAC	CSE020_GGCAAGCAA_AACCCTCGG_ACACCTTAG
				CSE027_ATCACAGGTTGGGATG	CSE020_CACATTGCA_AAGAGTAGA_ACACCTTAG
				CSE027_ATCACTTAGTTGTCGT	CSE020_ACCCTGACC_ACCTGAGTC_ACACCTTAG
				CSE027_ATCAGGTAGGTGGCTA	CSE020_ACCAAGGAC_ATCCTAGGA_ACACCTTAG
				CSE027_ATCAGGTGTACTGAGG	CSE020_TATGTGGCA_CAAGACCTA_ACACCTTAG
				CSE027_ATCAGGTGTCCAGCGT	CSE020_CCTGAGCAA_CGCTAAGCA_ACACCTTAG
				CSE027_ATCATTCCACTAGGTT	CSE020_CAGCTGACA_CTTGCTTCA_ACACCTTAG
				CSE027_ATCATTCGTTAGCTAC	CSE020_TCCAGTCGA_GACACTTAA_ACACCTTAG
				CSE027_ATCCACCGTGGCTGAA	CSE020_AACTTCTCC_GAGTGCGAA_ACACCTTAG
				CSE027_ATCCATTCAAATCCCA	CSE020_ACATAAGCG_GCCTGTTCA_ACACCTTAG
				CSE027_ATCCCTGAGACCTCAT	CSE020_AGCCCAATC_TAGTCTTGA_ACACCTTAG
				CSE027_ATCCCTGAGTGGACGT	CSE020_ATGGATCCA_TTGGAGGTA_ACACCTTAG
				CSE027_ATCCCTGGTCGCGTCA	CSE020_CTTGTACTA_TTGGAGGTA_ACACCTTAG
				CSE027_ATCCCTGGTGGCTTAT	CSE020_AATATTGGG_TTGGTATGA_ACACCTTAG
				CSE027_ATCCGTCGTAGAATGT	CSE020_AGTAAAGCC_TTGGTATGA_ACACCTTAG
				CSE027_ATCCGTCGTCAAATCC	CSE020_CAGTTTCAC_AAGGACTAT_ACAGGCTCC
				CSE027_ATCCTATAGTCATTGC	CSE020_TGGCTCAGA_AAGGACTAT_ACAGGCTCC
				CSE027_ATCCTATCACGCAGTC	CSE020_GAGGTGCTA_AATTATAAC_ACAGGCTCC
				CSE027_ATCCTATGTCGCTTGG	CSE020_CCTGAGCAA_ACCAGGTGT_ACAGGCTCC
				CSE027_ATCGATGGTACGCTTA	CSE020_ACCCTGACC_AGATAGTTC_ACAGGCTCC
				CSE027_ATCGCCTGTAATGTGA	CSE020_CTATGAAAT_AGCTGCCGT_ACAGGCTCC
				CSE027_ATCGCCTTCAAGGTGG	CSE020_ATTTAGATG_AGGGCTGGT_ACAGGCTCC
				CSE027_ATCGGCGCACGTTCGG	CSE020_AAGCTCAAC_AGTGAAAGG_ACAGGCTCC
				CSE027_ATCGGCGGTGACAGCA	CSE020_AAGCTCAAC_ATGAGTTAC_ACAGGCTCC
				CSE027_ATCGTAGAGCTTTCTT	CSE020_CCTGAGCAA_ATGAGTTAC_ACAGGCTCC
				CSE027_ATCGTCCAGCAATAAC	CSE020_AACTTCTCC_CAGTGCCCG_ACAGGCTCC
				CSE027_ATCGTCCAGCTGACAG	CSE020_CAGTTTCAC_TCGTTAGCA_ACAGGCTCC
				CSE027_ATCGTCCAGCTGAGCA	CSE020_TAAGTTCGA_TCGTTAGCA_ACAGGCTCC
				CSE027_ATCGTGACAGCTATAC	CSE020_CAGGTGTAG_AACCAAAGT_ACAGTAAAC
				CSE027_ATCTTCAAGAGTCTTC	CSE020_ACCCTGACC_AACCCTCGG_ACAGTAAAC
				CSE027_ATCTTCACACTCTGCT	CSE020_CTATGAAAT_ACACATGTC_ACAGTAAAC
				CSE027_ATCTTCAGTCAATCTG	CSE020_GCTGCCAAT_ACCAAAATG_ACAGTAAAC
				CSE027_ATGACCAAGGGCGAAG	CSE020_TACCGAGCA_ACCAAAATG_ACAGTAAAC
				CSE027_ATGAGGGTCACAAGAA	CSE020_AAGACATGC_ACCTGAGTC_ACAGTAAAC
				CSE027_ATGAGGGTCGTGAGAG	CSE020_GCGATTACA_ACTTTAACT_ACAGTAAAC
				CSE027_ATGATCGGTAGGCTGA	CSE020_ATTTAGATG_AGCGACACC_ACAGTAAAC
				CSE027_ATGATCGGTGCGGCTT	CSE020_AGCCATCAC_AGCTGCCGT_ACAGTAAAC
				CSE027_ATGCATGCAAAGCACG	CSE020_GAGCCAATA_AGCTGCCGT_ACAGTAAAC
				CSE027_ATGCATGCAACATACC	CSE020_AAGGCGATC_AGGAGGCGC_ACAGTAAAC
				CSE027_ATGCATGGTTGAAGTA	CSE020_ACAAGGATC_AGGATTCAA_ACAGTAAAC
				CSE027_ATGCATGTCCTGGTCT	CSE020_ATTAAGTGC_CACCCAAAG_ACAGTAAAC
				CSE027_ATGCCTCAGTTGAAAC	CSE020_CAAAGGCAC_CCATGCACA_ACAGTAAAC
				CSE027_ATGCGATGTTAAGCAA	CSE020_ATGTAATGG_CCGTATCTA_ACAGTAAAC
				CSE027_ATGGAGGTCCGTGTAA	CSE020_GAATCTGTA_CCGTATCTA_ACAGTAAAC
				CSE027_ATGGAGGTCGGACGTC	CSE020_CACACACTA_CTCTCTCAA_ACAGTAAAC
				CSE027_ATGGATCCAACCGTAT	CSE020_CAGGTGTAG_GTACATCTA_ACAGTAAAC
				CSE027_ATGGGAGGTGGATCGA	CSE020_CAGAATCGT_GTGTGTCGA_ACAGTAAAC
				CSE027_ATGGGAGTCTGAGAAA	CSE020_GACGGATTA_TAGGGATAC_ACAGTAAAC
				CSE027_ATGGGTTGTCACTTCC	CSE020_AGTAAAGCC_TAGTGACTA_ACAGTAAAC
				CSE027_ATGGGTTTCACTTGGA	CSE020_CGGTCCAGG_TTCCATTGA_ACAGTAAAC
				CSE027_ATGTCTTGTACACTCA	CSE020_CTAACTCGC_AAACGTACC_ACATTCGGC
				CSE027_ATGTCTTTCATCTATC	CSE020_AGGAGATTA_AACCCTCGG_ACATTCGGC
				CSE027_ATTACCTTCTAGCCAA	CSE020_ATCTCCACA_ACAATATGG_ACATTCGGC
				CSE027_ATTACTCAGAGAGCGG	CSE020_AAGTAACCC_ACTGTTAGA_ACATTCGGC
				CSE027_ATTACTCGTTGAGAGC	CSE020_TATGTGGCA_ACTGTTAGA_ACATTCGGC
				CSE027_ATTCACTGTCCAAATC	CSE020_CAAAGTGTG_AGAGGACCA_ACATTCGGC
				CSE027_ATTCAGGGTGCATGTT	CSE020_AATCGAATG_AGGGCTGGT_ACATTCGGC
				CSE027_ATTCATCCACCGCTGA	CSE020_ATACTTAGG_ATCAACCGA_ACATTCGGC
				CSE027_ATTCATCCATGGATCT	CSE020_CAGTTTCAC_CAACAACGG_ACATTCGGC
				CSE027_ATTCATCTCACCTGGG	CSE020_GAGCCAATA_CACCCAAAG_ACATTCGGC
				CSE027_ATTCCATAGCAGGGAG	CSE020_TCCAGTCGA_GGAGTCTAA_ACATTCGGC
				CSE027_ATTCCATTCGGCTGAC	CSE020_AGAACTTCC_TAGGGATAC_ACATTCGGC
				CSE027_ATTCCCGAGAATAGTC	CSE020_ACCAAGGAC_AAACTGCGC_ACGAACCAG
				CSE027_ATTCCCGCAGCCCAGT	CSE020_AGAGAAGTT_AACCCTCGG_ACGAACCAG
				CSE027_ATTCCCGTCAAGCCGC	CSE020_TAGCTTGTA_AACCCTCGG_ACGAACCAG
				CSE027_ATTCCTAGTTATAGCC	CSE020_GCGATTACA_AAGAGTAGA_ACGAACCAG
				CSE027_ATTCCTATCCCAAGTA	CSE020_TTGTTCCAA_AATTATAAC_ACGAACCAG
				CSE027_ATTCGTTTCTATTTCG	CSE020_CAGCAAGAT_ACAATATGG_ACGAACCAG
				CSE027_ATTCTACAGAGGACTC	CSE020_TCTCTTCAA_ACGATGAAT_ACGAACCAG
				CSE027_ATTCTACAGTCATAGA	CSE020_GAGCCAATA_ATGAGTTAC_ACGAACCAG
				CSE027_ATTCTACGTACGTAGG	CSE020_CAGCAAGAT_CACTTATGT_ACGAACCAG
				CSE027_ATTCTACTCCGTAGTA	CSE020_ACAAGGATC_CCATGCACA_ACGAACCAG
				CSE027_ATTCTACTCTTGGGCG	CSE020_TTGTTCCAA_GCTAACTCA_ACGAACCAG
				CSE027_ATTGGGTGTTCCACGG	CSE020_AAGACATGC_GTACATCTA_ACGAACCAG
				CSE027_ATTGGGTTCAAATAGG	CSE020_CAAGCAAGC_TAGTGACTA_ACGAACCAG
				CSE027_ATTGGGTTCTCGCCTA	CSE020_AGTAAAGCC_TGACAGACA_ACGAACCAG
				CSE027_ATTGTTCCATGACGGA	CSE020_AGCCCAATC_AAATAAATA_ACGCTGTTG
				CSE027_ATTTACCCACCTTCCA	CSE020_GAGTACATT_AAGGACTAT_ACGCTGTTG
				CSE027_ATTTACCTCTCGTGGG	CSE020_CAGCAAGAT_ACCTGAGTC_ACGCTGTTG
				CSE027_ATTTCACAGTAATCCC	CSE020_ATCTCCACA_ACTTCGAGC_ACGCTGTTG
				CSE027_ATTTCTGAGAGAATCT	CSE020_ATTGGCTAA_ACTTCGAGC_ACGCTGTTG
				CSE027_ATTTCTGCATTCTTCA	CSE020_ATAGACGAG_AGGCAGCTA_ACGCTGTTG
				CSE027_CAAAGAACAGGATGAC	CSE020_GAATCTGTA_AGTGAAAGG_ACGCTGTTG
				CSE027_CAAAGAAGTGAGGATC	CSE020_TACCGAGCA_ATGAGTTAC_ACGCTGTTG
				CSE027_CAACAACGTGCAATAA	CSE020_CAAGCAAGC_GAGTGCGAA_ACGCTGTTG
				CSE027_CAACAGTGTGGTTTGT	CSE020_ACATAAGCG_TAGAACACA_ACGCTGTTG
				CSE027_CAACCAACATCGGCCA	CSE020_AATATTGGG_AATCCTGAA_ACGTGGGAG
				CSE027_CAACCAAGTCGAACAG	CSE020_ACAGTTCCG_ACAGTGGTA_ACGTGGGAG
				CSE027_CAACCTCGTTTGACAC	CSE020_CACATTGCA_ACCTGAGTC_ACGTGGGAG
				CSE027_CAACGATGTGCCTGAC	CSE020_TCCAGTCGA_AGATAGTTC_ACGTGGGAG
				CSE027_CAAGAGGCAACCAGAG	CSE020_AGAGAAGTT_AGGCAGCTA_ACGTGGGAG
				CSE027_CAAGAGGGTTCCGGTG	CSE020_CTACAGAAC_ATGAGTTAC_ACGTGGGAG
				CSE027_CAAGAGGGTTGGATCT	CSE020_ACCTTGCGG_ATTAGGCAT_ACGTGGGAG
				CSE027_CAAGCTATCGTTCTGC	CSE020_GAGTACATT_CAACAACGG_ACGTGGGAG
				CSE027_CAAGGGAGTAGAGACC	CSE020_AAGACATGC_CACCCAAAG_ACGTGGGAG
				CSE027_CAATACGAGCTCCGAC	CSE020_AGCACACAG_CAGTGCCCG_ACGTGGGAG
				CSE027_CAATCGAGTAGGTTTC	CSE020_GCTGCCAAT_CAGTGCCCG_ACGTGGGAG
				CSE027_CAATCGATCGTAATGC	CSE020_ATTGGCTAA_GGAGTCTAA_ACGTGGGAG
				CSE027_CAATCGATCTCTATGT	CSE020_CCACTTGGA_TAGTGACTA_ACGTGGGAG
				CSE027_CAATCGATCTGAGTCA	CSE020_GTCGCTATA_AAACTGCGC_ACTACATAT
				CSE027_CAATGACGTTGCAAGG	CSE020_CAAACCGCC_ACAATATGG_ACTACATAT
				CSE027_CAATGACTCTCACTCG	CSE020_TCAGGAGGA_ACTTGATGA_ACTACATAT
				CSE027_CAATGACTCTTGCAAG	CSE020_GAGTACATT_AGTGAAAGG_ACTACATAT
				CSE027_CAATTTCCACGTCATA	CSE020_ATTAAGTGC_GACACTTAA_ACTACATAT
				CSE027_CAATTTCGTCATCGCG	CSE020_GACGGATTA_TAGAACACA_ACTACATAT
				CSE027_CAATTTCTCCCAAGTA	CSE020_ATTGGCTAA_TCGTTAGCA_ACTACATAT
				CSE027_CAATTTCTCTCTTAAC	CSE020_GGATTAGGA_TTGCGTACA_ACTACATAT
				CSE027_CACAACACATTCGGGC	CSE020_AACCGCCTC_AAACGTACC_ACTAGACCG
				CSE027_CACAACAGTCTTGCTC	CSE020_CAAAGGCAC_AAACTGCGC_ACTAGACCG
				CSE027_CACAACATCTTGGTGA	CSE020_TCTCTTCAA_ACAGTGGTA_ACTAGACCG
				CSE027_CACACAAGTAGCGTTT	CSE020_AAGCTCAAC_ACCAGGTGT_ACTAGACCG
				CSE027_CACAGATAGCTCCCTT	CSE020_AAGACATGC_ACGATGAAT_ACTAGACCG
				CSE027_CACAGATGTGGCATCC	CSE020_AGAGAAGTT_AGAATGGAG_ACTAGACCG
				CSE027_CACAGATGTTAGGGAC	CSE020_CAGAATCGT_AGTGTTGTC_ACTAGACCG
				CSE027_CACAGGCGTGCTTCAA	CSE020_GCAATCCGA_CACAAAGGC_ACTAGACCG
				CSE027_CACATGAAGTATGATG	CSE020_ACCCTGACC_CACCTACCC_ACTAGACCG
				CSE027_CACATGAGTCTCGGAC	CSE020_AAGGCGATC_GACACTTAA_ACTAGACCG
				CSE027_CACCAAAAGATCCCAT	CSE020_TACCGAGCA_GGAATGATA_ACTAGACCG
				CSE027_CACCAAACACGAGAAC	CSE020_TCTCTTCAA_GTGCAGTAA_ACTAGACCG
				CSE027_CACCAAACATCATCTT	CSE020_CACATTGCA_TCGTTAGCA_ACTAGACCG
				CSE027_CACCGTTAGCAAGTGC	CSE020_ACATAAGCG_TGACAGACA_ACTAGACCG
				CSE027_CACCGTTGTCTAACTG	CSE020_ACCGGATAG_TTGGTATGA_ACTAGACCG
				CSE027_CACGAATTCGTGTGGC	CSE020_AGTAAAGCC_AAGAGTAGA_ACTCATACG
				CSE027_CACGGGTAGTATGAGT	CSE020_CCTAGTATA_AATCAGTTT_ACTCATACG
				CSE027_CACGGGTCAACGTATC	CSE020_AACGAGAAG_ACTGTTAGA_ACTCATACG
				CSE027_CACGGGTTCACCCTTG	CSE020_ACCAAGGAC_AGGAGGCGC_ACTCATACG
				CSE027_CACGTGGCAAGCTCTA	CSE020_GTGTCCTTA_CACTTATGT_ACTCATACG
				CSE027_CACGTGGGTGTCATCA	CSE020_ATACTTAGG_CTAGGTCCT_ACTCATACG
				CSE027_CACGTTCCACAGCGCT	CSE020_TCGAAGTGA_TCATCCTAA_ACTCATACG
				CSE027_CACGTTCGTCTCAGGC	CSE020_CAGGTGTAG_TGTGAAGAA_ACTCATACG
				CSE027_CACTAAGCAGTCAGTT	CSE020_ATGTAATGG_AATTATAAC_ACTCCAGGG
				CSE027_CACTGAAAGGTAAAGG	CSE020_GAATCTGTA_ACGACCACC_ACTCCAGGG
				CSE027_CACTGGGTCACTGAAC	CSE020_CAAGCAAGC_ACGCGAAGC_ACTCCAGGG
				CSE027_CACTGTCCAGGGTTGA	CSE020_CAGCTGACA_ACTTTAACT_ACTCCAGGG
				CSE027_CACTGTCGTGACAACG	CSE020_AGTATCTGT_AGCGACACC_ACTCCAGGG
				CSE027_CAGAGCCTCTCGCCTA	CSE020_AGAGCTATG_CACTCGAGA_ACTCCAGGG
				CSE027_CAGATACTCAACCTTT	CSE020_ACACGAGAT_CCGACAAGA_ACTCCAGGG
				CSE027_CAGATCAGTCATCGGC	CSE020_ACGGATATT_CCGTATCTA_ACTCCAGGG
				CSE027_CAGATCAGTTCCCAAA	CSE020_ACCCTGACC_CGCTAAGCA_ACTCCAGGG
				CSE027_CAGCGTGGTGCAATAA	CSE020_CAGCAAGAT_GCCTGTTCA_ACTCCAGGG
				CSE027_CAGGCCAGTTAAACAG	CSE020_CAAGCAAGC_GGAGTCTAA_ACTCCAGGG
				CSE027_CAGGGCTCACGTAGTT	CSE020_GGATTAGGA_GTACATCTA_ACTCCAGGG
				CSE027_CAGGTATCACACGGTC	CSE020_AGCCATCAC_TCATCCTAA_ACTCCAGGG
				CSE027_CAGTTCCAGAGTCAAT	CSE020_CCTGAGCAA_TGTGAAGAA_ACTCCAGGG
				CSE027_CAGTTCCAGTGGTGAC	CSE020_CCTGAGCAA_AAACGTACC_ACTGAATTC
				CSE027_CAGTTCCGTATCAGGG	CSE020_AAGCTCAAC_AAGCTACTT_ACTGAATTC
				CSE027_CAGTTCCTCATCACTT	CSE020_AGCACACAG_ACGCGAAGC_ACTGAATTC
				CSE027_CATAAGCCAGCTGTCG	CSE020_TATGTGGCA_AGAATGGAG_ACTGAATTC
				CSE027_CATACAGAGCATCAAA	CSE020_ATTGGCTAA_AGCTGCCGT_ACTGAATTC
				CSE027_CATACCCAGAGTCCGA	CSE020_ATTATTACC_ATCAACCGA_ACTGAATTC
				CSE027_CATACCCCACTGCGTG	CSE020_CAAAGGCAC_ATCCAACCG_ACTGAATTC
				CSE027_CATACCCGTCGATTTG	CSE020_ACGCAATCA_ATCCTAGGA_ACTGAATTC
				CSE027_CATAGACAGTCCTGCG	CSE020_ATTGGCTAA_CAATTGATC_ACTGAATTC
				CSE027_CATAGACGTTGCCAAT	CSE020_GAGCCAATA_GATGAACTG_ACTGAATTC
				CSE027_CATAGACTCTGCGGGT	CSE020_CAGCAAGAT_GATTCATCA_ACTGAATTC
				CSE027_CATCAAGTCTGCGAGC	CSE020_TCAGGAGGA_GCATGGCTA_ACTGAATTC
				CSE027_CATCCACAGGCAGGTT	CSE020_AACTTCTCC_GCCAATGTA_ACTGAATTC
				CSE027_CATCCACAGGCCTTCG	CSE020_ACATAAGCG_GCTAACTCA_ACTGAATTC
				CSE027_CATCCCACAAGCGCAA	CSE020_ATCCCGGAG_TACAGGATA_ACTGAATTC
				CSE027_CATCCCACAAGTCATC	CSE020_AGAGAAGTT_TGTGAAGAA_ACTGAATTC
				CSE027_CATCCGTAGTTTGTCG	CSE020_GAGGATGGA_TTCCATTGA_ACTGAATTC
				CSE027_CATCCGTGTGTTATCG	CSE020_GCAATCCGA_TTGGAGGTA_ACTGAATTC
				CSE027_CATCGGGAGAAAGCGA	CSE020_ATCAGAGCT_ACGATGAAT_ACTTACGAT
				CSE027_CATCGTCCAGGCGTTC	CSE020_AGAACTTCC_AGTGAAAGG_ACTTACGAT
				CSE027_CATCGTCCATTGAAGA	CSE020_AAGTAACCC_CAAGACCTA_ACTTACGAT
				CSE027_CATGCAAAGTGATGGC	CSE020_GACGGATTA_CACCTACCC_ACTTACGAT
				CSE027_CATGCAACAGATCATC	CSE020_AATATTGGG_CTTGCTTCA_ACTTACGAT
				CSE027_CATGCAAGTTCCAAAC	CSE020_TGGCTCAGA_GACACTTAA_ACTTACGAT
				CSE027_CATGCGGTCAAAGGTA	CSE020_AGCCATCAC_GATGAACTG_ACTTACGAT
				CSE027_CATGGATAGCCTATCA	CSE020_GAGCCAATA_GGAATGATA_ACTTACGAT
				CSE027_CATGGTACAGCCGGTT	CSE020_ACACGCCGG_GGAGTCTAA_ACTTACGAT
				CSE027_CATTCATGTGGCAACA	CSE020_CAGCTGACA_TTGGAGGTA_ACTTACGAT
				CSE027_CATTCCGAGTCACTCA	CSE020_CAGCTGACA_TTGGTATGA_ACTTACGAT
				CSE027_CATTCCGCATAGAATG	CSE020_ACCGGATAG_AACCAAAGT_AGCCGCAAG
				CSE027_CATTCTAAGGCGACAT	CSE020_ACCTTGCGG_AAGCTACTT_AGCCGCAAG
				CSE027_CATTCTAGTCAGTCCG	CSE020_GAGTATTAG_AAGCTACTT_AGCCGCAAG
				CSE027_CATTCTAGTTACACTG	CSE020_AACCGCCTC_ACTTGATGA_AGCCGCAAG
				CSE027_CATTGAGCATTGCTTT	CSE020_TAGCTTGTA_AGCTGCCGT_AGCCGCAAG
				CSE027_CATTGAGTCATCTCTA	CSE020_CAGCTGACA_AGGCAGCTA_AGCCGCAAG
				CSE027_CATTGCCAGGCGCTCT	CSE020_GCACTGTCA_AGGTTCGCT_AGCCGCAAG
				CSE027_CATTGCCCACAAATAG	CSE020_ATTTAGATG_GAGTGCGAA_AGCCGCAAG
				CSE027_CATTTCAAGCGAACTG	CSE020_AATCGAATG_TACTAGTCA_AGCCGCAAG
				CSE027_CATTTCACATCAGCTA	CSE020_CAGTTTCAC_TAGGGATAC_AGCCGCAAG
				CSE027_CATTTCATCCTAGAGT	CSE020_CAAGCAAGC_AACCAAAGT_AGCCTGGTT
				CSE027_CCAAGCGCACCAAAGG	CSE020_TGGCTCAGA_AACTCATTG_AGCCTGGTT
				CSE027_CCAAGCGGTGTTAACC	CSE020_TAAGTTCGA_AAGAGTAGA_AGCCTGGTT
				CSE027_CCAAGCGTCACGAGGA	CSE020_CAGGTGTAG_AAGCTACTT_AGCCTGGTT
				CSE027_CCACAAACATCCCACT	CSE020_GAGTATTAG_ACTTGATGA_AGCCTGGTT
				CSE027_CCACACTAGGACACTG	CSE020_CACACACTA_CAACAACGG_AGCCTGGTT
				CSE027_CCACACTCAGAACTAA	CSE020_ACCCTGACC_CAAGACCTA_AGCCTGGTT
				CSE027_CCACACTCATGGATCT	CSE020_CGTTACTAA_CCGACAAGA_AGCCTGGTT
				CSE027_CCACCATTCAAGCCCG	CSE020_GGCAAGCAA_TTGGTATGA_AGCCTGGTT
				CSE027_CCACCATTCACCGGTG	CSE020_TAAGCGTTA_AACCCTCGG_AGCTATGTG
				CSE027_CCACGTTGTATGGTTC	CSE020_CACATTGCA_ACAGTGGTA_AGCTATGTG
				CSE027_CCACTTGCAACACGAG	CSE020_ACAGTTCCG_ACCTGAGTC_AGCTATGTG
				CSE027_CCACTTGTCTGTGCTC	CSE020_GAATCTGTA_AGGTTCGCT_AGCTATGTG
				CSE027_CCATAAGAGGCCTTCG	CSE020_ATTGGCTAA_ATCAACCGA_AGCTATGTG
				CSE027_CCATAAGGTCCTCAGG	CSE020_GAGCCAATA_CAACAACGG_AGCTATGTG
				CSE027_CCATCACGTCAGTCCG	CSE020_AAGTAACCC_CAATTGATC_AGCTATGTG
				CSE027_CCCAACTAGGTAATCA	CSE020_CAAACCGCC_CACCAGGTA_AGCTATGTG
				CSE027_CCCAACTCAATTGCGT	CSE020_TAAGCGTTA_CACCAGGTA_AGCTATGTG
				CSE027_CCCATTGAGCTGTACT	CSE020_AGCCCAATC_GACACTTAA_AGCTATGTG
				CSE027_CCCATTGTCTGCCCTA	CSE020_GCCTTACAA_GCCTGTTCA_AGCTATGTG
				CSE027_CCCGAAGTCCCGAGGT	CSE020_GCGATTACA_TACAGGATA_AGCTATGTG
				CSE027_CCCGGAAAGATTGGGC	CSE020_GGATTAGGA_TAGTCTTGA_AGCTATGTG
				CSE027_CCCGGAACATCAGCAT	CSE020_TCTCTTCAA_TTGCGTACA_AGCTATGTG
				CSE027_CCCTCAATCTGGCCTT	CSE020_GAGGATGGA_AAATAAATA_AGTAATTAG
				CSE027_CCCTCTCCAATGTTGC	CSE020_AAGGCGATC_ACACATGTC_AGTAATTAG
				CSE027_CCCTTAGCAGTTGAAA	CSE020_ACATAAGCG_ACCAAAATG_AGTAATTAG
				CSE027_CCGATCTAGGAAACGA	CSE020_CACATTGCA_ACTGTTAGA_AGTAATTAG
				CSE027_CCGCAAGCAATACCCA	CSE020_ATTAAGTGC_ACTTGATGA_AGTAATTAG
				CSE027_CCGCAAGCACAGGATG	CSE020_ATCTCCACA_AGCTGCCGT_AGTAATTAG
				CSE027_CCGGACAAGCTATCTG	CSE020_CAAAGGCAC_CAAGACCTA_AGTAATTAG
				CSE027_CCGGACACACCCTGTT	CSE020_TAAGTTCGA_CAGTGCCCG_AGTAATTAG
				CSE027_CCGGACAGTCAGTCCG	CSE020_CAGTTTCAC_GCTAACTCA_AGTAATTAG
				CSE027_CCGGGTACAAACCATC	CSE020_ACGGATATT_TAGTCTTGA_AGTAATTAG
				CSE027_CCGGTAGAGGATGTTA	CSE020_CTTGTACTA_TTGGTATGA_AGTAATTAG
				CSE027_CCGGTAGCACCGTGCA	CSE020_AGCCATCAC_AACTCATTG_AGTCTGTAC
				CSE027_CCGGTAGTCCCACAGG	CSE020_ACGGATATT_AATCAGTTT_AGTCTGTAC
				CSE027_CCGTAGGAGTGATAGT	CSE020_TAGCTTGTA_ACAGTGGTA_AGTCTGTAC
				CSE027_CCGTAGGCACCATAAC	CSE020_GAGGATGGA_ACTATCCTC_AGTCTGTAC
				CSE027_CCGTAGGTCGAAGAAT	CSE020_CTTGTACTA_AGCTGCCGT_AGTCTGTAC
				CSE027_CCGTGAGAGGGTATAT	CSE020_CTTGTACTA_ATGAGTTAC_AGTCTGTAC
				CSE027_CCGTGAGAGTCGTCTA	CSE020_AAGGCGATC_CGCTAAGCA_AGTCTGTAC
				CSE027_CCGTGAGCACGACCTG	CSE020_CTACAGAAC_CGCTAAGCA_AGTCTGTAC
				CSE027_CCGTTCACAATCGTCA	CSE020_GCGATTACA_CTTGCTTCA_AGTCTGTAC
				CSE027_CCGTTCATCAGGGATG	CSE020_TCGAAGTGA_CTTGCTTCA_AGTCTGTAC
				CSE027_CCTAACCGTCCTCCAT	CSE020_CAAAGGCAC_TACTAGTCA_AGTCTGTAC
				CSE027_CCTAACCGTTCGGCTG	CSE020_AGAACTTCC_AAATAAATA_AGTTGCATC
				CSE027_CCTAAGAGTTGGTACT	CSE020_TCTCTTCAA_ACCAGGTGT_AGTTGCATC
				CSE027_CCTAAGATCGGTTCAA	CSE020_AGAACTTCC_ACGCGAAGC_AGTTGCATC
				CSE027_CCTCAACAGCGTGTTT	CSE020_TGCGATCTA_AGGTTCGCT_AGTTGCATC
				CSE027_CCTCAGTAGGCACCAA	CSE020_AAATCCTGT_ATTACCAAG_AGTTGCATC
				CSE027_CCTCAGTCAATCGCGC	CSE020_CAAGCAAGC_CAAGACCTA_AGTTGCATC
				CSE027_CCTCAGTGTTTCCCAC	CSE020_CAAAGTGTG_CAATTGATC_AGTTGCATC
				CSE027_CCTCAGTTCTGTCCCA	CSE020_ATTGGCTAA_CCGTATCTA_AGTTGCATC
				CSE027_CCTCATGCATAGACTC	CSE020_CAGGTGTAG_GTGCAGTAA_AGTTGCATC
				CSE027_CCTCCAAAGTGCCTCG	CSE020_CTAACTCGC_TGTGAAGAA_AGTTGCATC
				CSE027_CCTCCAAGTTCCTACC	CSE020_ACAGTTCCG_AAACGTACC_AGTTGTTCT
				CSE027_CCTCCTCAGCACGGAT	CSE020_CCTGAGCAA_AACCCTCGG_AGTTGTTCT
				CSE027_CCTCCTCGTCCCGGTA	CSE020_TACCGAGCA_AAGAGTAGA_AGTTGTTCT
				CSE027_CCTCTAGGTGAGCCAA	CSE020_CAAACCGCC_AAGCTACTT_AGTTGTTCT
				CSE027_CCTCTCCTCGCCGAAC	CSE020_GTGTCCTTA_ACCTGAGTC_AGTTGTTCT
				CSE027_CCTGTTGGTAGGAGGG	CSE020_ACCAAGGAC_ACGACCACC_AGTTGTTCT
				CSE027_CCTTCAGTCAAAGGAT	CSE020_TAGCTTGTA_ACGACCACC_AGTTGTTCT
				CSE027_CGAAGGAGTATCGTGT	CSE020_CTTCACATA_AGATAGTTC_AGTTGTTCT
				CSE027_CGAATTGAGGTTCCGC	CSE020_AATCGAATG_AGGCAGCTA_AGTTGTTCT
				CSE027_CGAGAAGAGTACCATC	CSE020_ACACGAGAT_ATTACCAAG_AGTTGTTCT
				CSE027_CGAGAAGGTAAGATAC	CSE020_TCCAGTCGA_CACCCAAAG_AGTTGTTCT
				CSE027_CGAGAAGGTGGCAACA	CSE020_TCCAGTCGA_CACCTACCC_AGTTGTTCT
				CSE027_CGAGAAGTCATCCTGC	CSE020_AGCCCAATC_GATTCATCA_AGTTGTTCT
				CSE027_CGAGGAAAGAATAGTC	CSE020_TGCGATCTA_TAGGGATAC_AGTTGTTCT
				CSE027_CGAGGAAGTAGCCCTG	CSE020_TACCGAGCA_TGTTCTCCA_AGTTGTTCT
				CSE027_CGAGGCTAGATGCGAC	CSE020_AAGCTCAAC_ACAGTGGTA_ATATTGTAA
				CSE027_CGAGGCTGTCGAACGA	CSE020_GAGTACATT_ACAGTGGTA_ATATTGTAA
				CSE027_CGAGGCTTCTGAGCAT	CSE020_TAAGCGTTA_ACGATGAAT_ATATTGTAA
				CSE027_CGAGGCTTCTTCGTAT	CSE020_AGAACTTCC_AGAATGGAG_ATATTGTAA
				CSE027_CGAGTGCCAGTGAGCA	CSE020_ATTGGCTAA_AGCTGCCGT_ATATTGTAA
				CSE027_CGAGTGCGTCTTGTCC	CSE020_GAGGTGCTA_ATCCTAGGA_ATATTGTAA
				CSE027_CGAGTGCGTGAGCTCC	CSE020_AGTAAAGCC_CCGTATCTA_ATATTGTAA
				CSE027_CGAGTTAAGCAGGCAT	CSE020_ATCCCGGAG_GACCTTAGA_ATATTGTAA
				CSE027_CGATCGGAGACCTGGA	CSE020_ATTAAGTGC_GACCTTAGA_ATATTGTAA
				CSE027_CGATCGGAGCCGAACA	CSE020_AACGAGAAG_TTCCATTGA_ATATTGTAA
				CSE027_CGATCGGTCCGCTAGG	CSE020_GAATCTGTA_TTCCATTGA_ATATTGTAA
				CSE027_CGATCGGTCTAGTACG	CSE020_AGCACACAG_AACCCTCGG_ATCATTCTG
				CSE027_CGATGCGAGCATGATA	CSE020_ATTGGCTAA_ACACATGTC_ATCATTCTG
				CSE027_CGATGCGCAAGGATGC	CSE020_GCAATCCGA_ACGATGAAT_ATCATTCTG
				CSE027_CGATGGCCATAGATCC	CSE020_GAGGATGGA_AGGTTCGCT_ATCATTCTG
				CSE027_CGATGGCTCCCTTCCC	CSE020_ATTATTACC_AGTGAAAGG_ATCATTCTG
				CSE027_CGCAGGTCAGACCCGT	CSE020_ACACGCCGG_ATGAGTTAC_ATCATTCTG
				CSE027_CGCAGGTGTGTTTGCA	CSE020_AAGGCGATC_CACTTATGT_ATCATTCTG
				CSE027_CGCATGGAGCGGGTAT	CSE020_ACCGGATAG_CACTTATGT_ATCATTCTG
				CSE027_CGCATGGCATCATTTC	CSE020_GCACTGTCA_GAGTGCGAA_ATCATTCTG
				CSE027_CGCATGGGTACAAACA	CSE020_TCTCTTCAA_GATGAACTG_ATCATTCTG
				CSE027_CGCATGGTCACTGATG	CSE020_AAATCCTGT_AAACTGCGC_ATCGAGTCT
				CSE027_CGCGTGACAGAGAGGG	CSE020_ACAGTTCCG_AACCCTCGG_ATCGAGTCT
				CSE027_CGCGTGATCGAGTCCG	CSE020_TGCGATCTA_AAGAGTAGA_ATCGAGTCT
				CSE027_CGGAACCCAAATAGCA	CSE020_CGGTCCAGG_AAGGACTAT_ATCGAGTCT
				CSE027_CGGAACCGTCTGTAAC	CSE020_CAGAATCGT_AGGCAGCTA_ATCGAGTCT
				CSE027_CGGAATTAGTCTTCGA	CSE020_GGATTAGGA_AGGTTCGCT_ATCGAGTCT
				CSE027_CGGACACAGACCCTTA	CSE020_CAAACCGCC_ATCAACCGA_ATCGAGTCT
				CSE027_CGGAGAACAATGAAAC	CSE020_GCTGCCAAT_CAAGACCTA_ATCGAGTCT
				CSE027_CGGAGAATCACCTTGC	CSE020_ATACTTAGG_CAATTGATC_ATCGAGTCT
				CSE027_CGGGACTAGTGACCTT	CSE020_CTTCACATA_CTAGGTCCT_ATCGAGTCT
				CSE027_CGGGCATCAGAATTCC	CSE020_CAAGCAAGC_GTGCAGTAA_ATCGAGTCT
				CSE027_CGGGCATGTATCCCTC	CSE020_TTGTTCCAA_TACAGGATA_ATCGAGTCT
				CSE027_CGGGCATTCACATTGG	CSE020_AAGGCGATC_TCATCCTAA_ATCGAGTCT
				CSE027_CGGGTCAGTTCGTACA	CSE020_CAAACCGCC_TCATCCTAA_ATCGAGTCT
				CSE027_CGGGTCATCATCCTGC	CSE020_AGAACTTCC_TGACAGACA_ATCGAGTCT
				CSE027_CGGGTGTGTAGCTTTG	CSE020_ACCCTGACC_TGTGAAGAA_ATCGAGTCT
				CSE027_CGGTCAGCACTTCCTG	CSE020_ATTGGCTAA_AACTCATTG_ATGGGACTC
				CSE027_CGGTCAGCAGAGAGGG	CSE020_AAGCTCAAC_AAGAGTAGA_ATGGGACTC
				CSE027_CGGTCAGGTAGTTCCA	CSE020_ACACGCCGG_AAGAGTAGA_ATGGGACTC
				CSE027_CGTCAAAGTTCTCCAC	CSE020_GCACTGTCA_AATCAGTTT_ATGGGACTC
				CSE027_CGTCAAATCACACGAT	CSE020_AAGACATGC_AATCCTGAA_ATGGGACTC
				CSE027_CGTCCATTCTGCATGA	CSE020_AAGTAACCC_ACTATCCTC_ATGGGACTC
				CSE027_CGTGAATCAACTCATG	CSE020_ATCAGAGCT_CACCTACCC_ATGGGACTC
				CSE027_CGTGAATCACGACGAA	CSE020_CACATTGCA_CAGCACTTC_ATGGGACTC
				CSE027_CGTGATACAGACAAAT	CSE020_ATTGGCTAA_GACACTTAA_ATGGGACTC
[truncated: 4,212 more rows]
