# Supplementary material for: Benchmarking plant single cell RNA-sequencing sample processing strategies
Source: EMBO J. 2026 May 9;45(12):4337–59. doi: 10.1038/s44318-026-00800-5 (PMC13270049; doi:10.1038/s44318-026-00800-5)
Supplement: Supplementary file 15 — Source data Fig. 5 [file 44318_2026_800_MOESM15_ESM.zip › SourceData_Figure 5/Panel D/Panel D.xlsx]

## Sheet: Sheet1
precision	recall	f1	strategy
0.379	0.0416	0.0749	pred_high_only
0.181	0.298	0.225	pred_high_low
0.167	0.256	0.202	pred_low_only
