# Supplementary material for: Benchmarking plant single cell RNA-sequencing sample processing strategies
Source: EMBO J. 2026 May 9;45(12):4337–59. doi: 10.1038/s44318-026-00800-5 (PMC13270049; doi:10.1038/s44318-026-00800-5)
Supplement: Supplementary file 15 — Source data Fig. 5 [file 44318_2026_800_MOESM15_ESM.zip › SourceData_Figure 5/Panel E/Panel E.xlsx]

## Sheet: doublet_detection_metrics_by_te
cell type	technology	TP	FP	FN	precision	recall	f1	strategy
Atrichoblast	10X	11	28	526	0.282051	0.0204842	0.0381944	pred_high_only
Atrichoblast	BD	15	34	443	0.306122	0.0327511	0.0591716	pred_high_only
Columella	10X	0	1	7	0	0	NA	pred_high_only
Columella	BD	0	1	5	0	0	NA	pred_high_only
Cortex	10X	19	16	294	0.542857	0.0607029	0.109195	pred_high_only
Cortex	BD	6	5	214	0.545455	0.0272727	0.0519481	pred_high_only
Endodermis	10X	24	69	124	0.258065	0.162162	0.19917	pred_high_only
Endodermis	BD	3	7	115	0.3	0.0254237	0.046875	pred_high_only
Epidermis	10X	14	11	548	0.56	0.024911	0.0477002	pred_high_only
Epidermis	BD	11	17	697	0.392857	0.0155367	0.0298913	pred_high_only
Initials	10X	2	1	73	0.666667	0.0266667	0.0512821	pred_high_only
Initials	BD	4	14	151	0.222222	0.0258065	0.0462428	pred_high_only
Lateral root cap	10X	10	10	238	0.5	0.0403226	0.0746269	pred_high_only
Lateral root cap	BD	60	69	430	0.465116	0.122449	0.193861	pred_high_only
Pericycle	10X	3	6	106	0.333333	0.0275229	0.0508475	pred_high_only
Pericycle	BD	4	3	157	0.571429	0.0248447	0.047619	pred_high_only
Phloem	10X	1	3	15	0.25	0.0625	0.1	pred_high_only
Phloem	BD	1	0	26	1	0.037037	0.0714286	pred_high_only
Procambium	10X	0	0	7	NA	0	NA	pred_high_only
Procambium	BD	0	1	7	0	0	NA	pred_high_only
QC	10X	0	0	0	NA	NA	NA	pred_high_only
Trichoblast	10X	0	0	82	NA	0	NA	pred_high_only
Trichoblast	BD	2	5	73	0.285714	0.0266667	0.0487805	pred_high_only
Xylem	10X	0	1	27	0	0	NA	pred_high_only
Xylem	BD	1	11	40	0.0833333	0.0243902	0.0377358	pred_high_only
Atrichoblast	10X	120	308	417	0.280374	0.223464	0.248705	pred_high_low
Atrichoblast	BD	100	515	358	0.162602	0.218341	0.186393	pred_high_low
Columella	10X	2	16	5	0.111111	0.285714	0.16	pred_high_low
Columella	BD	1	52	4	0.0188679	0.2	0.0344828	pred_high_low
Cortex	10X	102	279	211	0.267717	0.325879	0.293948	pred_high_low
Cortex	BD	50	108	170	0.316456	0.227273	0.26455	pred_high_low
Endodermis	10X	103	738	45	0.122473	0.695946	0.208291	pred_high_low
Endodermis	BD	65	757	53	0.0790754	0.550847	0.138298	pred_high_low
Epidermis	10X	73	160	489	0.313305	0.129893	0.183648	pred_high_low
Epidermis	BD	115	293	593	0.281863	0.162429	0.206093	pred_high_low
Initials	10X	32	84	43	0.275862	0.426667	0.335079	pred_high_low
Initials	BD	41	133	114	0.235632	0.264516	0.24924	pred_high_low
Lateral root cap	10X	83	188	165	0.306273	0.334677	0.319846	pred_high_low
Lateral root cap	BD	250	963	240	0.206101	0.510204	0.2936	pred_high_low
Pericycle	10X	82	581	27	0.12368	0.752294	0.212435	pred_high_low
Pericycle	BD	39	337	122	0.103723	0.242236	0.145251	pred_high_low
Phloem	10X	10	81	6	0.10989	0.625	0.186916	pred_high_low
Phloem	BD	15	62	12	0.194805	0.555556	0.288462	pred_high_low
Procambium	10X	3	49	4	0.0576923	0.428571	0.101695	pred_high_low
Procambium	BD	3	23	4	0.115385	0.428571	0.181818	pred_high_low
QC	10X	0	1	0	0	NA	NA	pred_high_low
Trichoblast	10X	29	98	53	0.228346	0.353659	0.277512	pred_high_low
Trichoblast	BD	18	49	57	0.268657	0.24	0.253521	pred_high_low
Xylem	10X	16	230	11	0.0650407	0.592593	0.117216	pred_high_low
Xylem	BD	16	96	25	0.142857	0.390244	0.20915	pred_high_low
Atrichoblast	10X	109	280	428	0.280206	0.20298	0.235421	pred_low_only
Atrichoblast	BD	85	481	373	0.150177	0.18559	0.166016	pred_low_only
Columella	10X	2	15	5	0.117647	0.285714	0.166667	pred_low_only
Columella	BD	1	51	4	0.0192308	0.2	0.0350877	pred_low_only
Cortex	10X	83	263	230	0.239884	0.265176	0.251897	pred_low_only
Cortex	BD	44	103	176	0.29932	0.2	0.239782	pred_low_only
Endodermis	10X	79	669	69	0.105615	0.533784	0.176339	pred_low_only
Endodermis	BD	62	750	56	0.0763547	0.525424	0.133333	pred_low_only
Epidermis	10X	59	149	503	0.283654	0.104982	0.153247	pred_low_only
Epidermis	BD	104	276	604	0.273684	0.146893	0.191176	pred_low_only
Initials	10X	30	83	45	0.265487	0.4	0.319149	pred_low_only
Initials	BD	37	119	118	0.237179	0.23871	0.237942	pred_low_only
Lateral root cap	10X	73	178	175	0.290837	0.294355	0.292585	pred_low_only
Lateral root cap	BD	190	894	300	0.175277	0.387755	0.241423	pred_low_only
Pericycle	10X	79	575	30	0.120795	0.724771	0.207077	pred_low_only
Pericycle	BD	35	334	126	0.0948509	0.217391	0.132075	pred_low_only
Phloem	10X	9	78	7	0.103448	0.5625	0.174757	pred_low_only
Phloem	BD	14	62	13	0.184211	0.518519	0.271845	pred_low_only
Procambium	10X	3	49	4	0.0576923	0.428571	0.101695	pred_low_only
Procambium	BD	3	22	4	0.12	0.428571	0.1875	pred_low_only
QC	10X	0	1	0	0	NA	NA	pred_low_only
Trichoblast	10X	29	98	53	0.228346	0.353659	0.277512	pred_low_only
Trichoblast	BD	16	44	59	0.266667	0.213333	0.237037	pred_low_only
Xylem	10X	16	229	11	0.0653061	0.592593	0.117647	pred_low_only
Xylem	BD	15	85	26	0.15	0.365854	0.212766	pred_low_only
