# Supplementary material for: Benchmarking plant single cell RNA-sequencing sample processing strategies
Source: EMBO J. 2026 May 9;45(12):4337–59. doi: 10.1038/s44318-026-00800-5 (PMC13270049; doi:10.1038/s44318-026-00800-5)
Supplement: Supplementary file 15 — Source data Fig. 5 [file 44318_2026_800_MOESM15_ESM.zip › SourceData_Figure 5/Panel F/Panel F.xlsx]

## Sheet: Sheet1
clusterID	genotype	n cells
0	Col-0	3219
0	Ler-0	1724
0	doublet	496
15	Col-0	541
15	Ler-0	439
15	doublet	484
24	Col-0	4
24	Ler-0	466
24	doublet	81
27	Col-0	156
27	Ler-0	118
27	doublet	53
