# Supplementary material for: Benchmarking plant single cell RNA-sequencing sample processing strategies
Source: EMBO J. 2026 May 9;45(12):4337–59. doi: 10.1038/s44318-026-00800-5 (PMC13270049; doi:10.1038/s44318-026-00800-5)
Supplement: Supplementary file 15 — Source data Fig. 5 [file 44318_2026_800_MOESM15_ESM.zip › SourceData_Figure 5/Panel G/Panel G.xlsx]

## Sheet: Sheet1
Cluster ID	genotype	technology	developmental state	n cells			Number of cells /cell state per genotype
15	Col-0	10X	Elongation	4		cell states cluster 15	Col-0	Ler-0	doublet
15	Col-0	10X	Maturation	1		Elongation	4	15	1
15	Col-0	10X	Meristem	492		Maturation	3	6	4
15	Col-0	BD	Maturation	2		Meristem	534	418	479
15	Col-0	BD	Meristem	42
15	Ler-0	10X	Elongation	15
15	Ler-0	10X	Maturation	4
15	Ler-0	10X	Meristem	396
15	Ler-0	BD	Maturation	2
15	Ler-0	BD	Meristem	22			Number of cells /cell state per technology		relative abundance of cells (%) /cell state per technology
15	doublet	10X	Elongation	1
15	doublet	10X	Maturation	3			10X	BD	10X	BD
15	doublet	10X	Meristem	445		Elongation	20	0	100	0
15	doublet	BD	Maturation	1		Maturation	8	5	61.5385	38.4615
15	doublet	BD	Meristem	34		Meristem	1333	98	93.1516	6.84836
